# Supplementary material for: Parallel gene expression evolution in natural and laboratory evolved populations
Source: Mol Ecol. 2020 Oct 12;30(4):884–94. doi: 10.1111/mec.15649 (PMC7891358; doi:10.1111/mec.15649)
Supplement: Supplementary file 3 — Table S3 [file MEC-30-884-s003.xlsx]

## Sheet: design matrix
Supplementary File 3. Likelihood ratio test for contrast: Concordant evolution
group	coefficients
ancestral	-1
cold evolved	0.5
hot evolved	0.5

## Sheet: Table_S3
	logFC	logCPM	LR	PValue	padj
FBgn0000008	0.0128031	4.65902	0.0273009	0.868763	0.979516
FBgn0000014	0.276159	4.60604	7.92041	0.00488801	0.078406
FBgn0000015	0.0708154	4.72212	0.812257	0.367454	0.781039
FBgn0000017	0.0623493	6.27834	0.603991	0.437059	0.824589
FBgn0000018	0.0657955	3.65916	0.475873	0.490298	0.849963
FBgn0000024	-0.100096	7.03757	1.42478	0.232618	0.667516
FBgn0000028	-0.0461458	3.5894	0.313447	0.575572	0.883198
FBgn0000032	0.069176	4.69718	1.13347	0.287036	0.7196
FBgn0000036	0.0055413	4.66509	0.00291959	0.956909	0.990351
FBgn0000037	-0.0617439	4.61059	0.492635	0.482754	0.845827
FBgn0000038	-0.0788985	6.43471	1.58667	0.207802	0.637811
FBgn0000039	-0.0560782	3.34687	0.287722	0.591684	0.888951
FBgn0000042	-0.027831	10.2216	0.151846	0.696778	0.926325
FBgn0000043	-0.0168824	7.66794	0.109031	0.741251	0.942501
FBgn0000044	-0.371384	10.0068	26.9926	2.04237e-07	2.82274e-05
FBgn0000045	-0.566062	10.0684	51.1741	8.45286e-13	7.46338e-10
FBgn0000046	-0.383896	9.03121	35.6502	2.36127e-09	5.72777e-07
FBgn0000047	-1.0069	7.56603	46.0001	1.18246e-11	6.11077e-09
FBgn0000052	0.268147	6.58998	12.649	0.000375773	0.0122176
FBgn0000053	0.232345	6.49055	7.78248	0.00527553	0.0820745
FBgn0000054	-0.152934	4.89459	4.74854	0.0293231	0.250025
FBgn0000055	0.988606	3.69003	7.69105	0.00554952	0.0849692
FBgn0000057	0.000231213	5.84709	1.83657e-05	0.996581	0.999187
FBgn0000063	-0.0779521	3.12088	0.391347	0.531592	0.866379
FBgn0000064	-0.108353	12.1752	3.03704	0.0813841	0.427197
FBgn0000075	0.100404	1.48074	0.395619	0.529361	0.866187
FBgn0000077	0.192826	3.20775	3.99198	0.0457172	0.313184
FBgn0000078	0.112372	7.72708	0.677312	0.410514	0.806308
FBgn0000079	-0.00711445	9.17913	0.00211105	0.963353	0.992146
FBgn0000083	-0.0484014	7.74352	0.705082	0.401081	0.800891
FBgn0000084	0.0335957	5.60173	0.165849	0.683828	0.921938
FBgn0000094	0.389058	8.5674	4.81591	0.0281982	0.244111
FBgn0000097	0.159906	5.73367	4.92715	0.0264379	0.233984
FBgn0000100	-0.0592583	9.63005	0.813334	0.367136	0.780641
FBgn0000108	-0.0208093	7.96379	0.0787294	0.779027	0.953188
FBgn0000109	0.0733607	3.16377	0.376886	0.539274	0.868861
FBgn0000114	-0.00952848	8.99282	0.0327366	0.85642	0.974965
FBgn0000115	0.0903158	4.57879	1.20077	0.273167	0.706455
FBgn0000116	-0.215021	10.9977	8.47366	0.00360326	0.0636324
FBgn0000117	0.00413848	7.70018	0.00636817	0.936396	0.988134
FBgn0000119	-0.0842337	5.44075	1.41122	0.234854	0.668668
FBgn0000120	-0.0977739	9.98455	2.66223	0.102757	0.470816
FBgn0000121	-0.0361423	10.4133	0.398452	0.52789	0.865381
FBgn0000139	-0.27185	4.58123	10.4229	0.00124463	0.029811
FBgn0000140	0.133948	5.08002	3.45638	0.063008	0.372594
FBgn0000146	0.0293513	2.81145	0.05163	0.820251	0.964516
FBgn0000147	0.00193386	4.44225	0.0004391	0.983282	0.995799
FBgn0000150	0.0268035	8.63854	0.128625	0.719861	0.934916
FBgn0000152	-0.206955	4.00129	7.38818	0.0065654	0.0936811
FBgn0000153	-0.0987102	6.72223	2.18901	0.138998	0.539178
FBgn0000157	0.0589397	4.0285	0.665094	0.414767	0.810629
FBgn0000163	0.0806755	6.68702	1.30956	0.252475	0.686874
FBgn0000173	0.0333469	6.71567	0.359122	0.548994	0.873189
FBgn0000179	0.162061	3.17354	2.65323	0.10334	0.472059
FBgn0000180	-0.000944239	2.29197	5.71245e-05	0.99397	0.998844
FBgn0000181	-0.0206296	8.26423	0.0988982	0.753156	0.945532
FBgn0000183	0.0975891	6.57447	2.24016	0.134467	0.530179
FBgn0000206	-0.178747	4.92702	5.44092	0.0196704	0.194835
FBgn0000212	0.0322894	6.23777	0.334433	0.563061	0.877595
FBgn0000221	0.107186	2.62238	1.00495	0.316116	0.742869
FBgn0000228	0.0526901	5.80464	0.657474	0.417453	0.811821
FBgn0000229	0.0495932	5.71345	0.888276	0.345945	0.764477
FBgn0000239	0.0921462	6.82749	3.12451	0.0771231	0.416486
FBgn0000241	-0.194206	2.92838	2.60382	0.106606	0.479426
FBgn0000244	-0.000577196	6.96165	0.000122536	0.991168	0.998392
FBgn0000246	-0.0420376	3.01866	0.155302	0.693519	0.925859
FBgn0000247	0.0628428	6.62484	0.797009	0.371989	0.783309
FBgn0000250	-0.0258755	7.2174	0.264925	0.606757	0.894112
FBgn0000251	-0.0547555	5.56298	0.863131	0.352864	0.768017
FBgn0000253	0.0683612	9.89216	1.12577	0.28868	0.7207
FBgn0000256	-0.084452	8.3599	2.30979	0.128561	0.519074
FBgn0000257	-0.0566065	4.42786	0.596201	0.440031	0.826202
FBgn0000259	0.0288196	6.82129	0.235383	0.62756	0.899426
FBgn0000261	0.161381	10.1102	7.78823	0.00525877	0.0819567
FBgn0000273	0.137591	8.04035	3.59159	0.0580726	0.356592
FBgn0000274	-0.113523	5.46821	2.96347	0.0851652	0.434894
FBgn0000276	0.542928	5.02443	17.6659	2.63304e-05	0.00151924
FBgn0000283	0.0454095	6.2748	0.573144	0.449012	0.830612
FBgn0000286	0.113564	7.13059	0.226855	0.633866	0.901751
FBgn0000287	-0.0173641	4.78751	0.0398756	0.841724	0.970862
FBgn0000289	-0.0110263	6.87091	0.0426357	0.836413	0.969433
FBgn0000299	-0.168954	8.29282	5.01381	0.0251459	0.227808
FBgn0000303	-0.314509	4.51597	11.1654	0.000833364	0.0220119
FBgn0000307	-0.0371266	5.68701	0.175992	0.67484	0.91933
FBgn0000308	0.0801523	8.56175	2.39057	0.122069	0.506358
FBgn0000316	-0.0463629	4.5989	0.404337	0.524858	0.864444
FBgn0000317	0.130826	5.98728	2.4098	0.120578	0.504599
FBgn0000318	-0.0530035	6.66423	0.57676	0.447585	0.830612
FBgn0000319	0.0554152	8.63546	0.8841	0.347081	0.764614
FBgn0000320	-0.0382583	4.49048	0.287887	0.591578	0.888937
FBgn0000326	-0.110566	4.20789	2.05122	0.152084	0.561741
FBgn0000330	-0.0564279	4.07747	0.610236	0.434699	0.822744
FBgn0000339	0.136322	5.29292	3.61863	0.0571358	0.35347
FBgn0000346	-0.0954072	6.64226	3.12241	0.0772226	0.416644
FBgn0000352	0.0994652	4.11341	1.40783	0.235417	0.669973
FBgn0000355	0.344155	1.91607	4.22745	0.0397751	0.292012
FBgn0000370	0.0355377	9.75204	0.417249	0.518313	0.861865
FBgn0000376	-0.131965	4.35677	3.45099	0.0632138	0.372883
FBgn0000377	0.00471569	4.35151	0.00352629	0.952647	0.989978
FBgn0000382	0.0270487	7.73192	0.185364	0.666804	0.915983
FBgn0000384	0.0809568	4.18182	0.92376	0.33649	0.756976
FBgn0000394	-0.0479894	5.39653	0.585396	0.444205	0.828987
FBgn0000395	0.19408	4.6555	5.8885	0.0152401	0.164526
FBgn0000404	-0.0699134	4.92603	0.944137	0.331216	0.752516
FBgn0000405	0.00670466	5.63425	0.0107935	0.917255	0.985896
FBgn0000406	0.105358	8.93366	2.5345	0.111382	0.490512
FBgn0000409	-0.331089	9.5773	18.0042	2.20419e-05	0.00132318
FBgn0000411	-0.0980229	3.65599	1.57022	0.210175	0.641372
FBgn0000412	0.0293336	6.57984	0.285108	0.593372	0.889281
FBgn0000414	-0.0507946	6.73235	0.492926	0.482625	0.845827
FBgn0000416	0.0888749	10.2373	2.54008	0.110989	0.49005
FBgn0000422	-0.138852	6.28055	5.02363	0.0250037	0.227039
FBgn0000426	0.0304683	2.80899	0.0737095	0.78601	0.954806
FBgn0000439	-0.297621	2.30588	7.68551	0.0055666	0.0849692
FBgn0000442	-0.0663486	4.10932	0.858617	0.354126	0.768986
FBgn0000447	0.0828363	6.5614	2.21739	0.136464	0.53461
FBgn0000448	-0.0199142	2.9185	0.0190137	0.890327	0.981817
FBgn0000451	-0.0569868	3.49787	0.408239	0.522865	0.863762
FBgn0000454	0.018248	6.96672	0.0791084	0.778509	0.953015
FBgn0000455	-0.00321183	5.38908	0.00153874	0.96871	0.993535
FBgn0000459	0.0852489	3.49039	1.07077	0.300772	0.730199
FBgn0000463	-0.0343899	3.70082	0.12835	0.720149	0.935179
FBgn0000464	0.0917653	3.23109	0.697138	0.403747	0.801693
FBgn0000473	-0.301934	7.48447	4.41248	0.035677	0.276439
FBgn0000477	0.216577	5.84825	7.48593	0.00621829	0.0904658
FBgn0000479	-0.0761862	8.16637	1.29167	0.25574	0.690689
FBgn0000482	0.0842326	4.30702	1.6441	0.199764	0.628474
FBgn0000489	0.0292161	7.57602	0.281856	0.595488	0.889715
FBgn0000490	-0.155008	5.28742	5.11087	0.0237764	0.21902
FBgn0000492	0.822354	4.31595	59.8919	1.00215e-14	1.98526e-11
FBgn0000497	0.0385651	4.39992	0.139052	0.709226	0.931534
FBgn0000499	-0.0477196	6.12401	0.704969	0.401119	0.800891
FBgn0000500	0.0540569	3.50658	0.37789	0.538735	0.86886
FBgn0000504	0.327505	7.16433	12.3317	0.000445328	0.0139294
FBgn0000520	-0.104465	3.10746	1.29643	0.254867	0.690057
FBgn0000524	0.0445737	3.93237	0.339671	0.560019	0.876679
FBgn0000527	-0.0662765	5.44347	0.758727	0.383727	0.792638
FBgn0000533	0.0110862	3.4324	0.0130005	0.909222	0.985466
FBgn0000535	0.0225426	5.45934	0.0394596	0.842541	0.971116
FBgn0000536	0.289288	7.08731	22.263	2.37747e-06	0.000222508
FBgn0000541	0.0288127	7.52163	0.0758275	0.783034	0.954146
FBgn0000542	-0.0294033	4.11412	0.0835726	0.772513	0.951546
FBgn0000543	-0.128997	4.57767	2.97771	0.0844184	0.432872
FBgn0000546	0.0208267	5.34859	0.0560976	0.812774	0.961831
FBgn0000547	0.000434288	6.46092	2.40041e-05	0.996091	0.999187
FBgn0000556	0.0736358	12.4414	1.23662	0.266123	0.699125
FBgn0000557	-0.127277	8.35945	3.95641	0.0466932	0.31659
FBgn0000559	-0.0358881	11.6174	0.377255	0.539076	0.868861
FBgn0000560	-0.0694161	1.61423	0.236307	0.626886	0.899426
FBgn0000562	-0.0389704	6.87554	0.411612	0.521152	0.863213
FBgn0000565	0.225249	6.00999	6.55425	0.0104634	0.12796
FBgn0000566	0.0733127	5.39846	1.31341	0.251777	0.686225
FBgn0000567	0.0630833	5.11387	0.583459	0.44496	0.829224
FBgn0000568	0.119508	7.05749	2.64035	0.104181	0.474441
FBgn0000575	0.149044	6.66969	5.70561	0.0169108	0.175979
FBgn0000576	-0.199547	1.70365	1.30859	0.252651	0.686874
FBgn0000577	0.122606	3.17204	1.44713	0.228988	0.664897
FBgn0000578	0.0439525	5.45366	0.38847	0.533104	0.866906
FBgn0000579	-0.292369	10.6156	17.2663	3.24902e-05	0.00177963
FBgn0000581	0.0123977	6.93397	0.0206669	0.88569	0.981817
FBgn0000588	-0.0015044	2.7277	0.000105209	0.991816	0.998425
FBgn0000592	0.435135	9.90572	50.3455	1.28925e-12	9.60762e-10
FBgn0000611	0.0679388	6.75591	0.9431	0.331482	0.752516
FBgn0000615	-0.0509922	9.77945	0.78821	0.374642	0.785138
FBgn0000617	0.0773405	2.98306	0.578441	0.446924	0.830612
FBgn0000618	-0.139637	2.17152	0.88142	0.347813	0.764838
FBgn0000625	-0.0341439	2.40043	0.0717294	0.788835	0.955794
FBgn0000629	-0.0119808	4.64582	0.0345011	0.852645	0.973913
FBgn0000633	-0.126613	4.42665	2.00556	0.156723	0.568058
FBgn0000635	0.0401984	6.89427	0.525465	0.46852	0.839817
FBgn0000636	-0.000704466	5.89732	0.000119852	0.991265	0.998405
FBgn0000658	-0.515822	1.76056	11.9011	0.000561021	0.0165057
FBgn0000659	0.0349911	5.44116	0.173494	0.677025	0.919834
FBgn0000662	0.0177545	5.89189	0.0961004	0.756561	0.945999
FBgn0000667	-0.346926	8.7754	38.3792	5.82513e-10	1.53861e-07
FBgn0000709	-0.0281857	5.05306	0.189068	0.663694	0.914261
FBgn0000711	0.0852393	6.90146	1.92501	0.165305	0.581338
FBgn0000715	0.334629	3.25263	11.6943	0.000626929	0.0177844
FBgn0000719	0.025411	5.37377	0.141186	0.707105	0.931322
FBgn0000721	0.00680766	7.78569	0.0135481	0.907338	0.985384
FBgn0000723	-0.0463604	6.6859	0.548386	0.458978	0.837019
FBgn0000810	0.0519008	4.6773	0.570783	0.449948	0.830612
FBgn0000928	0.0490586	1.49116	0.106078	0.744654	0.943003
FBgn0000964	-0.0946269	1.63428	0.420799	0.516539	0.86154
FBgn0000996	0.0547927	3.13941	0.284982	0.593454	0.889281
FBgn0001075	-0.277137	4.22329	4.89632	0.0269141	0.236963
FBgn0001077	-0.0269731	0.907403	0.0226356	0.880409	0.981817
FBgn0001078	0.0442625	5.44085	0.385803	0.534514	0.867412
FBgn0001079	0.0788719	3.27918	0.739696	0.389758	0.797104
FBgn0001083	-0.0579056	3.49985	0.310333	0.577476	0.883525
FBgn0001084	-0.148911	1.94184	1.15216	0.283097	0.717154
FBgn0001085	-0.0202006	3.00516	0.0463348	0.829568	0.96745
FBgn0001086	-0.0654605	4.15155	0.869982	0.35096	0.766488
FBgn0001087	-0.0169461	5.61461	0.0532829	0.817446	0.963414
FBgn0001089	0.0834379	6.81365	1.46445	0.226224	0.661638
FBgn0001090	0.0662194	8.02746	1.70287	0.191912	0.619352
FBgn0001091	-0.60401	10.6256	42.9235	5.69238e-11	2.18257e-08
FBgn0001092	-0.188978	9.53181	7.85174	0.00507717	0.0801759
FBgn0001098	-0.19502	8.84133	13.9306	0.000189681	0.00720302
FBgn0001099	0.102297	3.46788	0.980593	0.322052	0.746216
FBgn0001104	0.0745737	5.22718	1.22031	0.269301	0.702054
FBgn0001105	0.0174976	7.9002	0.0768054	0.781674	0.953899
FBgn0001108	0.00180963	6.62822	0.00126519	0.971626	0.994467
FBgn0001112	0.313642	6.81113	14.4887	0.000141001	0.00590118
FBgn0001114	0.291538	8.46618	23.4137	1.30648e-06	0.000135033
FBgn0001122	0.000798784	6.87946	7.29849e-05	0.993184	0.998716
FBgn0001123	0.00342722	6.06777	0.00285159	0.957413	0.990351
FBgn0001124	0.047599	8.37496	0.736886	0.39066	0.797851
FBgn0001125	-0.0353696	8.21717	0.27502	0.599984	0.891426
FBgn0001128	-0.223108	9.83061	9.94498	0.00161289	0.035909
FBgn0001133	0.0632869	4.22215	0.736356	0.390831	0.797907
FBgn0001134	0.0645352	1.61307	0.150122	0.698419	0.927947
FBgn0001137	-0.0144476	4.42942	0.0256015	0.872877	0.980589
FBgn0001138	0.139096	2.08115	0.835526	0.36068	0.775233
FBgn0001139	0.0218572	6.54281	0.172302	0.678074	0.919849
FBgn0001142	-0.0448847	7.25287	0.4994	0.479764	0.84492
FBgn0001145	0.0949189	9.8166	2.45462	0.117179	0.500077
FBgn0001147	-0.0928226	2.70531	0.51259	0.47402	0.842686
FBgn0001148	0.374968	1.00793	3.60215	0.0577049	0.3557
FBgn0001149	0.0171552	8.9169	0.0214648	0.88352	0.981817
FBgn0001150	-0.198861	2.25632	3.03981	0.0812454	0.426727
FBgn0001168	0.250819	7.46184	13.7722	0.00020637	0.00771357
FBgn0001169	0.0599932	5.09229	0.591456	0.441857	0.827202
FBgn0001179	0.160001	4.03885	5.00094	0.0253336	0.228375
FBgn0001180	-0.0646605	3.52053	0.308976	0.578309	0.883525
FBgn0001185	-0.0380175	4.15883	0.310526	0.577358	0.883525
FBgn0001186	-0.0878922	8.87432	2.36161	0.124354	0.512318
FBgn0001187	-0.023097	7.18595	0.126181	0.722425	0.935681
FBgn0001189	0.0360977	5.87088	0.375158	0.540206	0.869171
FBgn0001197	0.0134661	5.4789	0.0562256	0.812564	0.961827
FBgn0001202	-0.027067	5.2815	0.190423	0.662565	0.913813
FBgn0001206	-0.0274954	3.57627	0.124556	0.724145	0.936276
FBgn0001208	0.0955843	7.82003	2.55512	0.109937	0.48716
FBgn0001215	0.0715326	8.39442	1.60165	0.205669	0.635015
FBgn0001216	-0.219298	7.68065	17.5732	2.76461e-05	0.00157982
FBgn0001217	-0.0596221	7.8705	1.26484	0.260738	0.695496
FBgn0001218	0.336619	9.72371	34.8258	3.60556e-09	7.93624e-07
FBgn0001220	-0.0397301	8.73177	0.676405	0.410827	0.80659
FBgn0001222	0.0810993	5.66578	1.89448	0.168698	0.586104
FBgn0001224	-0.103335	5.07677	1.86579	0.171958	0.591746
FBgn0001225	0.132025	6.49719	2.68982	0.100991	0.468147
FBgn0001226	0.0768346	5.48499	0.778832	0.377498	0.787736
FBgn0001227	-0.115789	3.00154	1.26089	0.261483	0.696079
FBgn0001229	-0.0219808	1.5892	0.0245113	0.875591	0.981086
FBgn0001230	-0.00625395	5.78954	0.0108338	0.917101	0.985896
FBgn0001233	0.0759616	10.3462	1.07781	0.299187	0.730011
FBgn0001234	0.0908606	7.54012	0.7261	0.39415	0.798158
FBgn0001235	0.115651	6.96567	1.89991	0.168088	0.585094
FBgn0001247	0.0265706	6.70456	0.268617	0.604261	0.893314
FBgn0001248	0.158226	9.41137	5.89456	0.0151878	0.16426
FBgn0001250	-0.0154888	7.43579	0.0499789	0.8231	0.9654
FBgn0001253	0.0694819	2.00765	0.239217	0.624772	0.899066
FBgn0001257	0.450003	7.01176	52.995	3.34398e-13	4.41629e-10
FBgn0001258	0.130588	5.56073	3.00094	0.0832161	0.429555
FBgn0001259	0.378948	1.68991	6.75237	0.0093623	0.118499
FBgn0001263	-0.104044	6.51913	3.53493	0.0600888	0.361995
FBgn0001269	0.00664896	3.00364	0.00380147	0.950837	0.989978
FBgn0001276	-0.0227166	2.46516	0.031427	0.859291	0.975828
FBgn0001280	-0.0667746	5.48521	1.01444	0.313842	0.740437
FBgn0001281	-0.0472248	7.40941	0.531497	0.465978	0.83887
FBgn0001285	-0.390422	5.77409	6.22143	0.0126213	0.144665
FBgn0001291	0.111205	5.51824	3.13903	0.076439	0.414263
FBgn0001296	-0.000353964	5.36763	3.08743e-05	0.995567	0.999187
FBgn0001297	-0.00638878	8.62019	0.0105174	0.918317	0.985896
FBgn0001301	-0.0599241	5.87654	0.589792	0.4425	0.827669
FBgn0001308	0.0531932	6.93218	1.18112	0.277128	0.710079
FBgn0001311	-0.195791	3.17066	2.78503	0.0951491	0.456557
FBgn0001313	0.0976946	3.92754	0.938835	0.332578	0.753674
FBgn0001316	0.00119904	7.36138	0.000461473	0.982861	0.995799
FBgn0001319	-0.0423947	1.86518	0.0792759	0.778281	0.953015
FBgn0001320	0.0530551	3.62834	0.311149	0.576976	0.883525
FBgn0001321	0.222101	2.46914	4.22179	0.0399081	0.29223
FBgn0001323	0.058164	3.80112	0.594829	0.440558	0.826202
FBgn0001324	-0.0224327	6.18979	0.143006	0.705311	0.930793
FBgn0001325	0.166556	1.05429	0.792531	0.373336	0.784024
FBgn0001330	0.0341745	3.06612	0.144906	0.703452	0.930186
FBgn0001341	0.100787	3.47447	1.57491	0.209496	0.640615
FBgn0001404	0.047067	6.92839	0.553807	0.456766	0.836028
FBgn0001491	0.0727311	4.21157	0.546943	0.45957	0.837021
FBgn0001565	-0.16658	6.26631	8.03667	0.00458397	0.0748421
FBgn0001612	-0.0100418	3.89893	0.0197817	0.888148	0.981817
FBgn0001624	-0.0465154	7.87487	0.397967	0.528141	0.865381
FBgn0001941	0.0123656	6.24826	0.0471541	0.828091	0.967337
FBgn0001942	0.00894135	10.2898	0.0313319	0.859502	0.975879
FBgn0001961	0.00492328	6.63327	0.00587888	0.938883	0.988593
FBgn0001965	-0.0313024	5.85332	0.317416	0.573164	0.88178
FBgn0001970	-0.021001	3.34726	0.0436578	0.834492	0.969433
FBgn0001974	0.0120904	3.05072	0.014895	0.902863	0.984351
FBgn0001977	0.013633	5.30094	0.0473695	0.827705	0.96727
FBgn0001978	-0.0465918	6.51249	0.595308	0.440374	0.826202
FBgn0001981	0.468674	3.35714	12.6468	0.00037621	0.0122176
FBgn0001986	-0.108652	4.9231	2.7437	0.0976385	0.461074
FBgn0001987	0.0394403	5.31675	0.271856	0.60209	0.892412
FBgn0001989	-0.163382	7.12822	3.31523	0.0686405	0.389247
FBgn0001990	-0.0852175	3.60835	0.976724	0.323009	0.74697
FBgn0001991	0.0753344	7.47707	0.8775	0.348887	0.765671
FBgn0001994	-0.0221072	6.17828	0.126463	0.722127	0.935675
FBgn0001995	-0.10991	4.5315	1.86355	0.172216	0.59218
FBgn0002021	0.030073	4.76356	0.207115	0.649038	0.908191
FBgn0002022	0.114584	6.14659	3.82324	0.0505463	0.332884
FBgn0002023	-0.146327	3.93751	3.25365	0.0712647	0.397304
FBgn0002031	0.00591001	6.76298	0.00863382	0.925968	0.987262
FBgn0002036	-0.126284	6.95381	5.19236	0.0226864	0.212994
FBgn0002044	-0.021711	6.62868	0.157005	0.691929	0.925259
FBgn0002069	-0.0231392	6.05988	0.107574	0.742923	0.942868
FBgn0002121	0.0658408	6.70847	0.911537	0.339707	0.759663
FBgn0002174	-0.104596	7.11211	0.644918	0.421936	0.815202
FBgn0002183	-0.0215924	5.70085	0.121626	0.727278	0.936528
FBgn0002283	0.0376696	4.70956	0.266201	0.605892	0.8941
FBgn0002284	0.0443982	6.87585	0.529847	0.466671	0.839066
FBgn0002306	0.149702	5.85711	4.42848	0.0353439	0.276017
FBgn0002354	-0.238769	3.49348	6.71148	0.00957941	0.12036
FBgn0002413	0.000382002	6.48785	4.39686e-05	0.994709	0.999099
FBgn0002431	0.109121	8.07283	1.3167	0.251185	0.684923
FBgn0002441	0.0266462	5.74137	0.220066	0.63899	0.903445
FBgn0002466	-0.154677	3.42276	2.96252	0.0852151	0.434894
FBgn0002521	0.0867232	5.86316	1.21194	0.270949	0.703944
FBgn0002522	-0.260246	1.78095	4.58356	0.03228	0.261912
FBgn0002524	0.166347	5.11923	6.75241	0.00936213	0.118499
FBgn0002525	-0.00994646	6.08572	0.0234226	0.878363	0.981817
FBgn0002526	-0.221537	6.58436	6.64954	0.00991816	0.123313
FBgn0002542	-0.0230397	4.53067	0.0863689	0.768845	0.94975
FBgn0002543	0.0332826	3.6085	0.137897	0.71038	0.931854
FBgn0002552	-0.0629398	4.62113	0.980579	0.322056	0.746216
FBgn0002563	1.18009	6.13881	6.58598	0.0102785	0.12647
FBgn0002564	-0.309206	2.10152	1.17287	0.278812	0.71217
FBgn0002565	1.18461	7.7078	85.9453	1.84986e-20	7.32913e-17
FBgn0002566	0.116904	6.32762	2.87773	0.0898123	0.44424
FBgn0002567	0.00332494	6.54988	0.00351853	0.952699	0.989978
FBgn0002569	0.299457	6.21767	13.9645	0.000186298	0.00714304
FBgn0002570	0.104186	10.3059	1.18539	0.276261	0.709612
FBgn0002571	0.216083	6.41286	5.10895	0.0238027	0.21902
FBgn0002573	0.312631	1.81728	5.69333	0.0170295	0.17601
FBgn0002576	0.0747954	1.78636	0.347654	0.555444	0.875083
FBgn0002577	0.0576238	1.6417	0.0688335	0.793043	0.956189
FBgn0002578	-0.0235165	4.13641	0.0543184	0.815712	0.962912
FBgn0002579	-0.0787641	8.54116	0.379902	0.537655	0.868536
FBgn0002590	-0.0356211	9.05361	0.216976	0.641354	0.904215
FBgn0002593	-0.093661	9.51109	1.14158	0.285319	0.719106
FBgn0002607	-0.0665572	9.94542	0.92437	0.33633	0.756976
FBgn0002609	0.134594	1.17259	0.632442	0.426461	0.81758
FBgn0002622	-0.107855	9.43682	1.49069	0.222109	0.655576
FBgn0002626	-0.140154	8.99406	2.47987	0.115312	0.497132
FBgn0002638	-0.0745661	5.2422	1.05323	0.304763	0.732541
FBgn0002641	-0.232116	4.51437	6.23138	0.0125506	0.144271
FBgn0002643	0.0504231	6.25472	0.245682	0.620132	0.897357
FBgn0002645	0.00459688	7.1615	0.00333199	0.953969	0.990269
FBgn0002673	-0.0143289	5.56741	0.0602803	0.806053	0.960573
FBgn0002707	-0.0405521	2.59323	0.180985	0.670528	0.917134
FBgn0002715	0.0826944	5.28381	1.86842	0.171656	0.591337
FBgn0002719	0.328437	9.40412	21.5003	3.53765e-06	0.000302507
FBgn0002723	-0.0652171	4.99544	0.71323	0.398374	0.799524
FBgn0002733	-0.223465	1.96498	1.70599	0.191506	0.619048
FBgn0002736	0.0618402	3.70845	0.568984	0.450663	0.831251
FBgn0002772	-0.439405	9.53684	29.9028	4.54246e-08	7.71311e-06
FBgn0002773	-0.413927	10.7364	37.7724	7.94969e-10	2.05413e-07
FBgn0002774	-0.0354159	5.88091	0.319203	0.572087	0.881259
FBgn0002775	-0.0527327	3.96743	0.516584	0.472302	0.842324
FBgn0002778	0.341476	5.06782	20.2359	6.84559e-06	0.000518259
FBgn0002780	0.10468	5.99344	2.53872	0.111085	0.490292
FBgn0002781	-0.0288715	6.26655	0.304329	0.581181	0.884214
FBgn0002783	0.046278	5.71193	0.792502	0.373345	0.784024
FBgn0002787	0.0684598	6.52366	1.47571	0.224447	0.6592
FBgn0002789	-0.244538	8.40609	15.3051	9.14676e-05	0.00411812
FBgn0002791	0.0608956	4.72533	0.915536	0.33865	0.759184
FBgn0002838	-0.106086	2.15515	0.533089	0.465311	0.83887
FBgn0002842	-0.102102	2.9386	0.827315	0.36305	0.777642
FBgn0002855	0.167773	8.41212	4.07203	0.0435988	0.305913
FBgn0002856	0.207854	6.87963	10.1641	0.00143205	0.0329232
FBgn0002862	-0.173366	8.45578	1.96819	0.16064	0.573715
FBgn0002863	0.257583	9.28695	6.45636	0.0110556	0.133137
FBgn0002865	-0.098543	9.12334	1.70407	0.191757	0.619241
FBgn0002868	0.355698	9.9896	5.3099	0.0212045	0.203584
FBgn0002869	-0.627633	3.52355	6.90816	0.00858031	0.111704
FBgn0002872	0.0323003	3.78228	0.15522	0.693596	0.925859
FBgn0002873	0.104353	6.92501	2.22658	0.135654	0.532316
FBgn0002878	-0.0625902	3.41065	0.661326	0.416092	0.811087
FBgn0002887	0.100617	4.43993	1.50157	0.220429	0.653933
FBgn0002891	0.0556056	3.85533	0.388336	0.533175	0.866906
FBgn0002899	0.0767095	2.19992	0.419004	0.517434	0.86154
FBgn0002901	-0.0765695	3.58516	0.842618	0.358649	0.773246
FBgn0002905	0.232515	4.28578	0.785738	0.375392	0.785459
FBgn0002906	0.130636	4.53737	0.640125	0.423666	0.816078
FBgn0002914	-0.0706836	6.60125	1.64233	0.200006	0.628474
FBgn0002917	-0.169373	5.29518	5.66025	0.0173537	0.177969
FBgn0002921	0.00226203	11.1248	0.00118383	0.972553	0.994564
FBgn0002922	0.017279	2.49322	0.0233527	0.878544	0.981817
FBgn0002924	-0.170424	3.67036	3.25251	0.0713142	0.397394
FBgn0002930	0.111954	7.32765	3.84157	0.0499967	0.331224
FBgn0002931	-0.0315905	4.07226	0.156652	0.692257	0.925345
FBgn0002932	-0.045163	4.36565	0.386872	0.533948	0.867412
FBgn0002936	-0.194279	3.42102	2.90935	0.0880673	0.439634
FBgn0002937	-0.0691817	4.32526	0.507013	0.476435	0.843188
FBgn0002938	-0.17355	8.96144	10.3971	0.00126216	0.0301247
FBgn0002939	0.0210714	6.35757	0.011253	0.915519	0.985896
FBgn0002940	0.0163202	11.9763	0.0791342	0.778474	0.953015
FBgn0002941	-0.151589	1.57276	0.987069	0.32046	0.746123
FBgn0002945	0.112135	4.66364	2.72239	0.09895	0.463276
FBgn0002948	0.16545	1.93305	1.71271	0.190635	0.617557
FBgn0002973	-0.0174211	6.51697	0.10939	0.740839	0.94218
FBgn0002985	0.237961	4.54898	7.77053	0.00531055	0.0825114
FBgn0002989	-0.0218382	2.74094	0.0415937	0.838396	0.969433
FBgn0003002	0.0285501	1.21058	0.0342223	0.853235	0.974211
FBgn0003008	-0.0919471	3.63568	1.18721	0.275892	0.709492
FBgn0003009	0.0180121	4.44342	0.0286203	0.865659	0.978248
FBgn0003011	0.153968	2.36322	1.61126	0.204315	0.633952
FBgn0003016	-0.00997982	6.22291	0.0210922	0.884528	0.981817
FBgn0003023	-0.0352212	0.75687	0.0368963	0.847676	0.971941
FBgn0003028	0.0187364	4.13096	0.0575542	0.810404	0.961443
FBgn0003034	0.29419	7.98197	1.73927	0.187231	0.613405
FBgn0003041	-0.0725867	4.81513	0.96973	0.324748	0.747361
FBgn0003042	-0.109683	3.40475	1.35488	0.244427	0.679023
FBgn0003044	-0.0480464	5.02946	0.534479	0.46473	0.83887
FBgn0003048	0.0288795	5.87323	0.107772	0.742696	0.942826
FBgn0003053	0.12622	6.32907	3.09876	0.0783519	0.419661
FBgn0003062	-0.0904641	4.42163	0.991207	0.319448	0.745232
FBgn0003068	-0.0769423	4.7346	1.15427	0.282656	0.716879
FBgn0003071	-0.22517	9.03254	20.1286	7.24067e-06	0.000537892
FBgn0003074	-0.111508	9.5443	4.77644	0.0288518	0.247605
FBgn0003076	0.011723	8.52985	0.0318641	0.858326	0.975434
FBgn0003079	-0.0152203	4.50614	0.0554565	0.813827	0.962233
FBgn0003082	-0.229136	4.08744	1.44102	0.229975	0.665404
FBgn0003087	0.0621212	3.49809	0.349476	0.55441	0.874843
FBgn0003089	0.334093	1.11167	2.92514	0.0872094	0.437574
FBgn0003090	-0.0292584	3.42565	0.148748	0.699735	0.928972
FBgn0003091	-0.023273	5.81918	0.103111	0.748128	0.943527
FBgn0003093	-0.0372898	7.01499	0.288864	0.590949	0.888805
FBgn0003116	0.10281	4.13722	1.40107	0.236545	0.671501
FBgn0003117	-0.0631151	1.72308	0.206227	0.649741	0.908191
FBgn0003118	0.128061	4.8018	2.85381	0.0911574	0.448054
FBgn0003124	-0.0038084	6.06299	0.00389747	0.950221	0.989978
FBgn0003129	-0.103094	2.77886	0.939021	0.33253	0.753674
FBgn0003132	0.00455757	5.88854	0.00621177	0.93718	0.988134
FBgn0003134	-0.0307908	7.9565	0.28924	0.590708	0.888805
FBgn0003137	0.0179062	8.44552	0.0399859	0.841508	0.970764
FBgn0003139	0.0160124	4.51775	0.042406	0.836848	0.969433
FBgn0003140	0.0693414	4.09935	0.648504	0.420648	0.813906
FBgn0003141	-0.00507389	5.38835	0.00658363	0.935331	0.987998
FBgn0003145	0.231357	4.88153	6.74021	0.00942636	0.118986
FBgn0003149	-0.303281	10.1651	23.1333	1.51148e-06	0.00015097
FBgn0003159	0.0629967	7.59315	1.06231	0.302688	0.730656
FBgn0003162	0.00774724	5.96802	0.0110721	0.916198	0.985896
FBgn0003165	0.0230876	6.64634	0.0841658	0.771729	0.951383
FBgn0003169	-0.0378058	5.81487	0.389454	0.532587	0.866906
FBgn0003174	-0.215349	1.79913	2.69421	0.100714	0.467731
FBgn0003175	0.041201	6.61688	0.300725	0.583428	0.885051
FBgn0003187	0.00724154	6.7458	0.0185714	0.891602	0.981817
FBgn0003189	0.0636641	5.67998	1.13085	0.287594	0.7196
FBgn0003204	-0.0759454	5.96446	1.71128	0.190819	0.617669
FBgn0003205	0.01367	5.80967	0.0619479	0.803443	0.959493
FBgn0003206	0.0220309	5.83943	0.153281	0.695419	0.925859
FBgn0003209	-0.0095931	6.53806	0.0217861	0.882658	0.981817
FBgn0003210	0.00898131	5.86303	0.017794	0.893882	0.98195
FBgn0003218	0.000964113	7.47514	0.000261503	0.987098	0.997333
FBgn0003231	0.114738	9.28392	3.01355	0.0825713	0.4291
FBgn0003248	-0.102463	4.77063	1.83061	0.176055	0.598463
FBgn0003249	-0.184282	6.52681	7.52118	0.00609776	0.089573
FBgn0003250	-0.0971134	7.34463	1.34867	0.24551	0.67986
FBgn0003254	-0.0116963	4.26569	0.0200411	0.887422	0.981817
FBgn0003255	0.18202	1.6009	0.892038	0.344926	0.764172
FBgn0003256	0.113933	5.04577	1.96152	0.161351	0.574197
FBgn0003257	0.0153719	3.41708	0.0207022	0.885593	0.981817
FBgn0003261	0.0132545	9.07746	0.0665124	0.796484	0.957206
FBgn0003268	0.0696745	3.40052	0.608565	0.435329	0.823149
FBgn0003274	-0.0835785	8.88983	1.38472	0.2393	0.674555
FBgn0003275	-0.0606739	5.67481	0.833609	0.361231	0.775411
FBgn0003277	-0.0150844	6.10947	0.0379303	0.845583	0.971941
FBgn0003278	0.0608961	2.87638	0.347785	0.55537	0.875083
FBgn0003279	-0.102914	9.96089	1.81403	0.178026	0.600288
FBgn0003285	-0.219832	2.89879	4.84472	0.0277309	0.241296
FBgn0003292	-0.281107	1.94855	4.459	0.0347179	0.272561
FBgn0003295	0.178236	0.975613	1.03595	0.308766	0.735357
FBgn0003301	0.0081541	6.9508	0.0126524	0.910441	0.98581
FBgn0003302	0.0957171	4.95591	1.41156	0.234798	0.668668
FBgn0003308	0.180097	5.52936	6.30743	0.0120233	0.139287
FBgn0003310	0.0758711	5.60142	1.20507	0.272311	0.705468
FBgn0003317	0.078887	5.14188	1.83985	0.174969	0.596238
FBgn0003321	0.0401328	6.73984	0.470499	0.492758	0.85199
FBgn0003326	0.0404443	2.444	0.092841	0.760596	0.946909
FBgn0003328	0.0936303	6.09417	1.12221	0.289443	0.721999
FBgn0003330	0.0455039	3.63227	0.341039	0.55923	0.876679
FBgn0003334	-0.02709	6.00257	0.216384	0.641809	0.904284
FBgn0003339	0.0159959	3.19794	0.0276659	0.867897	0.979499
FBgn0003345	0.0405008	6.56217	0.400929	0.52661	0.86514
FBgn0003346	-0.0422928	5.14253	0.108569	0.741779	0.942818
FBgn0003353	0.0416064	3.75042	0.212885	0.644515	0.90595
FBgn0003356	0.23135	9.09902	2.94702	0.0860359	0.436086
FBgn0003357	0.0936501	9.68714	1.02471	0.311404	0.738498
FBgn0003358	0.562862	8.21615	42.0535	8.88099e-11	3.01598e-08
FBgn0003360	-0.339568	11.7718	19.5701	9.69728e-06	0.000694186
FBgn0003366	0.122644	6.81904	3.23381	0.0721327	0.39952
FBgn0003371	0.067476	8.53222	0.946219	0.330684	0.752516
FBgn0003380	-0.0221742	7.40194	0.0369635	0.847539	0.971941
FBgn0003386	0.0894662	5.45693	0.896583	0.3437	0.763183
FBgn0003388	0.0708185	2.20678	0.349827	0.554211	0.874843
FBgn0003390	0.0520025	5.39795	0.228491	0.632645	0.900985
FBgn0003391	0.012097	6.15698	0.0310805	0.860061	0.97594
FBgn0003392	-0.0125525	8.1109	0.0482527	0.826132	0.966477
FBgn0003396	0.128616	6.86959	1.86673	0.17185	0.591717
FBgn0003401	0.101492	1.16636	0.368292	0.543937	0.870889
FBgn0003410	-0.104666	6.21533	3.67082	0.0553728	0.347314
FBgn0003415	0.0650507	6.7772	0.445332	0.50456	0.855849
FBgn0003416	0.0241049	4.20545	0.0933292	0.759987	0.9468
FBgn0003423	-0.0683975	8.39295	1.73788	0.187407	0.613474
FBgn0003429	0.0442414	7.58493	0.317719	0.572982	0.88178
FBgn0003430	0.062306	1.90961	0.258446	0.61119	0.895317
FBgn0003435	0.0896279	9.44105	1.82152	0.177133	0.599196
FBgn0003444	-0.0991076	3.75073	0.951443	0.329352	0.75201
FBgn0003447	0.0252057	5.22005	0.192252	0.661049	0.913597
FBgn0003449	-0.101989	4.75424	2.0922	0.148053	0.55448
FBgn0003459	0.0364184	4.11542	0.175157	0.675569	0.919479
FBgn0003460	-0.106229	4.20555	1.54032	0.214571	0.645015
FBgn0003462	0.0493943	8.88222	0.471498	0.492299	0.851556
FBgn0003463	0.115093	6.89717	2.13416	0.144049	0.549368
FBgn0003464	-0.0890913	6.0476	2.79287	0.0946843	0.456059
FBgn0003475	-0.0254312	7.84361	0.229824	0.631654	0.900221
FBgn0003479	0.263317	3.03675	9.16796	0.00246289	0.0496168
FBgn0003483	-0.0383728	2.91646	0.104959	0.745958	0.943003
FBgn0003495	-0.0323037	4.96682	0.223046	0.636729	0.902544
FBgn0003499	0.0940714	3.92317	0.957482	0.327822	0.750704
FBgn0003502	0.1169	5.56335	3.39139	0.0655379	0.380177
FBgn0003507	0.267336	5.81787	16.86	4.02417e-05	0.00208025
FBgn0003512	0.131824	4.18715	3.58979	0.0581356	0.356737
FBgn0003513	-0.0205576	2.90346	0.0417296	0.838136	0.969433
FBgn0003514	-0.0642854	6.7868	1.26851	0.260046	0.695258
FBgn0003515	-0.196665	4.51225	7.64335	0.00569821	0.0862619
FBgn0003517	-0.114699	9.7612	1.76035	0.184581	0.609329
FBgn0003520	-0.0619878	7.13823	0.730685	0.392661	0.798001
FBgn0003527	0.0796997	3.56962	0.542952	0.461212	0.838221
FBgn0003545	-0.116966	4.65419	1.66859	0.196448	0.625418
FBgn0003557	0.11352	6.75062	4.74247	0.0294268	0.250549
FBgn0003559	-0.080329	4.88002	1.10748	0.292631	0.724175
FBgn0003567	0.0271281	5.49163	0.185083	0.667041	0.915983
FBgn0003575	0.0154016	5.84556	0.0696146	0.791899	0.956102
FBgn0003598	0.0328126	5.09303	0.280111	0.596628	0.889746
FBgn0003607	0.0383069	5.73742	0.43305	0.510496	0.859212
FBgn0003612	-0.0167987	6.40442	0.102706	0.748606	0.943527
FBgn0003638	0.0108001	7.76844	0.048323	0.826007	0.966477
FBgn0003651	-0.0106089	6.2105	0.0303293	0.861745	0.976682
FBgn0003654	0.00693483	4.92351	0.0119007	0.913131	0.985896
FBgn0003656	0.109044	7.94016	3.00302	0.0831093	0.429555
FBgn0003660	0.119773	6.84053	5.40153	0.0201192	0.197144
FBgn0003676	-0.0321444	5.68953	0.281933	0.595437	0.889715
FBgn0003687	-0.0229755	3.20401	0.0475704	0.827346	0.967136
FBgn0003701	-0.13022	3.28912	1.97598	0.159814	0.572844
FBgn0003710	-0.113398	4.22079	1.35474	0.244451	0.679023
FBgn0003714	-0.176047	3.63906	3.17242	0.0748915	0.408893
FBgn0003716	-0.00658451	6.53169	0.013545	0.907349	0.985384
FBgn0003719	0.533423	1.79632	6.8113	0.00905825	0.11627
FBgn0003721	-0.344757	9.15847	28.4922	9.40784e-08	1.41546e-05
FBgn0003731	0.170715	6.89053	6.07738	0.0136923	0.152894
FBgn0003732	0.0711226	5.79906	1.285	0.256972	0.692443
FBgn0003733	0.0787115	2.89232	0.642224	0.422907	0.816078
FBgn0003741	-0.0936588	3.36248	1.18864	0.275604	0.709362
FBgn0003742	0.0193567	5.10725	0.06018	0.806212	0.960635
FBgn0003744	0.0327193	6.25122	0.412167	0.520872	0.862869
FBgn0003748	0.169027	9.00442	7.67818	0.00558925	0.0850626
FBgn0003861	-0.159749	8.58094	7.82238	0.00516031	0.0807046
FBgn0003862	0.0672413	6.91083	0.316185	0.57391	0.882245
FBgn0003863	0.0297922	11.043	0.161819	0.687487	0.923644
FBgn0003866	-0.0813934	4.36517	1.01115	0.314627	0.74139
FBgn0003867	-0.0347611	5.00536	0.307146	0.579437	0.883557
FBgn0003870	0.122129	6.5632	2.94956	0.085901	0.435774
FBgn0003882	0.0304214	4.82835	0.168566	0.68139	0.920654
FBgn0003884	-0.0694786	10.3448	1.01816	0.312955	0.740025
FBgn0003885	-0.15664	7.76416	7.35692	0.00668052	0.094755
FBgn0003886	-0.158261	4.81537	2.30384	0.129055	0.52018
FBgn0003887	-0.142506	8.69425	4.25915	0.0390393	0.289471
FBgn0003888	0.0893175	6.68181	2.41636	0.120074	0.503597
FBgn0003889	0.00815638	9.52416	0.0246006	0.875366	0.981011
FBgn0003890	-0.225161	6.5796	10.4925	0.00119861	0.0290748
FBgn0003891	0.0991365	8.83647	1.32216	0.250204	0.68441
FBgn0003892	0.147725	4.70947	2.80351	0.094058	0.454645
FBgn0003896	0.00767776	3.35767	0.00883292	0.925122	0.987202
FBgn0003900	0.0338	3.98859	0.0565482	0.812037	0.96163
FBgn0003941	-0.118278	8.93097	2.60564	0.106484	0.479426
FBgn0003942	-0.0619936	9.3145	0.943415	0.331401	0.752516
FBgn0003943	0.0393839	8.55515	0.28998	0.590233	0.888805
FBgn0003944	0.0896069	4.16466	1.30951	0.252483	0.686874
FBgn0003950	0.047569	2.65138	0.171006	0.679219	0.920406
FBgn0003961	0.0296194	5.99244	0.040281	0.840932	0.970631
FBgn0003963	0.126875	3.74479	2.307	0.128792	0.519804
FBgn0003964	-0.0184488	5.53745	0.104245	0.746793	0.943353
FBgn0003965	0.111023	4.6421	1.43166	0.231493	0.66694
FBgn0003969	0.0903018	5.0542	1.76588	0.183893	0.608945
FBgn0003975	0.0100537	3.80181	0.0118325	0.913379	0.985896
FBgn0003977	-0.0557757	4.75248	0.675247	0.411228	0.806935
FBgn0003978	-0.00284512	2.66994	0.000495346	0.982243	0.995799
FBgn0003984	0.0380028	4.35818	0.14057	0.707715	0.931322
FBgn0003996	-0.0597308	4.09736	0.577225	0.447402	0.830612
FBgn0003997	0.141874	3.93757	2.37903	0.122974	0.508843
FBgn0004003	0.119962	4.54714	1.71531	0.190297	0.616987
FBgn0004009	0.159182	1.23111	0.714632	0.39791	0.799524
FBgn0004047	-0.324726	3.63844	1.22575	0.268235	0.701484
FBgn0004049	-0.00890135	5.62457	0.0114218	0.91489	0.985896
FBgn0004050	-0.0252411	4.97709	0.14507	0.703292	0.930186
FBgn0004055	0.0822855	6.33587	2.45897	0.116855	0.500077
FBgn0004057	0.0764152	6.98388	1.07782	0.299186	0.730011
FBgn0004066	0.0773991	6.25195	1.08464	0.297663	0.728747
FBgn0004087	0.0908608	2.81259	0.641527	0.423159	0.816078
FBgn0004101	-0.0308855	4.02965	0.170407	0.67975	0.920406
FBgn0004102	-0.0666545	3.31934	0.355318	0.551118	0.873987
FBgn0004103	0.0185225	7.78742	0.139805	0.708475	0.931416
FBgn0004106	-0.238092	2.56141	3.32422	0.0682665	0.387989
FBgn0004107	-0.127655	1.55632	0.697841	0.40351	0.801492
FBgn0004108	0.0435299	4.37386	0.278253	0.597848	0.890256
FBgn0004117	-0.440087	9.63129	39.9109	2.6582e-10	7.70618e-08
FBgn0004118	-0.0596052	3.43302	0.472439	0.491867	0.851365
FBgn0004132	0.0840633	4.01302	1.00396	0.316354	0.742947
FBgn0004133	0.0193708	5.31558	0.106754	0.74387	0.943003
FBgn0004167	0.0814541	8.81805	0.658223	0.417188	0.811703
FBgn0004168	-0.109522	3.57797	1.49511	0.221425	0.654691
FBgn0004169	-0.353342	10.1	29.0754	6.96137e-08	1.11815e-05
FBgn0004171	-0.0452095	8.06843	0.555237	0.456186	0.836028
FBgn0004172	-0.113908	8.13797	1.09409	0.295566	0.726573
FBgn0004173	-0.1494	7.96505	2.05065	0.152141	0.561773
FBgn0004174	-0.106364	8.20557	1.28379	0.257196	0.69289
FBgn0004175	-0.145338	7.34076	2.10196	0.147111	0.553867
FBgn0004177	0.0802506	7.81613	2.13078	0.144367	0.549663
FBgn0004179	0.0185061	7.17698	0.0935332	0.759733	0.9468
FBgn0004181	0.159444	12.0406	4.41607	0.035602	0.276395
FBgn0004197	0.170484	3.79698	2.41977	0.119812	0.503448
FBgn0004198	0.116434	5.84212	1.69429	0.193037	0.621124
FBgn0004227	-0.000880424	6.19171	0.000203566	0.988616	0.997845
FBgn0004228	0.115079	4.88329	2.38229	0.122718	0.508316
FBgn0004237	0.0662416	6.55681	1.60486	0.205216	0.635015
FBgn0004240	-0.466927	5.18616	0.394266	0.530066	0.866379
FBgn0004242	-0.0176186	8.42058	0.032716	0.856465	0.974965
FBgn0004244	-0.0245032	6.60357	0.0527389	0.818364	0.963484
FBgn0004359	0.171852	4.50752	5.26833	0.0217168	0.20733
FBgn0004360	-0.068636	2.60626	0.397846	0.528204	0.865381
FBgn0004362	0.0548264	5.01846	0.653607	0.418826	0.812271
FBgn0004363	-0.160823	10.0024	5.93793	0.0148184	0.16144
FBgn0004364	0.0603029	5.96861	0.782136	0.376489	0.786734
FBgn0004367	-0.0699631	3.20057	0.476328	0.49009	0.849963
FBgn0004368	0.0198156	6.09422	0.0942816	0.758803	0.946436
FBgn0004369	-0.000474363	6.75327	4.1541e-05	0.994857	0.999099
FBgn0004370	0.0854765	6.62139	1.27798	0.258276	0.69393
FBgn0004372	-0.048696	2.57554	0.154693	0.69409	0.925859
FBgn0004373	0.0650975	7.6231	0.805473	0.369462	0.782228
FBgn0004374	0.0270797	5.151	0.157688	0.691295	0.92521
FBgn0004378	-0.0835739	2.71406	0.727401	0.393727	0.798158
FBgn0004379	-0.108899	5.07215	2.07866	0.149371	0.555863
FBgn0004380	0.01416	5.1046	0.0487234	0.8253	0.966477
FBgn0004381	-0.095233	4.82371	2.31224	0.128359	0.518762
FBgn0004387	0.0339104	6.32926	0.309315	0.578101	0.883525
FBgn0004390	0.0203556	5.2835	0.0667598	0.796114	0.957206
FBgn0004391	-0.0154059	4.85544	0.0531666	0.817642	0.963422
FBgn0004394	-0.0321983	1.53253	0.0414341	0.838702	0.969541
FBgn0004395	-0.101226	5.31126	1.15502	0.2825	0.716713
FBgn0004396	0.275565	6.02136	11.8586	0.000573958	0.0168446
FBgn0004397	-0.15262	6.83263	7.82823	0.00514364	0.0805497
FBgn0004401	-0.0930104	7.38026	2.94466	0.0861616	0.436166
FBgn0004403	0.0116546	7.98797	0.0128932	0.909596	0.985466
FBgn0004404	-0.0550473	7.41585	0.298559	0.584787	0.885964
FBgn0004406	-0.0523796	3.46826	0.318191	0.572697	0.881734
FBgn0004414	-0.0427607	6.83388	0.116393	0.73298	0.938308
FBgn0004419	0.0561292	6.53106	1.08647	0.297254	0.728486
FBgn0004425	-0.626754	4.1588	2.52185	0.112279	0.492272
FBgn0004427	-1.07367	6.04608	3.11055	0.0777866	0.41798
FBgn0004428	0.201209	4.94124	1.27138	0.259508	0.694564
FBgn0004429	-0.286875	5.68204	1.45794	0.227259	0.663033
FBgn0004432	0.142891	8.96607	6.6961	0.00966242	0.120892
FBgn0004435	-0.0215127	5.98473	0.0880247	0.766704	0.948978
FBgn0004436	-0.0256169	7.54867	0.240873	0.623576	0.898429
FBgn0004449	0.0506948	7.46766	0.288355	0.591276	0.888805
FBgn0004456	0.130815	6.00712	4.37753	0.0364157	0.27943
FBgn0004463	0.00583639	3.69851	0.00566267	0.940015	0.988763
FBgn0004465	-0.158988	5.02158	5.92249	0.0149488	0.162564
FBgn0004507	-0.381622	10.1779	38.7161	4.90139e-10	1.32404e-07
FBgn0004509	0.126205	6.74415	2.50919	0.113184	0.49339
FBgn0004510	0.115309	3.88004	1.91052	0.166906	0.583665
FBgn0004512	-0.0337896	6.76032	0.248813	0.617912	0.896165
FBgn0004513	-0.228502	4.78415	8.46788	0.00361473	0.0636324
FBgn0004514	-0.195967	2.24955	2.13045	0.144398	0.549663
FBgn0004516	-0.0626089	7.10332	1.33554	0.247822	0.682135
FBgn0004552	0.0488151	3.62351	0.273293	0.601131	0.891923
FBgn0004556	0.118856	2.83985	1.86822	0.171679	0.591337
FBgn0004567	-0.0749074	1.45746	0.21908	0.639742	0.904051
FBgn0004569	-0.0546765	4.09107	0.411036	0.521444	0.863308
FBgn0004573	0.0390853	2.915	0.134868	0.713437	0.932274
FBgn0004574	-0.0506424	6.99972	0.954385	0.328606	0.751406
FBgn0004575	-0.0090016	6.82479	0.00994933	0.920546	0.986297
FBgn0004580	-0.106949	6.7045	2.19417	0.138534	0.538493
FBgn0004581	-0.156109	5.15178	4.02584	0.0448083	0.308832
FBgn0004583	0.173833	5.90518	3.76895	0.0522125	0.338492
FBgn0004584	-0.0372628	4.04709	0.110254	0.739855	0.942004
FBgn0004587	0.0150476	7.72585	0.082191	0.77435	0.952118
FBgn0004595	0.0442845	7.05287	0.154821	0.69397	0.925859
FBgn0004597	-0.0374663	3.10855	0.129605	0.718842	0.934724
FBgn0004598	0.0303565	6.44595	0.21215	0.645087	0.906426
FBgn0004606	0.0233289	5.2207	0.0857247	0.769684	0.950194
FBgn0004607	0.0565698	5.44613	0.154078	0.694668	0.925859
FBgn0004611	0.0362471	6.97354	0.259276	0.610618	0.895272
FBgn0004618	-0.0176089	3.35227	0.0331337	0.855562	0.974965
FBgn0004619	-0.0898183	2.90088	1.03482	0.309029	0.735505
FBgn0004620	0.0200585	3.58913	0.0422937	0.837061	0.969433
FBgn0004622	-0.0113572	2.75019	0.0119668	0.912891	0.985896
FBgn0004623	-0.105142	6.80406	3.48655	0.0618692	0.369278
FBgn0004629	0.312708	8.4379	11.3895	0.000738619	0.0201358
FBgn0004635	-0.0163853	4.42822	0.041254	0.839048	0.969846
FBgn0004636	0.110127	6.9118	2.77141	0.0959613	0.457171
FBgn0004638	0.0839981	6.33075	1.42966	0.23182	0.66694
FBgn0004643	0.00986185	3.99928	0.015243	0.901741	0.984253
FBgn0004644	-0.342438	2.41903	6.84149	0.00890646	0.114818
FBgn0004646	0.0512433	6.59338	0.696693	0.403897	0.801705
FBgn0004647	-0.0396342	5.22556	0.300698	0.583445	0.885051
FBgn0004648	0.0643714	7.57323	1.00804	0.315374	0.741761
FBgn0004649	-0.247764	1.64531	0.443718	0.505333	0.856167
FBgn0004650	0.0968092	4.31133	1.24891	0.26376	0.69882
FBgn0004652	0.0842996	5.67702	1.23553	0.266333	0.699125
FBgn0004654	0.155151	7.3462	4.90566	0.0267689	0.236035
FBgn0004655	-0.00404397	5.80614	0.00296807	0.956553	0.990351
FBgn0004656	-0.0070346	7.67444	0.00392782	0.950027	0.989978
FBgn0004657	-0.00989921	7.33747	0.0275377	0.8682	0.979499
FBgn0004666	0.18226	2.3083	1.93292	0.16444	0.580004
FBgn0004687	0.0568107	6.98818	1.09914	0.294455	0.725519
FBgn0004698	-0.107922	5.77043	3.04811	0.0808311	0.425114
FBgn0004784	-0.0760569	6.63012	1.799	0.179833	0.602399
FBgn0004795	0.054872	5.67323	0.8413	0.359025	0.773636
FBgn0004797	-0.130195	5.26748	2.73607	0.098106	0.461242
FBgn0004811	0.0580436	4.70121	0.468214	0.49381	0.85199
FBgn0004828	0.0523153	8.67304	0.735463	0.391118	0.798001
FBgn0004832	0.0329952	3.9197	0.175198	0.675533	0.919479
FBgn0004837	-0.120265	4.04782	1.7469	0.186267	0.612438
FBgn0004838	0.0875851	9.15234	1.3564	0.244163	0.678858
FBgn0004839	-0.0347988	2.9982	0.106044	0.744694	0.943003
FBgn0004841	-0.0123691	1.3337	0.00570551	0.939789	0.988686
FBgn0004852	0.0970959	6.42253	2.23398	0.135005	0.531437
FBgn0004854	-0.0282689	2.65123	0.0517247	0.820089	0.964516
FBgn0004855	0.0690493	3.75528	0.714537	0.397942	0.799524
FBgn0004856	-0.0528903	5.2604	0.588672	0.442933	0.827783
FBgn0004858	0.00749281	5.13916	0.0131148	0.908826	0.985466
FBgn0004859	-0.0269737	5.30828	0.0839571	0.772005	0.951445
FBgn0004860	-0.19679	3.94378	5.61232	0.0178346	0.181492
FBgn0004861	-0.0303992	4.78211	0.110057	0.740079	0.942004
FBgn0004863	-0.0407742	1.26247	0.0549596	0.814647	0.962233
FBgn0004864	0.0295942	5.34996	0.171474	0.678805	0.920391
FBgn0004865	-0.141251	3.70109	2.59475	0.107218	0.480547
FBgn0004867	-0.0351493	8.97477	0.127867	0.720654	0.935268
FBgn0004868	0.108521	7.90677	4.2258	0.0398138	0.292115
FBgn0004870	-0.0759478	2.14532	0.268137	0.604584	0.893681
FBgn0004872	-0.0766885	1.45549	0.280983	0.596058	0.889715
FBgn0004875	0.0375522	7.34419	0.243448	0.621727	0.897581
FBgn0004876	0.00835808	7.78082	0.0215928	0.883175	0.981817
FBgn0004880	0.0316702	5.86368	0.0587859	0.808425	0.961055
FBgn0004882	0.0114136	8.41787	0.0433053	0.835151	0.969433
FBgn0004885	0.147272	6.67994	4.17115	0.041118	0.296758
FBgn0004888	-0.112905	8.20239	3.50787	0.0610778	0.365913
FBgn0004889	0.0212156	7.02205	0.11715	0.732147	0.938099
FBgn0004892	0.0181067	2.43879	0.0293581	0.863955	0.977624
FBgn0004893	0.0380831	5.00669	0.23005	0.631487	0.900221
FBgn0004901	-0.146958	3.26896	2.92639	0.0871423	0.437574
FBgn0004903	0.0153626	6.03167	0.0800323	0.777254	0.952711
FBgn0004907	0.0517235	9.67115	0.953142	0.328921	0.751783
FBgn0004908	0.00984745	3.6015	0.0106395	0.917845	0.985896
FBgn0004910	-0.0383497	6.431	0.381877	0.5366	0.868232
FBgn0004913	0.00456973	5.70543	0.00679897	0.934284	0.987992
FBgn0004914	0.0824966	7.22407	2.55472	0.109966	0.48716
FBgn0004915	-0.0619016	5.03643	1.09787	0.294734	0.725603
FBgn0004919	-0.0649363	6.07144	1.19763	0.273797	0.707173
FBgn0004921	0.027317	8.73172	0.204399	0.651193	0.908758
FBgn0004924	0.00867149	7.14501	0.0214593	0.883535	0.981817
FBgn0004926	0.01796	6.85293	0.0859254	0.769423	0.950173
FBgn0004956	-0.0133901	3.08522	0.0155296	0.900826	0.98421
FBgn0004957	0.00494513	2.64829	0.00168957	0.967213	0.992958
FBgn0005198	-0.0646879	5.70643	1.08381	0.297847	0.728747
FBgn0005278	0.221659	8.04953	11.6133	0.000654824	0.0183567
FBgn0005322	0.0100491	5.39132	0.0201135	0.887221	0.981817
FBgn0005355	-0.0503057	4.18741	0.35716	0.550088	0.87376
FBgn0005386	-0.0503845	6.44417	0.55381	0.456765	0.836028
FBgn0005411	-0.0635012	5.76875	1.32842	0.249086	0.683266
FBgn0005427	-0.086713	5.53448	1.50953	0.219211	0.652108
FBgn0005533	-0.0557213	8.81226	0.478001	0.489329	0.849817
FBgn0005536	-0.0131103	8.0459	0.0386877	0.844069	0.971116
FBgn0005558	-0.0230707	3.08744	0.0540245	0.816203	0.963017
FBgn0005561	0.00282968	3.81627	0.00101409	0.974596	0.994926
FBgn0005564	-0.0118295	4.89867	0.0275151	0.868254	0.979499
FBgn0005585	0.16579	8.94603	9.53537	0.0020155	0.042779
FBgn0005586	-0.0832601	6.32117	1.51031	0.219092	0.652108
FBgn0005592	-0.0548164	3.11115	0.412479	0.520714	0.862736
FBgn0005593	-0.0839903	9.4631	1.28966	0.256111	0.691221
FBgn0005596	-0.0660717	4.39465	0.944805	0.331045	0.752516
FBgn0005612	-0.231817	5.4258	10.5085	0.00118826	0.0288828
FBgn0005613	0.0864065	2.82468	0.754627	0.385015	0.793816
FBgn0005614	-0.104894	8.54858	1.51768	0.217971	0.650464
FBgn0005616	0.0258825	5.23111	0.159672	0.689459	0.924723
FBgn0005617	-0.046033	5.06372	0.389895	0.532355	0.866906
FBgn0005619	-0.187115	4.1509	5.54524	0.0185311	0.186503
FBgn0005624	-0.0722598	3.34796	0.67838	0.410145	0.806308
FBgn0005626	0.277721	6.47121	15.3227	9.062e-05	0.00409547
FBgn0005631	0.0278229	5.39192	0.0901706	0.76396	0.948172
FBgn0005632	0.033486	7.97281	0.127326	0.721221	0.935268
FBgn0005633	-0.45533	7.08323	34.8827	3.50177e-09	7.93624e-07
FBgn0005636	-0.0566971	4.1592	0.361935	0.547434	0.872399
FBgn0005638	-0.243419	2.92712	6.21065	0.0126984	0.145268
FBgn0005640	0.0154101	6.11303	0.0802525	0.776955	0.952678
FBgn0005642	-0.122411	4.68488	3.00621	0.082946	0.429555
FBgn0005648	0.119591	5.30401	4.26875	0.0388196	0.288561
FBgn0005649	-0.0296626	6.94108	0.33848	0.560708	0.876744
FBgn0005655	-0.0467863	2.35769	0.127111	0.721447	0.935433
FBgn0005658	-0.0845396	2.67131	0.65331	0.418932	0.812271
FBgn0005659	0.123311	5.01097	2.93086	0.086901	0.437301
FBgn0005660	0.308891	2.64383	5.99905	0.0143136	0.157675
FBgn0005664	0.0931475	3.15479	0.139535	0.708744	0.931423
FBgn0005666	-0.0582771	11.0524	0.12499	0.723684	0.936088
FBgn0005670	0.194555	3.79549	2.96074	0.0853089	0.435047
FBgn0005671	-0.0800933	9.56631	2.40981	0.120577	0.504599
FBgn0005672	-0.127302	5.95157	3.41973	0.0644216	0.376485
FBgn0005674	-0.0219676	6.48872	0.139447	0.708832	0.931423
FBgn0005677	-0.134676	4.13268	2.70523	0.10002	0.466027
FBgn0005683	-0.0740628	2.48417	0.22498	0.635271	0.902346
FBgn0005694	0.0497634	5.87123	0.640925	0.423376	0.816078
FBgn0005695	-0.157921	4.30839	4.35301	0.0369436	0.281302
FBgn0005771	-0.0771082	5.39936	1.1697	0.279463	0.712746
FBgn0005775	-0.0835044	4.77458	1.23984	0.265501	0.699125
FBgn0005777	0.066105	5.92693	1.61581	0.203677	0.633412
FBgn0005778	-0.120525	3.59656	1.80015	0.179694	0.602156
FBgn0005779	0.0105889	3.54267	0.00740826	0.93141	0.987586
FBgn0008635	0.122041	7.01408	5.39374	0.0202091	0.197788
FBgn0008636	-0.0204577	1.02754	0.0152312	0.901779	0.984253
FBgn0008646	-0.156131	1.35336	0.810674	0.367921	0.781039
FBgn0008651	-0.149723	2.39034	1.71235	0.190681	0.617557
FBgn0010014	-0.0889022	4.12831	1.06451	0.302189	0.730437
FBgn0010015	0.0154021	5.0422	0.0570568	0.81121	0.961576
FBgn0010019	0.291018	14.4674	21.0542	4.46463e-06	0.000368518
FBgn0010038	0.442166	2.64786	2.12961	0.144478	0.549663
FBgn0010039	0.349399	4.16865	6.13065	0.0132858	0.149419
FBgn0010041	0.0588321	3.64497	0.079451	0.778043	0.953015
FBgn0010044	0.490437	1.79438	3.75312	0.0527091	0.339988
FBgn0010051	0.105978	7.01469	1.69929	0.192381	0.620354
FBgn0010052	0.328082	2.54985	4.55695	0.0327855	0.263837
FBgn0010053	0.155181	7.2408	3.36352	0.0666555	0.382913
FBgn0010078	-0.0530558	8.59136	0.379043	0.538116	0.868536
FBgn0010100	-0.240372	11.2983	14.2263	0.000162087	0.00653073
FBgn0010105	0.0902961	3.87659	0.897953	0.343331	0.763183
FBgn0010113	0.0452665	6.24038	0.309661	0.577888	0.883525
FBgn0010114	-0.0686465	6.7076	1.39886	0.236915	0.672068
FBgn0010173	0.00937274	5.64235	0.0237042	0.87764	0.981708
FBgn0010194	-0.06532	3.14698	0.338659	0.560604	0.876744
FBgn0010198	-0.0015849	8.29903	0.000570434	0.980945	0.995799
FBgn0010213	-0.216615	7.52286	8.66814	0.00323821	0.0596734
FBgn0010215	0.154166	6.51615	5.01164	0.0251774	0.22792
FBgn0010217	-0.364057	11.5096	21.7935	3.0362e-06	0.000267321
FBgn0010220	-0.0919058	3.80994	1.53592	0.215226	0.645973
FBgn0010222	-0.400515	4.71698	6.54085	0.0105425	0.128785
FBgn0010223	0.27416	3.71586	7.72639	0.00544194	0.0838948
FBgn0010225	0.314164	9.2104	28.1783	1.10641e-07	1.62355e-05
FBgn0010226	-0.109547	9.13367	4.58308	0.0322891	0.261912
FBgn0010228	0.0368236	6.9704	0.484003	0.486615	0.848565
FBgn0010235	0.0501996	6.22309	0.815032	0.366637	0.780276
FBgn0010238	0.00809737	6.40669	0.0181863	0.892725	0.981907
FBgn0010240	-0.180383	3.03575	4.02542	0.0448196	0.308832
FBgn0010241	0.206979	5.66301	3.72836	0.053496	0.341911
FBgn0010246	0.195864	7.5172	8.4314	0.00368797	0.0644416
FBgn0010247	0.0721936	5.35236	0.735255	0.391185	0.798001
FBgn0010258	0.00514191	4.01154	0.00441745	0.947009	0.989978
FBgn0010263	-0.146178	8.7158	6.33133	0.0118623	0.137992
FBgn0010265	-0.0301531	8.70288	0.203097	0.652233	0.908986
FBgn0010269	-0.0205064	4.57683	0.0526744	0.818473	0.963491
FBgn0010278	0.0222673	4.74165	0.117954	0.731265	0.937628
FBgn0010280	-0.00788561	7.19329	0.019403	0.889217	0.981817
FBgn0010282	0.0300544	5.25035	0.226644	0.634023	0.901751
FBgn0010287	-0.111148	3.11641	1.41983	0.233431	0.668593
FBgn0010288	-0.0946409	7.07695	2.72025	0.0990826	0.463295
FBgn0010292	0.165605	3.83867	3.75674	0.052595	0.339568
FBgn0010300	-0.0301055	5.56621	0.0638815	0.800463	0.95883
FBgn0010303	0.0907896	5.74132	1.78054	0.182083	0.606738
FBgn0010309	-0.044642	4.77366	0.36187	0.54747	0.872399
FBgn0010313	0.108419	6.51599	2.78114	0.0953805	0.456935
FBgn0010314	-0.046934	2.528	0.118207	0.730988	0.937576
FBgn0010315	0.0547256	3.8438	0.452923	0.50095	0.854603
FBgn0010316	-0.155793	3.97525	3.71011	0.0540837	0.344132
FBgn0010328	-0.00482853	6.48882	0.00569232	0.939859	0.988686
FBgn0010329	-0.0900992	3.62344	1.22054	0.269255	0.702054
FBgn0010333	0.0518007	6.19683	0.853203	0.355648	0.77015
FBgn0010339	-0.00704194	4.96661	0.0112595	0.915495	0.985896
FBgn0010340	-0.0634848	3.4715	0.496273	0.481142	0.84492
FBgn0010341	0.143277	6.91175	8.08499	0.00446334	0.0730734
FBgn0010342	-0.0095488	3.2645	0.0143721	0.904575	0.984653
FBgn0010348	0.164905	8.33107	10.1836	0.00141696	0.0327664
FBgn0010350	-0.00749569	7.6439	0.0174222	0.89499	0.982174
FBgn0010352	-0.0572234	10.9993	1.0097	0.314974	0.741392
FBgn0010355	0.0178788	6.52861	0.0734194	0.786422	0.954806
FBgn0010356	0.0992763	3.70111	1.41944	0.233496	0.668593
FBgn0010357	0.29169	10.2677	5.25477	0.0218868	0.20795
FBgn0010358	-0.198304	4.14467	0.610422	0.434629	0.822742
FBgn0010359	-0.752765	3.83177	8.23128	0.00411745	0.0696159
FBgn0010379	-0.0117608	6.65425	0.0285693	0.865777	0.978248
FBgn0010380	0.0144818	6.36577	0.0728593	0.787218	0.955271
FBgn0010382	-0.0925472	4.02662	1.68852	0.193796	0.622221
FBgn0010383	0.0718635	4.3997	0.614397	0.433137	0.821881
FBgn0010385	0.682405	2.37292	10.8156	0.00100651	0.0253999
FBgn0010387	0.191441	8.8562	5.74979	0.0164906	0.173171
FBgn0010388	-1.2362	4.89341	3.38405	0.0658303	0.381457
FBgn0010389	-0.0819616	4.89484	1.54596	0.213732	0.643942
FBgn0010391	0.0594323	6.24298	1.00001	0.317308	0.743303
FBgn0010395	0.0748691	4.35004	1.13516	0.286678	0.7196
FBgn0010397	-0.0949732	5.97827	2.46071	0.116726	0.499966
FBgn0010398	-0.115489	2.56386	1.22022	0.269317	0.702054
FBgn0010399	-0.00476965	4.01326	0.00386137	0.950451	0.989978
FBgn0010401	-0.374592	4.19858	6.4272	0.0112386	0.133849
FBgn0010403	-0.257397	4.30209	2.92372	0.0872866	0.437574
FBgn0010406	-0.0324506	5.51501	0.239864	0.624305	0.898963
FBgn0010407	-0.193867	1.42578	1.83865	0.17511	0.596276
FBgn0010408	-0.0784607	8.42594	0.883961	0.347119	0.764614
FBgn0010409	-0.101367	9.29735	1.9075	0.167241	0.584273
FBgn0010411	-0.0421362	8.7008	0.366021	0.545181	0.871322
FBgn0010412	-0.0667426	8.99075	0.853166	0.355658	0.77015
FBgn0010414	0.0984969	3.19717	1.00178	0.316879	0.743031
FBgn0010415	0.0474929	7.90676	0.503594	0.477925	0.843566
FBgn0010416	-0.0294569	4.58706	0.220464	0.638687	0.903445
FBgn0010417	-0.109817	4.75868	2.66198	0.102773	0.470816
FBgn0010421	0.0685233	4.04758	0.638051	0.424417	0.816629
FBgn0010422	-0.0209386	4.89953	0.123456	0.725316	0.936528
FBgn0010423	-0.516582	4.38406	22.2836	2.35213e-06	0.000221884
FBgn0010424	-0.20758	4.96775	5.44751	0.0195963	0.194294
FBgn0010425	0.0145189	7.68645	0.00941731	0.922692	0.9865
FBgn0010434	0.0120791	8.26748	0.0393466	0.842764	0.971116
FBgn0010435	0.0230534	9.18044	0.222037	0.637492	0.902761
FBgn0010438	0.169278	2.421	1.5948	0.206642	0.636474
FBgn0010441	0.0559915	4.07678	0.666947	0.414118	0.81024
FBgn0010452	-0.0125047	3.74926	0.0189165	0.890606	0.981817
FBgn0010453	-0.109837	2.38583	0.88471	0.346915	0.764614
FBgn0010470	0.208433	6.95216	8.65418	0.00326312	0.0600395
FBgn0010473	-0.0882627	6.91659	1.26654	0.260416	0.695375
FBgn0010482	-0.0872017	8.45543	1.21171	0.270993	0.703944
FBgn0010488	0.0363687	8.9651	0.339509	0.560113	0.876679
FBgn0010497	0.504882	5.82673	42.5614	6.84964e-11	2.46712e-08
FBgn0010501	-0.0338369	3.07078	0.142949	0.705367	0.930793
FBgn0010504	-0.0358504	6.79951	0.417772	0.518051	0.861799
FBgn0010516	-0.0448632	7.63044	0.55384	0.456753	0.836028
FBgn0010520	0.0209694	2.46768	0.0394112	0.842636	0.971116
FBgn0010531	-0.00519619	3.94681	0.00363937	0.951895	0.989978
FBgn0010548	0.143283	8.39029	7.8463	0.00509249	0.0801759
FBgn0010549	-0.171365	1.41086	1.04794	0.305982	0.734283
FBgn0010551	-0.0510999	7.53283	0.752892	0.385562	0.794107
FBgn0010575	0.0888647	6.92883	1.14551	0.284491	0.71861
FBgn0010583	-0.0801541	6.10314	2.42454	0.119449	0.502559
FBgn0010590	0.074288	6.72309	1.51565	0.218279	0.651221
FBgn0010591	0.123853	5.94928	4.45289	0.0348422	0.272996
FBgn0010602	0.0206467	5.84149	0.151756	0.696863	0.926325
FBgn0010607	0.0516445	3.15175	0.297149	0.585675	0.886151
FBgn0010611	0.134285	6.61045	4.95778	0.0259735	0.231721
FBgn0010612	-0.192532	8.34103	3.5997	0.0577902	0.355719
FBgn0010620	0.154564	6.41536	7.84865	0.00508588	0.0801759
FBgn0010621	-0.0191691	6.01223	0.0873934	0.767517	0.949014
FBgn0010622	-0.0192193	3.92709	0.0638196	0.800558	0.95883
FBgn0010638	0.142322	6.52059	4.91171	0.0266752	0.235558
FBgn0010651	0.472469	6.56184	31.1907	2.3388e-08	4.48371e-06
FBgn0010660	0.0707165	5.51385	0.867528	0.351641	0.766758
FBgn0010741	-0.0991912	4.58189	1.88755	0.169478	0.587327
FBgn0010747	0.0625814	6.78143	1.72183	0.189458	0.615608
FBgn0010750	-0.00200071	4.27326	0.000946324	0.975459	0.995049
FBgn0010762	0.0824204	5.75026	1.27136	0.259512	0.694564
FBgn0010768	-0.0591227	2.93528	0.350726	0.553702	0.874698
FBgn0010770	0.175827	2.88311	3.18564	0.0742881	0.408001
FBgn0010772	-0.0374507	6.69526	0.603039	0.437421	0.824699
FBgn0010774	-0.0479608	5.92547	0.801287	0.370709	0.783148
FBgn0010786	0.0140802	6.94793	0.058663	0.808622	0.961055
FBgn0010803	0.00139756	5.285	0.000548968	0.981307	0.995799
FBgn0010808	-0.250325	6.62629	10.5826	0.00114159	0.0280351
FBgn0010812	0.0422219	5.5715	0.595302	0.440376	0.826202
FBgn0010825	0.12405	7.20401	1.75371	0.185411	0.610808
FBgn0010830	-0.12555	4.27171	2.63019	0.104849	0.476025
FBgn0010877	-0.0265216	6.12782	0.22268	0.637005	0.902544
FBgn0010894	-0.0253046	4.56436	0.109497	0.740717	0.942126
FBgn0010905	-0.0404796	6.89648	0.254452	0.613958	0.895415
FBgn0010909	0.0367378	7.14227	0.383949	0.535497	0.868202
FBgn0010926	-0.0534943	3.85622	0.501358	0.478904	0.844763
FBgn0011016	0.102854	6.09316	1.99942	0.15736	0.568331
FBgn0011020	-0.0593735	2.83718	0.279116	0.597281	0.889746
FBgn0011202	0.0218911	6.07182	0.105893	0.74487	0.943003
FBgn0011204	-0.0147076	6.86235	0.0427879	0.836125	0.969433
FBgn0011205	0.43941	7.69919	49.2114	2.29807e-12	1.51749e-09
FBgn0011206	0.0528589	8.97394	0.621771	0.43039	0.820534
FBgn0011207	0.00281106	5.45236	0.00223625	0.962283	0.991845
FBgn0011211	-0.403959	11.2503	28.5731	9.02275e-08	1.39278e-05
FBgn0011217	0.0240809	9.28686	0.202321	0.652854	0.909245
FBgn0011224	0.0184233	7.52999	0.0691428	0.792589	0.956102
FBgn0011225	-0.00874531	8.66251	0.0299156	0.862682	0.977301
FBgn0011227	-0.104023	7.39484	0.625566	0.428987	0.819757
FBgn0011230	0.0278562	9.49617	0.078294	0.779623	0.953318
FBgn0011232	-0.00141102	5.05725	0.000529285	0.981645	0.995799
FBgn0011236	-0.0520978	4.98084	0.785659	0.375416	0.785459
FBgn0011239	-0.0503224	5.26222	0.559198	0.454583	0.834863
FBgn0011241	-0.105648	4.00543	1.55472	0.21244	0.643662
FBgn0011244	-0.0700731	8.40402	1.64468	0.199684	0.628474
FBgn0011259	0.0475238	5.56532	0.169815	0.680276	0.920406
FBgn0011260	0.0826623	5.08645	1.19663	0.273995	0.707173
FBgn0011270	-0.171905	7.24807	7.30991	0.00685755	0.0961316
FBgn0011272	-0.112683	8.98653	2.20396	0.137656	0.536821
FBgn0011274	-0.00481036	6.87926	0.00695839	0.93352	0.987612
FBgn0011279	-0.0825893	2.89096	0.248449	0.61817	0.896165
FBgn0011280	-0.0609653	8.3075	0.719807	0.396207	0.799524
FBgn0011281	-0.394872	5.1702	10.7034	0.00106939	0.026536
FBgn0011282	-0.304672	1.66129	2.7019	0.100229	0.466452
FBgn0011283	-0.503494	3.81495	42.2456	8.04998e-11	2.81418e-08
FBgn0011284	-0.116947	9.61636	2.24867	0.13373	0.529131
FBgn0011286	-0.120825	8.5278	1.5677	0.210541	0.641686
FBgn0011288	-0.0394665	6.11115	0.322326	0.570213	0.879926
FBgn0011289	-0.0273767	6.27383	0.207703	0.648574	0.908164
FBgn0011290	-0.112531	4.34577	2.17329	0.140426	0.54174
FBgn0011291	0.00100838	2.98248	0.000113847	0.991487	0.99841
FBgn0011293	-0.267365	4.3946	3.15581	0.075657	0.41156
FBgn0011294	-0.216084	2.75634	2.32649	0.127188	0.517549
FBgn0011296	-0.11949	7.09966	3.98743	0.0458411	0.313322
FBgn0011297	-0.0264784	4.09354	0.0720371	0.788394	0.955687
FBgn0011300	0.0603599	6.20702	0.774004	0.378981	0.789168
FBgn0011305	-0.0166699	5.06356	0.0672787	0.795341	0.957115
FBgn0011327	0.0241084	6.5677	0.209083	0.647487	0.907655
FBgn0011335	-0.0352861	3.63687	0.182325	0.669383	0.916682
FBgn0011336	0.107163	7.24976	4.02539	0.0448204	0.308832
FBgn0011361	-0.296488	7.54821	16.0261	6.24737e-05	0.00297025
FBgn0011455	-0.233847	7.88936	10.3718	0.00127953	0.0302356
FBgn0011474	0.0513765	4.86643	0.619412	0.431266	0.820719
FBgn0011476	-0.215927	3.49021	4.64827	0.0310848	0.257294
FBgn0011481	0.0758124	6.4064	0.834935	0.360849	0.775317
FBgn0011509	0.115234	4.37706	2.83831	0.0920409	0.450391
FBgn0011554	0.0115435	3.63229	0.00958306	0.922017	0.9865
FBgn0011555	-0.351599	6.76157	10.8508	0.000987541	0.0249743
FBgn0011556	0.0323601	4.49124	0.0858803	0.769481	0.950173
FBgn0011559	0.264	10.8443	8.58501	0.00338942	0.0612259
FBgn0011566	-0.173187	3.59445	3.4843	0.0619534	0.369482
FBgn0011569	-0.112658	3.07691	0.898481	0.343189	0.763183
FBgn0011570	-0.0596273	5.28754	0.828068	0.362832	0.777534
FBgn0011571	0.0386335	5.19935	0.282304	0.595195	0.889715
FBgn0011573	-0.0582747	6.17029	1.21688	0.269975	0.703247
FBgn0011576	-0.0600749	5.75838	0.927033	0.335635	0.756536
FBgn0011581	-0.0304626	4.50967	0.233137	0.629207	0.899538
FBgn0011582	-0.10063	4.4269	0.404566	0.524741	0.864444
FBgn0011584	0.149365	7.58767	7.89401	0.00495988	0.0791318
FBgn0011586	-0.0122883	5.40065	0.0364469	0.848595	0.972577
FBgn0011589	-0.112065	3.57838	1.13086	0.287593	0.7196
FBgn0011591	-0.00834149	4.43724	0.0122914	0.911722	0.985896
FBgn0011592	0.0913768	5.32294	1.18205	0.27694	0.710031
FBgn0011596	-0.0669222	6.19137	1.31155	0.252114	0.686656
FBgn0011603	-0.0102793	6.33779	0.0303017	0.861807	0.976682
FBgn0011604	-0.0420737	6.41819	0.554195	0.456609	0.836028
FBgn0011606	0.0560038	6.74174	1.04516	0.306624	0.734553
FBgn0011638	0.123852	5.0552	2.29856	0.129494	0.52087
FBgn0011640	-0.0999133	6.13876	2.49665	0.114088	0.49487
FBgn0011642	0.026576	6.01329	0.223428	0.636441	0.902544
FBgn0011648	-0.0491704	5.94406	0.768179	0.380781	0.791238
FBgn0011655	-0.0409835	4.95758	0.460827	0.497238	0.852722
FBgn0011656	0.0866723	7.04972	2.00958	0.156308	0.568058
FBgn0011659	0.251481	2.3416	4.17103	0.0411207	0.296758
FBgn0011660	0.0692148	4.10749	0.497719	0.480504	0.84492
FBgn0011661	0.0623582	8.39065	1.37731	0.24056	0.675877
FBgn0011666	0.0545229	6.28619	0.352984	0.552429	0.874118
FBgn0011668	0.171944	10.2127	4.76223	0.0290908	0.249116
FBgn0011669	0.193477	10.2495	1.37803	0.240438	0.675877
FBgn0011670	0.248026	7.35958	6.78928	0.00917068	0.117207
FBgn0011672	0.0736563	6.14637	1.20877	0.271575	0.704638
FBgn0011674	-0.0376961	3.54719	0.196116	0.657874	0.912165
FBgn0011676	-0.102299	3.29169	1.31917	0.250742	0.684501
FBgn0011692	-0.1339	2.51033	1.12185	0.289521	0.72204
FBgn0011693	-0.0835792	8.06851	1.55976	0.211701	0.642771
FBgn0011694	0.138449	10.6116	3.58422	0.0583307	0.357349
FBgn0011695	0.244569	10.0514	12.1016	0.000503794	0.0152758
FBgn0011701	0.0911804	3.90854	1.30429	0.253432	0.688366
FBgn0011703	0.093066	1.85998	0.489518	0.484143	0.84705
FBgn0011704	-0.281461	3.31389	8.63838	0.00329154	0.0604008
FBgn0011705	0.224086	3.92826	7.13442	0.00756183	0.102252
FBgn0011706	-0.045699	0.938967	0.0626345	0.802379	0.959401
FBgn0011708	0.107384	6.48591	4.20745	0.0402468	0.293481
FBgn0011710	-0.00488611	5.05334	0.00656308	0.935432	0.987998
FBgn0011715	-0.085203	4.20359	1.44592	0.229184	0.664897
FBgn0011722	-0.0816865	6.63345	0.887992	0.346022	0.764477
FBgn0011723	-0.115398	2.9594	1.46754	0.225734	0.661508
FBgn0011725	0.00138921	8.79021	0.000392542	0.984193	0.995839
FBgn0011726	0.110589	7.25836	4.0933	0.0430536	0.304828
FBgn0011737	-0.0505595	5.97909	0.950688	0.329544	0.752105
FBgn0011739	-0.00608139	6.46711	0.00788302	0.929252	0.987262
FBgn0011740	0.0407539	5.45294	0.413729	0.520083	0.862535
FBgn0011741	-0.0645329	3.92469	0.597035	0.439712	0.826049
FBgn0011742	0.0918082	6.2145	3.36537	0.0665807	0.382781
FBgn0011743	0.0048232	5.73211	0.00698449	0.933396	0.987586
FBgn0011745	0.000219066	5.77239	9.19138e-06	0.997581	0.999509
FBgn0011746	-0.104282	5.36487	2.78869	0.094932	0.456443
FBgn0011747	0.0569056	8.37077	0.630719	0.427092	0.817922
FBgn0011754	-0.116336	7.57143	5.18079	0.022838	0.213363
FBgn0011758	-0.0764377	1.56472	0.286368	0.592557	0.889281
FBgn0011760	-0.00508714	8.42496	0.00742554	0.93133	0.987586
FBgn0011763	-0.0323887	5.9144	0.415038	0.519423	0.86221
FBgn0011766	0.10706	6.69316	2.11451	0.145908	0.551708
FBgn0011768	0.0889287	6.58763	1.71401	0.190466	0.617199
FBgn0011769	-0.129546	2.94933	1.27709	0.258441	0.69393
FBgn0011770	0.246489	6.3187	10.2778	0.00134639	0.0313788
FBgn0011771	-0.0760752	4.94937	1.14576	0.284438	0.71861
FBgn0011774	0.0724844	2.5466	0.385094	0.534889	0.867708
FBgn0011785	0.0106049	6.1188	0.0178466	0.893726	0.98195
FBgn0011787	-0.0733568	4.85319	0.79412	0.372857	0.783859
FBgn0011802	0.0768934	5.26022	0.541258	0.461912	0.838444
FBgn0011817	-0.00426174	6.84967	0.00518704	0.942585	0.989602
FBgn0011818	-0.0221546	5.05502	0.101716	0.74978	0.944146
FBgn0011822	0.170145	2.40777	0.590119	0.442373	0.827669
FBgn0011824	0.111208	3.71339	0.819744	0.365255	0.779437
FBgn0011826	0.0857934	6.06131	1.26418	0.260861	0.695608
FBgn0011828	0.0581539	6.33788	0.612135	0.433985	0.82257
FBgn0011829	-0.304375	1.59598	3.08387	0.0790722	0.421458
FBgn0011834	0.658315	4.03126	7.24549	0.00710793	0.0983526
FBgn0011836	-0.0105237	4.50437	0.0220809	0.881872	0.981817
FBgn0011837	0.144589	6.72302	3.03371	0.0815514	0.427578
FBgn0012034	0.490105	8.99871	51.5645	6.92818e-13	7.46338e-10
FBgn0012036	0.180387	9.64645	5.59218	0.0180409	0.18312
FBgn0012037	0.140133	8.01385	4.92451	0.0264783	0.234167
FBgn0012042	0.580069	4.50311	1.17637	0.278097	0.710762
FBgn0012051	-0.0215152	5.71957	0.174532	0.676115	0.919834
FBgn0012058	0.0189284	6.74936	0.095239	0.75762	0.946244
FBgn0012344	-0.0393346	4.04083	0.20057	0.654261	0.910086
FBgn0013263	0.0443561	4.64384	0.349464	0.554417	0.874843
FBgn0013269	0.157817	4.56203	4.09306	0.0430596	0.304828
FBgn0013272	-0.00742126	9.66003	0.0206764	0.885664	0.981817
FBgn0013300	0.033522	6.30306	0.112352	0.737482	0.941155
FBgn0013301	-0.0107353	6.97038	0.0292776	0.86414	0.97774
FBgn0013303	0.0418492	5.31617	0.413571	0.520163	0.862535
FBgn0013305	0.150533	7.01011	6.61002	0.0101407	0.125163
FBgn0013307	0.0555989	5.52021	0.576868	0.447543	0.830612
FBgn0013323	-0.0480158	1.55061	0.0821736	0.774373	0.952118
FBgn0013325	-0.0909828	9.11448	1.34905	0.245445	0.67986
FBgn0013334	-0.00874596	8.44466	0.0123658	0.911457	0.985896
FBgn0013342	-0.0479541	8.18917	0.685271	0.407777	0.804582
FBgn0013343	0.0285538	6.14587	0.0607165	0.805367	0.960043
FBgn0013347	-0.039481	5.24196	0.237653	0.625907	0.899237
FBgn0013348	-0.43627	6.97843	46.986	7.14968e-12	4.24905e-09
FBgn0013432	-0.101458	4.08315	1.65175	0.198721	0.627357
FBgn0013433	-0.16651	2.76558	2.69424	0.100712	0.467731
FBgn0013435	-0.0482248	2.65375	0.186812	0.665584	0.91564
FBgn0013467	-0.0422168	6.38714	0.398002	0.528123	0.865381
FBgn0013469	0.291876	3.58183	14.3469	0.000152026	0.00627425
FBgn0013531	0.0577088	2.71734	0.235472	0.627496	0.899426
FBgn0013548	-0.0747377	2.2999	0.323748	0.569364	0.879576
FBgn0013563	0.163553	4.21342	3.60941	0.0574534	0.354564
FBgn0013576	0.0441547	8.88017	0.451882	0.501442	0.854796
FBgn0013717	-0.0676565	4.05218	0.891451	0.345085	0.764382
FBgn0013718	0.0760862	7.37036	2.02602	0.154625	0.566372
FBgn0013720	-0.00648646	4.70765	0.00723342	0.932222	0.987586
FBgn0013725	0.079655	3.87224	0.310165	0.577579	0.883525
FBgn0013726	0.0189389	5.40063	0.0995302	0.752394	0.945244
FBgn0013732	-0.267661	3.00906	4.83389	0.0279056	0.242107
FBgn0013733	-0.0448167	10.433	0.168163	0.68175	0.920783
FBgn0013746	0.0772375	5.30748	1.41384	0.234419	0.668668
FBgn0013749	0.125421	6.05921	3.55872	0.0592335	0.359835
FBgn0013750	0.0753515	6.27251	1.96179	0.161322	0.574197
FBgn0013751	0.142703	1.72224	1.10031	0.294198	0.725519
FBgn0013753	-0.0705848	3.35907	0.452905	0.500959	0.854603
FBgn0013756	0.0758313	6.24711	1.01828	0.312928	0.740025
FBgn0013759	-0.00326835	6.62466	0.00186468	0.965556	0.992958
FBgn0013762	-0.104604	4.2888	2.68056	0.10158	0.468521
FBgn0013763	0.072261	8.71128	1.52168	0.217365	0.6498
FBgn0013764	-0.0678208	4.96346	0.765797	0.38152	0.791682
FBgn0013765	-0.0151826	7.79824	0.0727041	0.78744	0.955339
FBgn0013767	0.317184	1.46567	4.50353	0.033825	0.268387
FBgn0013770	-0.0714364	9.2368	1.47058	0.225254	0.660484
FBgn0013771	0.0197473	5.40511	0.0419277	0.837758	0.969433
FBgn0013772	0.20688	5.3496	0.868635	0.351334	0.766651
FBgn0013773	-0.0274636	4.27179	0.015927	0.899572	0.983818
FBgn0013799	0.0358434	5.5679	0.356342	0.550545	0.873987
FBgn0013810	0.022548	7.22432	0.0486538	0.825423	0.966477
FBgn0013811	0.0558562	5.71643	0.44527	0.50459	0.855849
FBgn0013812	0.0178354	3.73033	0.0239676	0.876967	0.981245
FBgn0013813	0.128635	6.79175	1.52964	0.216166	0.648007
FBgn0013949	0.239957	4.57995	8.70771	0.00316868	0.0588483
FBgn0013953	0.212319	3.45839	6.77071	0.0092666	0.117926
FBgn0013954	0.0942723	7.16307	1.96488	0.160992	0.574138
FBgn0013972	-0.0360224	4.75518	0.249321	0.617554	0.896165
FBgn0013973	0.0961609	4.66199	1.8544	0.173273	0.593989
FBgn0013981	0.00939994	7.86552	0.0139656	0.905928	0.985039
FBgn0013983	-0.00265487	4.45451	0.00120356	0.972325	0.994564
FBgn0013987	0.0768345	6.42826	2.25828	0.132902	0.527333
FBgn0013995	-0.0346028	8.14117	0.399819	0.527183	0.865306
FBgn0013997	0.00817047	6.58138	0.0187647	0.891043	0.981817
FBgn0014000	0.00441369	5.76263	0.00250585	0.960076	0.991161
FBgn0014002	0.182939	9.09417	11.4403	0.000718685	0.0197281
FBgn0014006	-0.0963706	6.10914	3.35905	0.0668367	0.383408
FBgn0014007	0.0538341	5.488	0.378354	0.538485	0.86868
FBgn0014009	0.0340408	6.87981	0.513037	0.473827	0.842538
FBgn0014010	0.0454735	7.85811	0.707224	0.400367	0.800464
FBgn0014011	0.0725829	5.78549	0.852393	0.355876	0.770395
FBgn0014018	-0.062068	6.75387	0.939805	0.332328	0.753507
FBgn0014019	-0.184221	5.29094	5.25761	0.021851	0.207777
FBgn0014020	0.121387	8.43223	4.86568	0.0273959	0.239662
FBgn0014022	-0.0501764	3.14606	0.28537	0.593203	0.889281
FBgn0014023	-0.171643	4.33942	4.04075	0.044414	0.307996
FBgn0014024	0.0162055	4.97108	0.0677896	0.794583	0.95667
FBgn0014026	-0.0438783	9.91406	0.329432	0.565994	0.878197
FBgn0014028	-0.209468	8.9241	5.24354	0.0220284	0.208963
FBgn0014029	0.00959482	5.15277	0.0182337	0.892586	0.981907
FBgn0014031	0.0570121	5.97209	0.698879	0.40316	0.801492
FBgn0014032	0.165224	3.56566	3.46681	0.0626119	0.371731
FBgn0014033	0.349081	4.88267	10.2871	0.00133963	0.0312826
FBgn0014037	0.0558571	7.96048	0.592687	0.441382	0.826608
FBgn0014073	-0.0479225	5.50497	0.540093	0.462394	0.83887
FBgn0014075	0.136589	6.73256	4.67793	0.0305525	0.255558
FBgn0014092	0.0634756	3.47222	0.351443	0.553298	0.87465
FBgn0014127	-0.154165	5.2096	6.39503	0.011444	0.135739
FBgn0014133	0.0293491	6.98183	0.215417	0.642554	0.904604
FBgn0014135	0.103512	3.88877	0.940565	0.332133	0.75324
FBgn0014141	-0.070196	7.88466	1.38036	0.24004	0.675482
FBgn0014143	-0.0352863	1.22094	0.0542181	0.81588	0.963013
FBgn0014163	-0.111019	7.72766	3.40183	0.0651242	0.378409
FBgn0014184	0.0792669	10.5247	1.71033	0.190943	0.617899
FBgn0014189	0.00912266	5.91743	0.0258607	0.872241	0.980589
FBgn0014269	0.0189484	4.37151	0.0658684	0.79745	0.957709
FBgn0014340	-0.113225	3.87395	2.69788	0.100482	0.467233
FBgn0014342	0.182849	4.14863	4.89755	0.0268948	0.236963
FBgn0014343	0.273916	4.4236	14.5559	0.00013606	0.00577574
FBgn0014366	0.0538089	4.40345	0.628621	0.427862	0.818355
FBgn0014380	0.133625	5.28537	4.43796	0.0351483	0.274851
FBgn0014388	0.0702545	5.84801	0.593203	0.441183	0.826608
FBgn0014391	-0.361853	8.08332	13.9779	0.00018497	0.00711506
FBgn0014395	-0.0752008	3.73089	0.845763	0.357754	0.772751
FBgn0014396	-0.0558647	7.92582	0.518133	0.471639	0.842106
FBgn0014411	0.0326556	6.22506	0.370813	0.542561	0.869806
FBgn0014417	-0.018494	4.12023	0.0465892	0.829108	0.96745
FBgn0014427	0.020623	5.6763	0.0569177	0.811436	0.961576
FBgn0014455	0.143433	5.31656	3.40425	0.0650285	0.378145
FBgn0014469	0.140407	7.41765	3.19767	0.073743	0.406733
FBgn0014857	-0.0788286	6.60813	0.94741	0.330379	0.752516
FBgn0014859	-0.0416167	4.15303	0.132038	0.716328	0.934327
FBgn0014861	0.0282962	2.06727	0.0446813	0.832591	0.96902
FBgn0014863	-0.128482	9.39995	4.53937	0.0331238	0.265661
FBgn0014865	-0.237793	4.55505	0.107447	0.74307	0.942868
FBgn0014868	0.0868311	6.2681	2.05121	0.152085	0.561741
FBgn0014869	-0.399813	8.42245	28.214	1.08614e-07	1.61373e-05
FBgn0014870	0.0398619	6.16211	0.277457	0.598373	0.890407
FBgn0014877	-0.0947895	6.46895	2.68345	0.101396	0.468217
FBgn0014879	0.0442083	4.76075	0.262147	0.608649	0.894294
FBgn0014906	-0.00281319	6.6989	0.00203909	0.963983	0.99237
FBgn0014930	-0.0522449	4.66005	0.525552	0.468483	0.839817
FBgn0015000	-0.0316436	5.20394	0.219366	0.639523	0.90385
FBgn0015001	-0.275694	4.51523	5.01932	0.025066	0.227257
FBgn0015008	0.0760555	5.66255	1.59643	0.20641	0.636168
FBgn0015010	0.0384192	7.08331	0.168113	0.681795	0.920783
FBgn0015011	-0.0513771	4.67649	0.459839	0.497699	0.852722
FBgn0015019	-0.0377962	6.01516	0.316605	0.573655	0.882245
FBgn0015024	0.04623	7.82889	0.567788	0.451139	0.831613
FBgn0015025	-0.0221842	2.09994	0.0253468	0.873506	0.980776
FBgn0015031	-0.220552	7.83677	3.09136	0.078709	0.420465
FBgn0015032	0.256352	1.41225	0.887228	0.34623	0.76457
FBgn0015033	-0.00259461	4.05754	0.0005519	0.981257	0.995799
FBgn0015034	-0.0166773	4.58959	0.0408522	0.839823	0.970365
FBgn0015035	0.151887	5.22631	0.314513	0.574924	0.882773
FBgn0015036	-0.21691	3.12612	4.68842	0.0303665	0.254181
FBgn0015037	-0.25862	5.00234	1.30121	0.253991	0.68905
FBgn0015038	-0.00391997	3.53099	0.000517411	0.981852	0.995799
FBgn0015039	-0.0527454	7.37919	0.941569	0.331875	0.752942
FBgn0015040	0.208986	5.01746	5.79399	0.0160811	0.171272
FBgn0015075	-0.00401557	4.72577	0.00330871	0.95413	0.990269
FBgn0015218	0.0564869	7.95384	1.18884	0.275564	0.709362
FBgn0015221	0.0982876	9.81916	3.37424	0.066223	0.382195
FBgn0015222	0.0785996	9.66687	2.54956	0.110325	0.488205
FBgn0015229	0.0624455	5.32471	0.895793	0.343912	0.763183
FBgn0015230	-0.0187716	5.1115	0.0909404	0.762985	0.947632
FBgn0015239	-0.0198014	5.75308	0.12474	0.723949	0.936227
FBgn0015240	-0.0279003	5.11227	0.181913	0.669735	0.916682
FBgn0015245	-0.0563152	8.18598	0.732068	0.392214	0.798001
FBgn0015247	-0.0582644	6.89762	0.962866	0.326466	0.749252
FBgn0015268	-0.0948338	7.80816	2.13391	0.144073	0.549368
FBgn0015269	0.0341043	7.05361	0.122121	0.726746	0.936528
FBgn0015271	0.11172	1.98553	0.665867	0.414496	0.810629
FBgn0015277	-0.129866	4.79743	3.36493	0.0665985	0.382781
FBgn0015278	0.0151001	7.02944	0.0629525	0.801889	0.959401
FBgn0015279	0.0503969	5.88969	0.285871	0.592879	0.889281
FBgn0015282	0.0707058	6.77634	1.30236	0.253783	0.689005
FBgn0015283	0.0220336	6.9005	0.149372	0.699136	0.928484
FBgn0015286	0.108625	6.44923	2.49821	0.113975	0.49487
FBgn0015288	-0.158767	8.29234	2.81606	0.0933254	0.452762
FBgn0015295	-0.0784707	4.2678	1.17625	0.278122	0.710762
FBgn0015296	-0.0946586	4.61987	1.9159	0.16631	0.58277
FBgn0015298	0.146104	4.48569	3.58351	0.0583556	0.357349
FBgn0015299	0.0571415	3.72799	0.355692	0.550909	0.873987
FBgn0015300	0.0139454	3.80271	0.032086	0.857839	0.97516
FBgn0015316	0.287723	2.45247	2.5025	0.113666	0.494538
FBgn0015320	0.00295921	6.72651	0.0028241	0.957619	0.990351
FBgn0015321	-0.0243196	6.64974	0.229019	0.632252	0.900749
FBgn0015324	0.000298471	9.54123	3.06568e-05	0.995582	0.999187
FBgn0015331	-0.0732958	4.74803	1.12751	0.288307	0.720372
FBgn0015336	0.366459	3.23094	10.3757	0.00127686	0.0302356
FBgn0015338	0.0710727	4.85751	0.698675	0.403229	0.801492
FBgn0015351	-0.0708281	2.24352	0.227479	0.633399	0.901501
FBgn0015359	-0.0488836	5.68546	0.650558	0.419913	0.812825
FBgn0015360	-0.0783374	5.08868	1.61671	0.203551	0.633239
FBgn0015371	-0.0241215	5.97011	0.165936	0.683749	0.921938
FBgn0015372	-0.0013883	4.66953	0.000486008	0.982412	0.995799
FBgn0015376	-0.141804	1.99636	0.507029	0.476428	0.843188
FBgn0015379	0.0425993	4.26065	0.198094	0.656263	0.911255
FBgn0015380	-0.0906516	3.67674	1.21631	0.270087	0.703314
FBgn0015391	0.0611646	3.54484	0.529528	0.466805	0.839066
FBgn0015393	0.210568	3.04664	3.36618	0.0665479	0.382781
FBgn0015396	0.0707635	3.57845	0.413719	0.520088	0.862535
FBgn0015399	-0.0159826	4.60128	0.0374576	0.846536	0.971941
FBgn0015400	0.0844831	4.32373	0.536862	0.463736	0.83887
FBgn0015402	-0.0639368	5.14495	0.71868	0.396577	0.799524
FBgn0015477	0.0569167	6.59795	0.57612	0.447837	0.830612
FBgn0015509	-0.0137224	7.19227	0.0664183	0.796625	0.957206
FBgn0015513	0.0252046	6.94686	0.0974204	0.754947	0.945667
FBgn0015519	-0.0667289	3.73755	0.479484	0.488656	0.849644
FBgn0015520	0.110004	4.61246	2.50842	0.11324	0.49339
FBgn0015521	-0.0389384	7.71443	0.229168	0.632142	0.9007
FBgn0015522	-0.0262383	4.80531	0.0932602	0.760073	0.9468
FBgn0015524	-0.183167	2.45714	2.9041	0.0883544	0.440327
FBgn0015527	0.0228057	4.22627	0.0748694	0.784375	0.954377
FBgn0015541	-0.0492157	6.66948	0.722881	0.3952	0.798849
FBgn0015544	-0.076332	4.91286	1.15653	0.282187	0.716223
FBgn0015546	-0.365957	3.35009	18.4181	1.77364e-05	0.00112135
FBgn0015558	-0.0260878	5.56862	0.0896988	0.76456	0.948542
FBgn0015561	-0.425473	1.7186	9.46846	0.00209035	0.043975
FBgn0015568	0.0211077	6.08191	0.0872186	0.767743	0.949014
FBgn0015569	0.156853	5.80687	6.80097	0.00911086	0.116614
FBgn0015570	-0.20166	4.74698	8.81904	0.00298103	0.0565111
FBgn0015571	-0.0888801	7.13637	3.34393	0.0674535	0.386387
FBgn0015572	0.0957087	2.68235	0.757261	0.384187	0.792923
FBgn0015574	-0.0465692	4.54589	0.358709	0.549224	0.873204
FBgn0015575	0.0925934	8.01961	2.80463	0.0939927	0.454515
FBgn0015576	0.182881	6.48217	8.39632	0.00375981	0.06515
FBgn0015577	0.191377	5.89569	13.5539	0.000231811	0.00832417
FBgn0015582	0.159607	3.67138	2.65716	0.103085	0.471277
FBgn0015583	0.0128067	5.00909	0.0306182	0.861095	0.976527
FBgn0015584	0.294545	8.47055	20.8112	5.06856e-06	0.000412636
FBgn0015585	0.324504	6.89377	14.2325	0.000161557	0.00653073
FBgn0015586	0.202946	7.1489	2.77249	0.0958968	0.457171
FBgn0015589	0.014588	6.52321	0.0235323	0.878081	0.981817
FBgn0015591	0.00705371	4.48637	0.00901867	0.924341	0.986791
FBgn0015600	-0.00607206	8.46049	0.0119193	0.913063	0.985896
FBgn0015602	0.0538078	4.27128	0.608717	0.435271	0.823149
FBgn0015609	0.0555127	5.97748	0.329717	0.565826	0.878197
FBgn0015614	0.00334074	6.99981	0.00322836	0.95469	0.990351
FBgn0015615	0.00169973	4.74077	0.000643822	0.979757	0.99561
FBgn0015618	-0.0126206	1.9534	0.0104823	0.918453	0.985896
FBgn0015621	-0.145463	2.17354	1.48281	0.223335	0.657194
FBgn0015622	0.0868807	8.27034	2.87217	0.0901231	0.444452
FBgn0015623	0.128812	10.4134	5.13299	0.0234753	0.217311
FBgn0015625	-0.110201	4.50205	1.57629	0.209296	0.640332
FBgn0015663	0.073585	3.75307	0.701472	0.40229	0.801362
FBgn0015664	0.0323773	4.59424	0.214686	0.643119	0.904843
FBgn0015714	0.110322	6.15399	1.44753	0.228925	0.664897
FBgn0015721	0.0409678	2.95507	0.132015	0.716351	0.934327
FBgn0015737	0.0822364	7.39983	2.15865	0.141769	0.545329
FBgn0015754	-0.0601408	7.22028	1.45964	0.226988	0.662738
FBgn0015756	-0.0351691	8.85322	0.297556	0.585418	0.886151
FBgn0015765	0.0498212	4.58884	0.431024	0.511487	0.859576
FBgn0015766	0.0301708	10.6454	0.322209	0.570283	0.879926
FBgn0015772	-0.00688161	6.86038	0.00924852	0.923386	0.9865
FBgn0015773	0.116666	4.53043	2.00232	0.157058	0.568325
FBgn0015774	-0.0283118	5.34442	0.0583486	0.809125	0.96115
FBgn0015776	0.0426711	8.77826	0.481877	0.487573	0.848957
FBgn0015777	-0.0557897	8.65309	1.25692	0.262235	0.697121
FBgn0015778	0.0712022	8.49294	1.5065	0.219675	0.652477
FBgn0015781	0.00238653	4.42408	0.00100731	0.974681	0.994926
FBgn0015789	-0.00329014	6.8679	0.00399177	0.949623	0.989978
FBgn0015790	0.0646487	7.59228	1.77164	0.183179	0.607837
FBgn0015791	-0.0655089	6.79769	1.6476	0.199286	0.628306
FBgn0015793	0.00916066	4.86606	0.0169828	0.896315	0.982657
FBgn0015794	-0.0768168	4.93143	0.706585	0.40058	0.800477
FBgn0015795	-0.0167159	7.83381	0.0881752	0.76651	0.948905
FBgn0015797	0.0519748	5.74614	0.751448	0.386018	0.79422
FBgn0015799	0.0586615	5.37397	0.930751	0.334668	0.755816
FBgn0015801	-0.0424831	5.74278	0.471967	0.492083	0.851493
FBgn0015803	0.0691444	6.38483	0.943085	0.331486	0.752516
FBgn0015805	0.189996	4.67269	3.60054	0.0577608	0.355719
FBgn0015808	0.108277	6.02413	2.37275	0.123469	0.509922
FBgn0015818	0.0323731	3.39496	0.173001	0.677459	0.919834
FBgn0015828	-0.0589146	4.47478	0.581204	0.445841	0.830019
FBgn0015829	-0.0342003	4.41004	0.184281	0.667719	0.916162
FBgn0015831	-0.0411841	4.77989	0.374783	0.540409	0.869188
FBgn0015834	-0.0633148	6.8183	1.20151	0.27302	0.706382
FBgn0015838	-0.0033381	4.09749	0.00241806	0.960781	0.991161
FBgn0015872	0.1516	6.66596	7.65499	0.00566155	0.0859427
FBgn0015903	0.0314091	4.78959	0.274206	0.600524	0.891641
FBgn0015904	0.0412308	2.64132	0.1334	0.714933	0.933402
FBgn0015905	0.0594402	4.34792	0.467137	0.494307	0.85199
FBgn0015919	0.0649487	3.65038	0.685136	0.407824	0.804582
FBgn0015924	0.101724	6.86132	2.58531	0.107859	0.481928
FBgn0015925	-0.00435793	3.48477	0.002126	0.963224	0.992146
FBgn0015929	0.0637034	3.42756	0.553128	0.457043	0.836028
FBgn0015949	0.0598099	6.49313	1.0433	0.307056	0.734734
FBgn0016013	-0.0204643	4.89921	0.076481	0.782124	0.953973
FBgn0016031	0.154479	7.09297	6.68982	0.00969653	0.121191
FBgn0016032	-0.065124	3.62445	0.520875	0.470469	0.84116
FBgn0016034	-0.158815	4.13309	4.44086	0.0350887	0.274565
FBgn0016038	-0.00073276	5.72832	0.00018053	0.98928	0.997972
FBgn0016041	0.055133	6.13708	0.976592	0.323042	0.74697
FBgn0016047	-0.0481392	2.18912	0.145199	0.703166	0.930186
FBgn0016054	-0.613928	1.52398	11.3285	0.00076327	0.0205719
FBgn0016059	0.0700247	7.27643	1.48557	0.222905	0.65679
FBgn0016061	0.00947744	4.98133	0.0129898	0.909259	0.985466
FBgn0016070	0.0378349	6.17096	0.256359	0.612632	0.895415
FBgn0016075	-0.0945236	7.83189	2.08994	0.148271	0.55448
FBgn0016076	0.0894713	7.09402	2.09968	0.14733	0.55448
FBgn0016078	-0.131037	5.3796	3.16438	0.075261	0.410026
FBgn0016080	0.0127045	6.53483	0.0509714	0.821382	0.964516
FBgn0016081	0.0528326	7.82093	0.440259	0.506998	0.857696
FBgn0016119	-0.351191	8.39024	16.6782	4.42876e-05	0.00225269
FBgn0016120	-0.27924	8.94489	10.1275	0.00146076	0.0335186
FBgn0016122	-0.0527451	8.05835	0.673874	0.411704	0.807149
FBgn0016123	-0.102246	7.35993	1.05136	0.305194	0.732837
FBgn0016126	0.10326	7.924	2.09554	0.14773	0.55448
FBgn0016131	-0.191758	3.22096	5.70276	0.0169382	0.175979
FBgn0016641	-0.0530732	5.8183	0.507441	0.476249	0.843188
FBgn0016650	-0.00677836	4.47753	0.00740013	0.931447	0.987586
FBgn0016660	0.0256943	1.85408	0.0217054	0.882873	0.981817
FBgn0016672	-0.119779	5.46624	1.801	0.179592	0.602136
FBgn0016675	0.356702	6.1495	18.1418	2.05055e-05	0.00124989
FBgn0016684	0.0367386	5.62828	0.185882	0.666366	0.915974
FBgn0016685	-0.0105247	5.68784	0.0247079	0.875097	0.980987
FBgn0016687	0.0306729	7.67917	0.271654	0.602224	0.892412
FBgn0016691	-0.310844	9.15675	13.7224	0.000211912	0.0077981
FBgn0016693	0.0322086	7.85373	0.459731	0.497749	0.852722
FBgn0016694	0.0772744	8.84418	0.834558	0.360958	0.77541
FBgn0016696	-0.012413	7.22403	0.0566255	0.811911	0.961576
FBgn0016697	0.00236863	6.29929	0.00116147	0.972813	0.994654
FBgn0016698	-0.0262701	4.51784	0.147797	0.700649	0.929588
FBgn0016700	0.0763568	7.92874	2.02407	0.154824	0.566479
FBgn0016701	-0.019894	5.84476	0.104036	0.747039	0.943353
FBgn0016715	-0.115405	5.08935	1.82672	0.176516	0.598752
FBgn0016726	0.00615109	7.90647	0.00707281	0.932977	0.987586
FBgn0016754	-0.00276592	5.99623	0.00148868	0.969222	0.993668
FBgn0016756	-0.0359437	8.91178	0.411404	0.521258	0.863268
FBgn0016762	-0.0743541	2.90963	0.615554	0.432704	0.821585
FBgn0016794	-0.0246986	4.65225	0.118962	0.730163	0.937154
FBgn0016797	-0.000616915	6.15524	6.80174e-05	0.99342	0.998716
FBgn0016917	0.0991928	8.40095	2.21742	0.136461	0.53461
FBgn0016919	0.0931798	4.36059	1.05205	0.305036	0.732837
FBgn0016920	0.0359328	2.89627	0.0973491	0.755034	0.945667
FBgn0016926	0.420883	8.56166	42.9881	5.5073e-11	2.18199e-08
FBgn0016930	-0.0935286	6.33623	1.66582	0.19682	0.625418
FBgn0016970	0.0614491	3.08748	0.341212	0.559131	0.876679
FBgn0016974	0.0757462	4.84385	0.994933	0.31854	0.744469
FBgn0016977	0.105134	8.15713	0.372436	0.541679	0.869806
FBgn0016978	-0.0425233	5.3449	0.581203	0.445841	0.830019
FBgn0016983	0.000420007	5.7436	6.00748e-05	0.993816	0.998774
FBgn0016984	0.0388783	6.30597	0.447838	0.503364	0.855415
FBgn0017414	0.00320143	2.86208	0.000828489	0.977037	0.995377
FBgn0017418	-0.0927766	7.30182	1.39469	0.237615	0.672771
FBgn0017429	-0.148144	4.69708	4.34742	0.0370651	0.281412
FBgn0017430	-0.0184671	4.33437	0.0567871	0.811648	0.961576
FBgn0017448	0.299169	4.77448	9.8254	0.00172118	0.0378151
FBgn0017456	0.0181062	5.38015	0.0716088	0.789009	0.955794
FBgn0017457	-0.0946456	4.7009	1.69139	0.193418	0.621967
FBgn0017482	0.0359049	4.01633	0.158174	0.690844	0.925016
FBgn0017545	0.0509087	9.59516	0.856325	0.354769	0.769139
FBgn0017550	-0.0119431	6.03018	0.0481424	0.826328	0.966589
FBgn0017551	-0.149645	3.73019	2.76432	0.0963878	0.458343
FBgn0017556	-0.118455	5.26509	2.38203	0.122738	0.508316
FBgn0017558	0.0190818	8.21739	0.0931866	0.760164	0.9468
FBgn0017561	0.326179	4.75387	13.7516	0.000208647	0.00772713
FBgn0017566	-0.248008	9.258	10.465	0.0012166	0.0293736
FBgn0017567	-0.245832	7.89796	14.0375	0.000179197	0.00693791
FBgn0017572	0.046375	6.35003	0.84405	0.358241	0.773207
FBgn0017577	0.272599	1.31499	2.31104	0.128458	0.518985
FBgn0017578	0.0482929	4.69048	0.434153	0.509958	0.859071
FBgn0017579	-0.0878382	9.05647	1.05664	0.303983	0.731622
FBgn0017581	0.0135392	10.8388	0.0335797	0.854604	0.974505
FBgn0017590	-0.110253	4.75165	2.12754	0.144673	0.549914
FBgn0019624	-0.29965	9.49211	12.8203	0.000342885	0.0113524
FBgn0019637	-0.00201641	4.33527	0.000791741	0.977552	0.995475
FBgn0019643	0.280358	7.94527	26.1896	3.09477e-07	3.99831e-05
FBgn0019644	-0.362942	9.12667	14.1271	0.000170868	0.00672842
FBgn0019650	0.00382668	4.27504	0.00165623	0.967538	0.993106
FBgn0019660	-0.0930036	3.79536	0.863486	0.352765	0.767942
FBgn0019661	0.000441495	9.29328	3.97165e-05	0.994972	0.999099
FBgn0019662	-0.0736687	5.68327	1.4769	0.22426	0.659139
FBgn0019686	-0.117505	3.15399	1.41682	0.233927	0.668663
FBgn0019828	0.00567033	8.25108	0.00640277	0.936223	0.988134
FBgn0019830	-0.0733754	7.23606	1.03569	0.308825	0.735357
FBgn0019886	0.0209607	7.96287	0.16561	0.684043	0.921938
FBgn0019890	-0.0868756	7.48175	2.1813	0.139696	0.539459
FBgn0019925	0.102544	6.8683	3.3385	0.0676764	0.386446
FBgn0019928	0.153783	5.58581	2.39993	0.121341	0.505436
FBgn0019929	-0.0189409	5.80503	0.0915243	0.762248	0.947632
FBgn0019932	0.131864	5.31551	3.97375	0.0462148	0.31425
FBgn0019936	-0.0926504	8.62648	1.73812	0.187377	0.613474
FBgn0019938	0.0863979	4.60917	1.3803	0.24005	0.675482
FBgn0019940	-0.0827614	6.18402	1.17957	0.277444	0.710343
FBgn0019947	0.0137001	5.53282	0.0342897	0.853092	0.974211
FBgn0019949	-0.0453207	3.78557	0.357703	0.549785	0.87342
FBgn0019952	0.0886043	4.81893	1.33898	0.247213	0.681373
FBgn0019957	-0.356024	7.93835	23.2408	1.4293e-06	0.000145202
FBgn0019960	-0.127474	8.47739	5.90728	0.0150784	0.163524
FBgn0019968	0.00778544	7.62012	0.011631	0.914117	0.985896
FBgn0019972	0.0879937	4.05522	1.55042	0.213074	0.643662
FBgn0019982	-0.0979454	5.87604	1.51177	0.218869	0.652
FBgn0019985	0.0528372	3.90663	0.270525	0.60298	0.893028
FBgn0019990	-0.11847	5.71264	3.07695	0.0794091	0.422307
FBgn0020018	-0.0960287	5.35362	2.4297	0.119056	0.502521
FBgn0020224	0.0120593	6.17259	0.0307521	0.860795	0.976372
FBgn0020235	-0.425964	9.20769	28.874	7.72418e-08	1.22413e-05
FBgn0020236	0.134868	9.53944	6.0968	0.0135427	0.151571
FBgn0020238	0.0580628	9.09644	1.09056	0.296347	0.726713
FBgn0020249	-0.115245	5.77765	2.59354	0.1073	0.480547
FBgn0020251	-0.00654457	5.42543	0.00872154	0.925594	0.987202
FBgn0020255	0.0181292	7.60517	0.134656	0.713653	0.932447
FBgn0020257	-0.0064151	5.30288	0.0096638	0.92169	0.986488
FBgn0020261	-0.0413471	5.92127	0.366742	0.544785	0.871095
FBgn0020269	-0.18565	4.66256	6.40353	0.0113894	0.135305
FBgn0020270	0.00241204	2.63305	0.00041037	0.983838	0.995799
FBgn0020272	0.520542	2.39037	16.0994	6.01018e-05	0.00286896
FBgn0020277	-0.289661	2.39057	3.2129	0.0730597	0.403338
FBgn0020278	-0.0267693	5.45946	0.13824	0.710037	0.931821
FBgn0020279	0.0596997	8.04176	1.20464	0.272396	0.705536
FBgn0020280	0.0162542	4.74039	0.0414914	0.838592	0.969508
FBgn0020294	0.0141159	5.25624	0.0461126	0.829971	0.967533
FBgn0020299	-0.119393	5.95228	2.79713	0.0944332	0.455451
FBgn0020300	0.0827969	5.75838	1.57116	0.210038	0.641314
FBgn0020304	-0.023404	7.54126	0.172751	0.677679	0.919834
FBgn0020305	0.227586	3.21049	5.42063	0.0199002	0.195806
FBgn0020306	0.0443076	7.47452	0.233478	0.628957	0.899538
FBgn0020307	-0.00124843	4.5491	0.000271709	0.986849	0.997252
FBgn0020309	0.0416639	7.63579	0.342221	0.55855	0.876523
FBgn0020312	0.0292443	4.22594	0.145702	0.702677	0.930064
FBgn0020369	0.0726266	6.61633	1.60788	0.20479	0.634264
FBgn0020370	-0.0277452	6.62097	0.273307	0.601122	0.891923
FBgn0020371	-0.0708343	5.80721	1.04095	0.307601	0.735244
FBgn0020372	-0.162515	5.56739	7.1701	0.00741286	0.100927
FBgn0020377	-0.277827	2.07417	3.11127	0.0777522	0.41798
FBgn0020378	0.114244	3.75546	1.71692	0.19009	0.616651
FBgn0020379	0.0113919	4.93397	0.0181781	0.892749	0.981907
FBgn0020381	0.0497103	4.41316	0.537439	0.463496	0.83887
FBgn0020385	0.0936067	7.43964	2.70656	0.0999362	0.466017
FBgn0020386	0.0154061	8.07949	0.095283	0.757565	0.946244
FBgn0020388	-0.190152	5.14409	9.19758	0.00242336	0.0489032
FBgn0020389	-0.0149928	4.08322	0.0323955	0.857162	0.974965
FBgn0020391	-0.0435042	2.17165	0.13647	0.711816	0.932155
FBgn0020392	-0.0484157	4.78119	0.512947	0.473866	0.842538
FBgn0020399	0.0358452	6.08369	0.45	0.502335	0.854796
FBgn0020407	-0.118217	3.36864	1.57053	0.21013	0.641372
FBgn0020412	0.0528441	7.04675	0.905679	0.341263	0.761176
FBgn0020414	0.132823	7.61589	4.72429	0.0297395	0.252316
FBgn0020415	0.232518	7.39234	12.5074	0.000405345	0.0129863
FBgn0020416	-0.0064363	5.66477	0.00271062	0.958478	0.990649
FBgn0020440	0.018759	5.69181	0.0857745	0.769619	0.950194
FBgn0020443	0.103405	7.2961	4.08965	0.0431466	0.305081
FBgn0020445	0.107367	3.99619	1.60324	0.205444	0.635015
FBgn0020493	0.00702056	5.84936	0.0137598	0.906621	0.985198
FBgn0020496	0.0646044	7.64615	1.3566	0.244128	0.678858
FBgn0020497	0.0463017	6.73708	0.59264	0.4414	0.826608
FBgn0020503	0.0664848	9.2037	1.55187	0.21286	0.643662
FBgn0020506	0.241363	2.38492	0.620085	0.431016	0.820719
FBgn0020508	0.124954	5.3088	0.73322	0.391841	0.798001
FBgn0020509	0.0989668	7.10105	1.75287	0.185516	0.610984
FBgn0020510	-0.0225596	5.51889	0.14667	0.701739	0.929655
FBgn0020513	0.0546738	7.97123	0.79532	0.372496	0.78351
FBgn0020521	-0.0537368	6.86436	1.05713	0.303872	0.731622
FBgn0020545	-0.0284155	6.27977	0.142965	0.705351	0.930793
FBgn0020616	0.0884847	5.00611	1.23971	0.265527	0.699125
FBgn0020617	-0.0120874	1.21106	0.00536025	0.941636	0.989505
FBgn0020618	-0.085767	9.4292	1.54848	0.21336	0.643662
FBgn0020620	-0.00916406	5.80562	0.0234202	0.87837	0.981817
FBgn0020621	0.00132439	7.2873	0.000416573	0.983716	0.995799
FBgn0020622	0.0789499	5.55591	1.56311	0.211211	0.642552
FBgn0020626	0.0159669	6.88614	0.104226	0.746816	0.943353
FBgn0020633	0.126713	0.857294	0.468538	0.493661	0.85199
FBgn0020647	-0.0226409	8.02608	0.216908	0.641406	0.904215
FBgn0020653	-0.0474625	7.98456	0.556351	0.455734	0.835926
FBgn0020655	0.0762582	5.57443	1.41724	0.233858	0.668663
FBgn0020660	0.0201475	2.75621	0.0242179	0.876332	0.981174
FBgn0020762	0.0457165	5.92801	0.545717	0.460073	0.837431
FBgn0020764	-0.173146	8.29336	6.22709	0.0125811	0.144342
FBgn0020767	-0.00205345	6.2006	0.00105793	0.974053	0.994763
FBgn0020887	0.0104354	5.17952	0.0286632	0.865559	0.978248
FBgn0020906	0.296675	9.11515	3.14148	0.0763248	0.414245
FBgn0020907	-0.0330156	6.28819	0.31834	0.572607	0.881721
FBgn0020908	-0.398464	9.81395	24.882	6.09486e-07	6.64619e-05
FBgn0020909	0.0589214	2.59589	0.368893	0.543608	0.870564
FBgn0020910	0.0287401	10.1016	0.146802	0.70161	0.929588
FBgn0020912	0.0370599	4.52455	0.257602	0.611773	0.895415
FBgn0020930	-0.0337716	5.60747	0.33759	0.561224	0.876744
FBgn0021738	-0.0445282	1.59842	0.0925472	0.760964	0.946909
FBgn0021750	-0.0028761	3.6289	0.000917602	0.975834	0.995054
FBgn0021760	0.0344637	8.77597	0.249863	0.617171	0.896165
FBgn0021761	0.0882922	4.63622	1.9583	0.161695	0.574389
FBgn0021764	-0.0405203	5.44241	0.214391	0.643347	0.904949
FBgn0021765	-0.0721089	6.76854	0.820336	0.365082	0.779437
FBgn0021767	-0.0540931	3.4725	0.491971	0.483049	0.846084
FBgn0021768	0.00514072	5.69157	0.00800005	0.92873	0.987262
FBgn0021776	0.00271026	2.28379	0.000447674	0.983119	0.995799
FBgn0021795	0.122298	6.20156	2.45302	0.117299	0.500077
FBgn0021796	0.0480263	5.92687	0.511466	0.474505	0.843017
FBgn0021800	0.118466	5.88211	2.18592	0.139278	0.539178
FBgn0021814	-0.0687981	5.85225	1.09816	0.29467	0.725595
FBgn0021818	-0.0644466	5.51556	0.981779	0.32176	0.746216
FBgn0021825	-0.0180939	5.34468	0.0706838	0.790344	0.955873
FBgn0021847	-0.0900059	5.53148	2.58257	0.108046	0.482252
FBgn0021856	-0.0578442	4.68448	0.761974	0.382711	0.792217
FBgn0021872	0.0199931	8.8595	0.156139	0.692737	0.925581
FBgn0021874	0.000222638	3.07897	3.60957e-06	0.998484	0.999598
FBgn0021875	0.0891808	3.0898	0.677795	0.410347	0.806308
FBgn0021895	0.0789748	5.91587	1.83045	0.176075	0.598463
FBgn0021906	-0.23526	9.33027	9.15961	0.00247415	0.0496752
FBgn0021944	-0.104582	5.5046	2.09129	0.148141	0.55448
FBgn0021967	-0.255936	7.49831	8.93894	0.00279155	0.0539693
FBgn0021979	-0.0227519	7.14218	0.140067	0.708214	0.931322
FBgn0021995	0.0633766	4.44158	0.389055	0.532796	0.866906
FBgn0022023	-0.0744039	7.41622	1.42845	0.232018	0.667085
FBgn0022027	0.0241641	3.76097	0.0577735	0.81005	0.961385
FBgn0022029	0.0750718	4.83853	0.98095	0.321964	0.746216
FBgn0022069	0.0446073	4.53243	0.529696	0.466735	0.839066
FBgn0022097	-0.151992	7.13965	5.00953	0.0252082	0.228025
FBgn0022153	-0.0153515	5.99055	0.0853012	0.770238	0.950593
FBgn0022160	-0.279042	8.91973	15.9479	6.51083e-05	0.00307094
FBgn0022213	0.0581628	4.96423	0.759223	0.383572	0.792511
FBgn0022224	0.0143933	2.81271	0.0101296	0.919831	0.986297
FBgn0022238	0.0314322	6.47548	0.266167	0.605915	0.8941
FBgn0022246	0.169546	1.99954	1.68461	0.194313	0.622871
FBgn0022288	0.0401828	4.28171	0.272057	0.601955	0.892412
FBgn0022338	-0.207167	3.21703	3.65637	0.0558553	0.349483
FBgn0022343	-0.00468886	5.77553	0.00527568	0.942097	0.989602
FBgn0022344	-0.194585	5.47168	7.514	0.00612214	0.089573
FBgn0022349	0.114356	6.43457	3.85827	0.0495014	0.330542
FBgn0022355	0.580268	10.37	25.9161	3.56589e-07	4.36951e-05
FBgn0022359	-0.390554	4.91671	11.4744	0.000705633	0.0195505
FBgn0022361	0.0346124	6.80922	0.17609	0.674755	0.919319
FBgn0022382	0.0826087	7.5154	1.49879	0.220858	0.654061
FBgn0022699	-0.177566	4.64831	6.80752	0.00907746	0.116391
FBgn0022700	0.479518	2.35303	5.3898	0.0202547	0.197817
FBgn0022702	0.508343	3.4393	5.81493	0.0158907	0.1697
FBgn0022709	-0.205437	6.98669	17.2978	3.19559e-05	0.00175846
FBgn0022710	0.153115	6.39591	3.96114	0.0465622	0.315889
FBgn0022724	0.0835497	3.23891	0.923235	0.336627	0.756976
FBgn0022740	-0.196338	0.840593	1.04047	0.307712	0.735244
FBgn0022764	-0.0396508	7.40229	0.248163	0.618371	0.896165
FBgn0022768	0.00415229	7.17711	0.00570834	0.939774	0.988686
FBgn0022770	-0.0926646	1.74102	0.398347	0.527944	0.865381
FBgn0022772	0.104359	0.618372	0.306244	0.579994	0.883709
FBgn0022774	0.206788	4.53542	6.13586	0.0132467	0.149384
FBgn0022786	-0.0290456	4.05881	0.181574	0.670024	0.916762
FBgn0022787	-0.0378539	6.56856	0.350232	0.553982	0.874698
FBgn0022800	0.0129856	3.57498	0.0216769	0.88295	0.981817
FBgn0022893	-0.0777282	6.54832	1.37339	0.24123	0.676514
FBgn0022935	0.0161876	4.57572	0.0532414	0.817516	0.963414
FBgn0022936	-0.0105905	2.89479	0.010482	0.918454	0.985896
FBgn0022942	0.0202622	4.80002	0.103983	0.747101	0.943353
FBgn0022943	-0.0995436	4.16625	2.14466	0.143066	0.548191
FBgn0022959	-0.0537416	8.52477	0.793419	0.373068	0.783859
FBgn0022960	0.000836643	4.16849	0.00012774	0.990982	0.998379
FBgn0022981	-0.011296	3.45711	0.00971513	0.921483	0.986488
FBgn0022984	0.0184501	5.34161	0.0794772	0.778007	0.953015
FBgn0022985	0.0281737	6.01854	0.283485	0.594426	0.889661
FBgn0022986	0.00893518	4.73421	0.0137706	0.906584	0.985198
FBgn0022987	0.0913687	5.4474	0.93608	0.333288	0.754708
FBgn0023000	0.0792728	4.12457	0.926591	0.33575	0.756536
FBgn0023001	0.129551	3.8472	1.90121	0.167943	0.585094
FBgn0023023	0.067657	5.39379	1.13456	0.286805	0.7196
FBgn0023076	0.0538551	6.48973	0.391855	0.531326	0.866379
FBgn0023081	0.00203498	6.15466	0.000963158	0.975242	0.994998
FBgn0023083	0.0145465	6.65783	0.0663181	0.796775	0.95729
FBgn0023090	0.0658891	6.2813	0.622549	0.430102	0.820534
FBgn0023094	0.127999	4.08919	3.63505	0.056575	0.351003
FBgn0023095	0.0608245	6.84604	0.673794	0.411732	0.807149
FBgn0023096	0.141249	2.15748	0.957324	0.327862	0.750704
FBgn0023097	0.0668557	5.78955	0.989182	0.319942	0.745799
FBgn0023129	0.302775	7.03401	9.40943	0.00215872	0.0449883
FBgn0023130	0.0208533	3.58589	0.0519834	0.819647	0.964205
FBgn0023143	0.0393395	8.29483	0.537398	0.463513	0.83887
FBgn0023167	0.00283274	3.90165	0.00071687	0.97864	0.99561
FBgn0023169	-0.101347	7.46683	4.00365	0.0454019	0.312082
FBgn0023170	-0.0492127	7.70579	0.280885	0.596122	0.889715
FBgn0023171	-0.0363701	4.77618	0.235785	0.627267	0.899426
FBgn0023172	0.00229438	7.6965	0.000753228	0.978105	0.99561
FBgn0023174	0.0773557	6.92172	2.2501	0.133606	0.528994
FBgn0023175	0.0317751	6.84547	0.20182	0.653256	0.90931
FBgn0023177	0.0298354	4.56285	0.139863	0.708417	0.931416
FBgn0023178	0.0201746	3.60207	0.0441067	0.833655	0.96938
FBgn0023179	-0.0326958	5.76648	0.337039	0.561543	0.876744
FBgn0023181	-0.0709305	3.19107	0.418622	0.517625	0.86154
FBgn0023197	-0.0864931	9.18276	0.429455	0.512257	0.859983
FBgn0023212	0.0791762	6.85075	2.75231	0.0971139	0.460797
FBgn0023213	0.134333	8.7487	3.30603	0.0690262	0.390871
FBgn0023214	0.131678	3.08215	1.66742	0.196605	0.625418
FBgn0023215	0.203584	6.05178	2.72474	0.0988045	0.463088
FBgn0023216	-0.0572126	3.7236	0.604066	0.437031	0.824589
FBgn0023388	0.00978124	6.81536	0.0238701	0.877216	0.981418
FBgn0023395	0.14635	2.92387	1.83457	0.175589	0.597496
FBgn0023407	-0.0156884	6.58823	0.0390115	0.843426	0.971116
FBgn0023415	0.116314	7.73421	2.66336	0.102684	0.470816
FBgn0023416	-0.063265	4.99027	0.551677	0.457633	0.836192
FBgn0023441	0.327494	7.82284	25.4535	4.53176e-07	5.26977e-05
FBgn0023458	0.0120311	7.83167	0.028011	0.867083	0.97902
FBgn0023477	0.259889	7.85548	13.9448	0.000188256	0.00717647
FBgn0023479	0.309433	8.82437	11.0939	0.000866144	0.0225767
FBgn0023489	-0.0702994	2.3218	0.389169	0.532736	0.866906
FBgn0023506	0.055615	4.28206	0.714923	0.397814	0.799524
FBgn0023507	0.00883334	7.64558	0.0178066	0.893844	0.98195
FBgn0023508	0.00732514	5.61272	0.0194155	0.889182	0.981817
FBgn0023509	0.00367262	4.26335	0.00236792	0.961189	0.991297
FBgn0023510	-0.00646011	6.97703	0.0120619	0.912547	0.985896
FBgn0023511	-0.0207517	5.51158	0.136407	0.711879	0.932155
FBgn0023512	-0.0256107	4.41609	0.123263	0.725522	0.936528
FBgn0023513	0.0141112	3.04061	0.0206905	0.885625	0.981817
FBgn0023514	-0.0395109	4.19101	0.224293	0.635788	0.902434
FBgn0023515	0.0400822	3.81554	0.268783	0.604149	0.89326
FBgn0023516	-0.0335274	5.72001	0.246546	0.619518	0.896905
FBgn0023517	0.0346122	3.23299	0.0927167	0.760751	0.946909
FBgn0023518	-0.0210875	5.2497	0.0970003	0.75546	0.945667
FBgn0023519	-0.0967626	4.6969	0.929824	0.334909	0.755977
FBgn0023520	-0.038616	2.05709	0.122355	0.726494	0.936528
FBgn0023521	-0.112501	3.57539	1.45652	0.227485	0.66322
FBgn0023522	0.0754042	3.99576	0.805872	0.369344	0.782228
FBgn0023524	-0.143689	4.29617	3.80274	0.0511688	0.334831
FBgn0023525	-0.0401566	3.83602	0.241968	0.622788	0.897692
FBgn0023526	0.0289611	5.95772	0.171247	0.679006	0.920391
FBgn0023527	0.06516	3.51562	0.594986	0.440498	0.826202
FBgn0023528	0.0471204	5.79317	0.721806	0.395552	0.799037
FBgn0023529	0.234369	7.70718	18.8305	1.42862e-05	0.000927898
FBgn0023530	-0.000491196	3.55591	1.97973e-05	0.99645	0.999187
FBgn0023531	-0.0325239	6.60529	0.192393	0.660933	0.913597
FBgn0023534	-0.0252028	2.28829	0.0388897	0.843667	0.971116
FBgn0023535	0.0943893	3.96543	0.391495	0.531514	0.866379
FBgn0023536	-0.0275664	4.57891	0.179415	0.671876	0.917775
FBgn0023537	0.0838398	7.47598	1.66536	0.196881	0.625418
FBgn0023540	0.000645051	7.25529	0.00014123	0.990518	0.998245
FBgn0023541	-0.340397	5.32196	2.08785	0.148475	0.55448
FBgn0023542	0.00447249	4.47133	0.00434299	0.947456	0.989978
FBgn0023545	0.0239073	4.3925	0.101182	0.750416	0.944315
FBgn0023549	0.155086	5.8643	4.63317	0.0313596	0.258489
FBgn0023550	0.163986	5.32324	3.5547	0.0593771	0.359913
FBgn0024150	0.0246752	4.31369	0.111122	0.73887	0.941634
FBgn0024179	-0.00560161	5.33399	0.00966616	0.921681	0.986488
FBgn0024183	-0.0236629	8.26759	0.175706	0.675089	0.919408
FBgn0024184	0.0861234	3.16968	0.633098	0.426221	0.81758
FBgn0024187	-0.0439003	6.77048	0.497256	0.480708	0.84492
FBgn0024188	-0.0199471	5.16174	0.105221	0.745652	0.943003
FBgn0024189	-0.0624504	4.57908	0.459223	0.497987	0.852722
FBgn0024191	-0.253578	3.84676	9.72883	0.001814	0.0394172
FBgn0024194	0.0509914	2.72532	0.142898	0.705417	0.930793
FBgn0024196	0.0297634	4.50617	0.123884	0.72486	0.936528
FBgn0024222	0.00211653	4.54655	0.000675115	0.979271	0.99561
FBgn0024227	-0.00517396	1.67838	0.000965763	0.975208	0.994998
FBgn0024230	0.186968	4.30565	4.2953	0.0382178	0.287141
FBgn0024232	-0.0373854	4.58009	0.153726	0.695	0.925859
FBgn0024234	-0.00814982	5.1621	0.01515	0.902039	0.984253
FBgn0024236	0.0151343	6.37573	0.0822662	0.774249	0.952118
FBgn0024238	0.0684887	7.05686	1.20648	0.272031	0.705204
FBgn0024244	0.152221	5.50346	4.96459	0.0258714	0.231383
FBgn0024245	0.0612915	3.66961	0.356222	0.550612	0.873987
FBgn0024248	-0.0519578	6.04677	0.554534	0.456471	0.836028
FBgn0024250	-0.0198783	4.11705	0.0484871	0.825717	0.966477
FBgn0024273	0.0389821	5.77213	0.352529	0.552685	0.874118
FBgn0024277	-0.0526288	7.36431	0.717468	0.396976	0.799524
FBgn0024285	-0.0732838	5.27105	1.55966	0.211715	0.642771
FBgn0024288	-0.0446094	1.82255	0.0830823	0.773163	0.951991
FBgn0024289	0.48118	8.07687	27.0201	2.01352e-07	2.81561e-05
FBgn0024291	0.0494225	6.27365	0.57689	0.447534	0.830612
FBgn0024293	0.0998409	8.01369	2.58101	0.108153	0.482365
FBgn0024294	-0.339699	1.18399	3.73681	0.0532261	0.341386
FBgn0024314	0.0371311	6.48713	0.460728	0.497284	0.852722
FBgn0024315	0.347668	7.67652	14.0438	0.000178605	0.00693791
FBgn0024320	0.0286422	7.15355	0.198906	0.655605	0.911135
FBgn0024321	-0.064327	4.78611	0.884564	0.346955	0.764614
FBgn0024326	0.0661571	5.775	1.07203	0.300487	0.730199
FBgn0024329	-0.0818346	5.82013	1.69132	0.193427	0.621967
FBgn0024330	-0.120089	4.00719	2.36723	0.123907	0.510962
FBgn0024332	-0.0604547	1.59401	0.152933	0.695748	0.92604
FBgn0024352	-0.0152151	6.89052	0.0776146	0.780556	0.953318
FBgn0024360	-0.162455	4.07334	3.85393	0.0496295	0.330574
FBgn0024361	-0.0208098	4.56883	0.0470677	0.828247	0.967337
FBgn0024362	-0.057296	5.64474	1.15284	0.282955	0.717102
FBgn0024364	-0.0320892	3.8292	0.118593	0.730565	0.937338
FBgn0024365	0.039908	5.84266	0.443485	0.505445	0.856167
FBgn0024366	-0.115357	2.74289	1.10496	0.293179	0.724435
FBgn0024371	-0.0588944	4.6355	0.758333	0.383851	0.792638
FBgn0024432	6.40281e-05	6.43475	1.18014e-06	0.999133	0.999598
FBgn0024491	-0.0591645	3.23868	0.218575	0.640128	0.90406
FBgn0024509	0.0372584	5.74433	0.395937	0.529195	0.866046
FBgn0024510	0.00134822	3.3418	0.00025344	0.987298	0.997361
FBgn0024542	-0.068181	4.23639	0.726045	0.394168	0.798158
FBgn0024555	0.0768982	7.02997	1.16009	0.281446	0.714954
FBgn0024556	-0.115545	6.80361	2.18138	0.139689	0.539459
FBgn0024558	0.0563665	3.9811	0.265114	0.606629	0.8941
FBgn0024689	0.0203935	4.9589	0.0931965	0.760152	0.9468
FBgn0024698	-0.0380331	4.20314	0.289155	0.590763	0.888805
FBgn0024728	0.0109951	6.13719	0.0311668	0.859869	0.97594
FBgn0024732	0.0363629	4.31296	0.233482	0.628954	0.899538
FBgn0024733	0.0221215	9.39568	0.120694	0.728283	0.936528
FBgn0024734	0.0454858	8.09001	0.319515	0.571899	0.881088
FBgn0024740	0.0600491	2.24166	0.155808	0.693046	0.925775
FBgn0024754	0.0421063	5.86618	0.497592	0.48056	0.84492
FBgn0024804	0.0353027	5.6214	0.285563	0.593078	0.889281
FBgn0024806	-0.00292842	6.39924	0.0020676	0.963732	0.992283
FBgn0024807	0.0173136	7.48598	0.115882	0.733545	0.938729
FBgn0024811	0.0896595	5.95898	2.55893	0.109673	0.487065
FBgn0024814	0.0418541	6.59394	0.699392	0.402988	0.801492
FBgn0024833	0.0385728	5.44055	0.450345	0.502171	0.854796
FBgn0024836	-0.00913159	4.10775	0.00493866	0.943974	0.989794
FBgn0024841	-0.0317382	4.51052	0.126245	0.722357	0.935681
FBgn0024846	-0.0705858	5.09782	1.42932	0.231875	0.66694
FBgn0024887	0.0441064	4.42265	0.420347	0.516764	0.86154
FBgn0024889	-0.0194962	6.93411	0.160862	0.688364	0.923986
FBgn0024909	0.0083752	4.15573	0.0134362	0.90772	0.985384
FBgn0024912	-0.0279819	2.39657	0.0510636	0.821223	0.964516
FBgn0024913	-0.0691375	4.31686	0.435713	0.509199	0.85876
FBgn0024920	-0.115906	1.22149	0.483385	0.486893	0.848565
FBgn0024921	0.0863396	6.68225	1.23578	0.266285	0.699125
FBgn0024941	-0.0332465	4.62635	0.140146	0.708136	0.931322
FBgn0024943	-0.154593	5.7763	6.3843	0.0115134	0.135762
FBgn0024944	-0.042108	4.19069	0.265922	0.606081	0.8941
FBgn0024945	-0.119916	4.95297	3.16143	0.0753971	0.410334
FBgn0024947	0.0418293	6.96918	0.559608	0.454418	0.834863
FBgn0024956	0.109178	3.34371	1.28291	0.257359	0.693014
FBgn0024957	0.286127	7.68433	20.4368	6.16332e-06	0.000480447
FBgn0024958	0.0173542	5.40478	0.087895	0.76687	0.949006
FBgn0024963	0.0143255	7.13872	0.0368118	0.847849	0.971984
FBgn0024973	0.0462684	5.16132	0.387406	0.533666	0.867253
FBgn0024975	-0.0156211	2.58427	0.0215155	0.883383	0.981817
FBgn0024980	-0.0127452	4.15071	0.0213212	0.883907	0.981817
FBgn0024983	0.0305446	4.31536	0.177638	0.673411	0.918646
FBgn0024985	0.075504	6.71484	1.50778	0.219478	0.652477
FBgn0024986	-0.083203	5.42209	1.10858	0.29239	0.724175
FBgn0024987	-0.0212935	6.82517	0.15613	0.692745	0.925581
FBgn0024989	-0.301248	2.75039	6.9768	0.00825731	0.108745
FBgn0024991	-0.0258967	3.95566	0.107134	0.743431	0.943003
FBgn0024992	-0.0196698	5.95569	0.116962	0.732353	0.938099
FBgn0024993	-0.155429	2.24082	1.46805	0.225654	0.661435
FBgn0024994	0.000547853	4.49265	3.87213e-05	0.995035	0.999099
FBgn0024995	-0.173822	5.29067	3.63797	0.0564759	0.350717
FBgn0024996	0.0795474	4.57656	1.18701	0.275934	0.709492
FBgn0024997	0.2998	4.68034	6.75961	0.00932443	0.118282
FBgn0024998	0.0803893	3.571	0.907134	0.340876	0.761016
FBgn0025109	0.0314434	4.77405	0.157275	0.691678	0.925235
FBgn0025111	-0.0715161	7.03834	1.76428	0.184091	0.60903
FBgn0025115	-0.105664	4.45784	1.48642	0.222773	0.65679
FBgn0025185	-0.147374	2.41432	1.45629	0.227521	0.66322
FBgn0025186	-0.0350438	5.1149	0.355273	0.551143	0.873987
FBgn0025286	-0.0440097	8.85271	0.317432	0.573155	0.88178
FBgn0025335	0.100989	5.25084	1.92493	0.165314	0.581338
FBgn0025336	-0.0905285	4.47909	1.62698	0.202122	0.631456
FBgn0025352	-0.0390935	7.09385	0.456112	0.499447	0.853793
FBgn0025360	0.00118075	4.73075	0.000313967	0.985863	0.99668
FBgn0025366	-0.0721165	6.56357	1.45431	0.227838	0.663422
FBgn0025373	0.0338341	5.60285	0.34214	0.558597	0.876523
FBgn0025378	-0.172953	3.86178	2.88224	0.0895612	0.443737
FBgn0025381	-0.043109	6.41724	0.667305	0.413993	0.81024
FBgn0025382	-0.312907	1.42325	3.73789	0.0531915	0.341386
FBgn0025387	0.0808363	5.61301	1.40374	0.236098	0.670714
FBgn0025388	0.0976383	6.44643	1.74031	0.1871	0.613142
FBgn0025390	0.231296	6.40454	7.39705	0.00653308	0.0933868
FBgn0025391	-0.0383702	3.22588	0.165405	0.684228	0.921938
FBgn0025394	0.0554704	5.68225	0.988671	0.320067	0.745799
FBgn0025454	-0.588235	11.2901	11.486	0.000701234	0.019474
FBgn0025455	0.0203744	7.61083	0.105719	0.745071	0.943003
FBgn0025456	0.086247	5.56773	0.78612	0.375276	0.785459
FBgn0025457	-0.00846889	3.75847	0.00931937	0.923094	0.9865
FBgn0025463	-0.0353043	4.46374	0.289105	0.590795	0.888805
FBgn0025469	-0.0237614	4.17193	0.0891393	0.765274	0.948542
FBgn0025519	0.036048	4.06217	0.248474	0.618151	0.896165
FBgn0025525	0.195429	5.70224	8.10428	0.0044161	0.0728784
FBgn0025549	0.00865845	5.28023	0.0203173	0.886655	0.981817
FBgn0025558	-0.0465513	3.34571	0.166824	0.68295	0.921938
FBgn0025571	0.0689184	6.36822	1.67268	0.1959	0.624551
FBgn0025573	0.0724826	4.16716	1.18603	0.276133	0.709492
FBgn0025574	0.228246	5.84783	10.0574	0.00151738	0.0344191
FBgn0025582	-0.0567669	7.27829	0.80766	0.368813	0.781736
FBgn0025583	-0.0816719	6.66193	0.355599	0.550961	0.873987
FBgn0025592	0.168685	6.19543	8.51921	0.00351417	0.0628111
FBgn0025595	-0.216221	5.52816	8.29192	0.00398218	0.0684981
FBgn0025608	-0.00556034	6.4802	0.0121651	0.912175	0.985896
FBgn0025612	0.0244414	3.69806	0.0966249	0.755918	0.945673
FBgn0025615	0.128387	5.04749	2.8905	0.0891032	0.442844
FBgn0025616	0.0747709	4.68599	1.40555	0.235796	0.670335
FBgn0025620	-0.0503502	6.65267	0.520669	0.470557	0.841184
FBgn0025621	-0.117482	5.90191	2.60715	0.106383	0.479426
FBgn0025624	0.013438	4.21355	0.0305041	0.861351	0.976574
FBgn0025625	-0.0465886	4.76879	0.276915	0.59873	0.890672
FBgn0025626	-0.138254	4.69565	4.70829	0.0300176	0.253074
FBgn0025628	0.0193793	6.30733	0.0815519	0.775205	0.95238
FBgn0025629	-0.134682	2.73224	1.23942	0.265583	0.699125
FBgn0025630	-0.0776177	3.61846	0.543049	0.461172	0.838221
FBgn0025631	0.0380682	5.92554	0.362468	0.547139	0.872399
FBgn0025632	-0.0739771	2.70816	0.529302	0.466901	0.839066
FBgn0025633	0.0142904	5.68509	0.0630984	0.801664	0.959401
FBgn0025634	-0.0524247	3.94598	0.346279	0.556227	0.875541
FBgn0025635	0.0739671	3.31242	0.666081	0.414421	0.810629
FBgn0025637	0.066477	6.77195	1.5826	0.208387	0.638736
FBgn0025638	0.00344195	5.96282	0.00245828	0.960456	0.991161
FBgn0025639	-0.016885	6.64	0.0578399	0.809943	0.961385
FBgn0025640	-0.129924	4.9614	3.07405	0.0795509	0.422683
FBgn0025641	-0.0755825	6.06234	2.1997	0.138038	0.537411
FBgn0025642	0.0046885	3.12929	0.0022818	0.961901	0.991687
FBgn0025643	0.179291	3.63719	3.3404	0.0675983	0.386441
FBgn0025674	-0.0249615	5.54628	0.223236	0.636585	0.902544
FBgn0025676	0.057863	3.09483	0.335139	0.562648	0.877366
FBgn0025678	0.235374	6.9798	19.3723	1.07557e-05	0.000734726
FBgn0025680	0.0411575	7.25208	0.433996	0.510035	0.859071
FBgn0025681	-0.0199407	6.81643	0.120643	0.728338	0.936528
FBgn0025682	0.0143651	5.98332	0.0536258	0.81687	0.963329
FBgn0025683	0.125898	9.48946	5.77874	0.0162212	0.171939
FBgn0025684	-0.0261207	3.83573	0.0996851	0.752208	0.945244
FBgn0025686	0.163512	3.07003	1.68996	0.193607	0.622003
FBgn0025687	0.30695	4.86072	5.26654	0.0217391	0.207377
FBgn0025692	0.279181	4.63162	9.00241	0.00269624	0.0527599
FBgn0025693	-0.0155864	5.54076	0.0467703	0.828782	0.96745
FBgn0025697	-0.0618986	5.87927	1.14828	0.28391	0.718327
FBgn0025700	0.0873216	6.51638	2.01221	0.156038	0.568058
FBgn0025702	-0.0341031	7.53504	0.341513	0.558957	0.876679
FBgn0025709	0.703612	4.38152	29.4347	5.78332e-08	9.68176e-06
FBgn0025712	-0.344227	5.01058	23.3122	1.37723e-06	0.000141119
FBgn0025716	-0.084038	3.74622	1.24095	0.265288	0.699125
FBgn0025720	-0.0615962	5.37356	0.887952	0.346033	0.764477
FBgn0025724	0.11952	6.43917	4.71751	0.0298569	0.252863
FBgn0025725	0.0830323	7.01562	2.24691	0.133882	0.529303
FBgn0025726	-0.021316	8.33669	0.0352909	0.850987	0.973485
FBgn0025739	-0.0744449	1.44493	0.272646	0.601562	0.892321
FBgn0025740	0.127338	5.18913	1.05943	0.303346	0.730907
FBgn0025741	0.189174	7.5234	3.5524	0.0594594	0.360028
FBgn0025742	0.00369118	4.97604	0.00243884	0.960613	0.991161
FBgn0025743	0.0322977	5.00701	0.216453	0.641756	0.904284
FBgn0025777	-0.047242	6.46933	0.628954	0.427739	0.818355
FBgn0025781	0.0191659	3.51787	0.0369934	0.847478	0.971941
FBgn0025790	-0.0513986	5.43105	0.828379	0.362742	0.777534
FBgn0025800	-0.0149594	7.18962	0.0624954	0.802594	0.959401
FBgn0025802	0.0399425	5.99519	0.322652	0.570018	0.879926
FBgn0025806	-0.0435871	5.66105	0.580985	0.445927	0.830019
FBgn0025807	0.144429	1.54327	0.69413	0.404763	0.802368
FBgn0025808	-0.120276	2.39609	1.11771	0.290413	0.722585
FBgn0025809	-0.0486079	4.22158	0.467502	0.494139	0.85199
FBgn0025814	-0.0449809	6.95817	0.099019	0.75301	0.945532
FBgn0025815	0.0622587	3.0221	0.479489	0.488654	0.849644
FBgn0025820	-0.0316955	3.394	0.0779293	0.780123	0.953318
FBgn0025821	0.0414368	5.31386	0.311067	0.577026	0.883525
FBgn0025827	-0.106824	4.52679	1.67937	0.195008	0.624111
FBgn0025830	0.0802192	4.0252	1.08393	0.29782	0.728747
FBgn0025832	-0.0749327	2.24711	0.422403	0.515741	0.86154
FBgn0025833	0.029445	3.65592	0.110476	0.739603	0.942004
FBgn0025836	0.126133	6.88324	2.87223	0.0901197	0.444452
FBgn0025837	-0.23351	3.35969	2.63232	0.104709	0.475935
FBgn0025838	-0.0366123	4.5834	0.160775	0.688444	0.923988
FBgn0025839	-0.235748	6.63564	6.52191	0.0106554	0.129764
FBgn0025864	0.0539177	6.95098	0.674438	0.411508	0.807149
FBgn0025865	-0.00819038	5.85991	0.0204382	0.88632	0.981817
FBgn0025866	0.0990057	5.81827	2.14565	0.142975	0.548038
FBgn0025874	-0.0292726	3.03766	0.0969341	0.75554	0.945667
FBgn0025878	-0.0141609	3.72538	0.023983	0.876928	0.981245
FBgn0025879	0.117244	6.59046	4.49442	0.0340056	0.269101
FBgn0025885	0.0333296	8.27103	0.256901	0.612257	0.895415
FBgn0025936	0.0986695	6.84355	2.10877	0.146457	0.552497
FBgn0026015	0.0156099	4.64171	0.0457227	0.830681	0.968177
FBgn0026056	-0.0341698	4.75996	0.279911	0.596759	0.889746
FBgn0026058	-0.0910007	1.38351	0.363663	0.546479	0.872132
FBgn0026059	-0.167547	7.41054	6.06132	0.0138174	0.153921
FBgn0026060	0.127789	1.84736	0.962183	0.326637	0.749265
FBgn0026061	-0.0419161	7.13382	0.533314	0.465217	0.83887
FBgn0026076	-0.0298498	6.0293	0.229412	0.63196	0.900549
FBgn0026077	-0.363004	4.90038	30.2249	3.84742e-08	6.72506e-06
FBgn0026079	0.14939	4.15329	3.5223	0.0605485	0.363842
FBgn0026080	-0.00992502	4.06283	0.0194961	0.888954	0.981817
FBgn0026083	0.0469842	7.17417	0.379913	0.53765	0.868536
FBgn0026084	0.109334	7.05284	3.77485	0.0520287	0.337746
FBgn0026085	-0.259388	1.65711	3.82108	0.0506117	0.332884
FBgn0026086	-0.0358334	6.741	0.192569	0.660787	0.913588
FBgn0026088	-0.0464742	4.97635	0.290304	0.590026	0.888805
FBgn0026089	-0.0294499	4.34862	0.0881325	0.766565	0.948905
FBgn0026090	0.0355904	4.34535	0.157782	0.691207	0.92521
FBgn0026136	-0.0767917	4.75828	1.11546	0.290899	0.723202
FBgn0026141	-0.0842085	6.66954	2.43375	0.118749	0.502115
FBgn0026143	-0.000645461	3.22762	3.82729e-05	0.995064	0.999099
FBgn0026144	-0.640877	1.35973	7.09621	0.00772471	0.103513
FBgn0026147	0.00834088	8.25966	0.0218273	0.882548	0.981817
FBgn0026148	-0.20544	1.75786	1.66835	0.19648	0.625418
FBgn0026149	-0.204958	2.83517	4.57606	0.0324217	0.262331
FBgn0026150	0.0962801	5.27656	1.9878	0.158571	0.569793
FBgn0026160	-0.00422811	8.22465	0.00634824	0.936495	0.988134
FBgn0026174	-0.0581304	2.65974	0.234906	0.627909	0.899522
FBgn0026175	-0.127744	1.78785	0.869943	0.350971	0.766488
FBgn0026176	-0.433872	5.11719	45.2473	1.73659e-11	8.60047e-09
FBgn0026179	0.0989065	7.20602	2.7222	0.0989615	0.463276
FBgn0026181	-0.00148859	6.64267	0.000491442	0.982314	0.995799
FBgn0026189	0.0189236	7.74909	0.127856	0.720665	0.935268
FBgn0026190	0.305743	1.52605	3.29779	0.0693733	0.39172
FBgn0026192	0.0638869	5.62457	0.884261	0.347037	0.764614
FBgn0026196	0.115163	4.34949	1.24442	0.264621	0.699125
FBgn0026197	-0.0664018	6.61959	0.595034	0.440479	0.826202
FBgn0026199	0.0902104	6.56243	1.54633	0.213679	0.643942
FBgn0026206	0.0558709	7.43559	0.356369	0.55053	0.873987
FBgn0026207	-0.0356048	4.51726	0.320295	0.57143	0.880711
FBgn0026238	0.0705233	5.62377	0.874574	0.349692	0.766174
FBgn0026239	-0.025595	6.24833	0.139407	0.708872	0.931423
FBgn0026250	-0.00972205	8.494	0.0297175	0.863133	0.977379
FBgn0026252	0.0503333	7.14622	0.980733	0.322018	0.746216
FBgn0026255	0.0690111	4.88237	1.05857	0.303543	0.731085
FBgn0026257	0.106575	3.80195	1.54564	0.21378	0.643942
FBgn0026259	-0.00538065	7.83912	0.0109004	0.916848	0.985896
FBgn0026261	-0.0312531	4.64677	0.197617	0.656652	0.911262
FBgn0026262	0.0335619	6.84609	0.207557	0.648689	0.908164
FBgn0026263	-0.261748	3.07684	6.31914	0.0119441	0.138641
FBgn0026268	0.00554641	4.01185	0.00100973	0.974651	0.994926
FBgn0026309	-0.0152897	4.13371	0.0346227	0.852388	0.973836
FBgn0026313	0.0387034	6.0258	0.353385	0.552203	0.874118
FBgn0026314	-0.15646	6.76355	7.55229	0.0059934	0.0888074
FBgn0026315	-0.157805	5.29802	1.65927	0.197702	0.626135
FBgn0026316	-0.0025927	5.89207	0.00177661	0.966379	0.992958
FBgn0026317	0.0488563	5.87228	0.692528	0.405306	0.802458
FBgn0026319	0.11029	3.29409	1.6074	0.204858	0.634264
FBgn0026323	-0.0683298	5.58449	1.70506	0.191627	0.619103
FBgn0026324	-0.019219	4.1998	0.0204335	0.886333	0.981817
FBgn0026326	-0.0259461	4.0775	0.142799	0.705514	0.930818
FBgn0026369	-0.0227326	6.42297	0.15893	0.690143	0.924723
FBgn0026370	0.0259361	7.39012	0.170853	0.679355	0.920406
[truncated: 9,887 more rows]
