# Supplementary material for: Parallel gene expression evolution in natural and laboratory evolved populations
Source: Mol Ecol. 2020 Oct 12;30(4):884–94. doi: 10.1111/mec.15649 (PMC7891358; doi:10.1111/mec.15649)
Supplement: Supplementary file 4 — Table S4 [file MEC-30-884-s004.xlsx]

## Sheet: design matrix
Supplementary File 4. Likelihood ratio test for contrast: divergent evolution
group	coefficients
ancestral	0
cold evolved	-1
hot evolved	1

## Sheet: Table_S4
	logFC	logCPM	LR	PValue	padj
FBgn0000008	0.105499	4.65902	1.41335	0.2345	0.82155
FBgn0000014	0.196692	4.60604	3.1612	0.0754076	0.563376
FBgn0000015	-0.0595784	4.72212	0.441523	0.506389	0.959641
FBgn0000017	0.0332214	6.27834	0.129973	0.71846	0.984869
FBgn0000018	-0.00592931	3.65916	0.0030004	0.956317	0.998276
FBgn0000024	-0.140986	7.03757	2.10442	0.146874	0.728406
FBgn0000028	0.027899	3.5894	0.0874023	0.767506	0.985613
FBgn0000032	0.093069	4.69718	1.59169	0.207085	0.79994
FBgn0000036	-0.108758	4.66509	0.850282	0.356472	0.907015
FBgn0000037	-0.0918317	4.61059	0.818892	0.365504	0.911919
FBgn0000038	0.00948494	6.43471	0.0171423	0.895832	0.994767
FBgn0000039	-0.0308535	3.34687	0.0659655	0.797304	0.988623
FBgn0000042	-0.275724	10.2216	11.1399	0.000844896	0.0413158
FBgn0000043	-0.0329049	7.66794	0.311378	0.576836	0.96904
FBgn0000044	0.0839543	10.0068	1.00703	0.315616	0.884351
FBgn0000045	0.244951	10.0684	6.90457	0.00859755	0.193177
FBgn0000046	0.025652	9.03121	0.116029	0.733382	0.985613
FBgn0000047	0.656023	7.56603	13.6447	0.000220869	0.0160076
FBgn0000052	-0.0484119	6.58998	0.319265	0.57205	0.968369
FBgn0000053	-0.0274698	6.49055	0.0838182	0.772188	0.985613
FBgn0000054	-0.0249399	4.89459	0.0937928	0.75941	0.985613
FBgn0000055	-0.669436	3.69003	2.89717	0.0887355	0.605916
FBgn0000057	0.0183644	5.84709	0.0880333	0.766693	0.985613
FBgn0000063	0.0218125	3.12088	0.0230997	0.879198	0.994489
FBgn0000064	-0.0339705	12.1752	0.222076	0.637463	0.977532
FBgn0000075	0.450259	1.48074	6.36374	0.0116476	0.227702
FBgn0000077	0.0341819	3.20775	0.101037	0.750589	0.985613
FBgn0000078	0.142024	7.72708	0.819106	0.365442	0.911919
FBgn0000079	-0.58763	9.17913	10.7223	0.00105852	0.0495335
FBgn0000083	-0.158276	7.74352	5.64218	0.0175334	0.283155
FBgn0000084	0.0605944	5.60173	0.408946	0.522505	0.963745
FBgn0000094	-0.0362634	8.5674	0.03243	0.857087	0.993964
FBgn0000097	-0.0344719	5.73367	0.176569	0.674338	0.9805
FBgn0000100	-0.0856911	9.63005	1.27009	0.25975	0.848913
FBgn0000108	-0.0443379	7.96379	0.267943	0.604715	0.974461
FBgn0000109	-0.0109845	3.16377	0.00653453	0.935572	0.998276
FBgn0000114	0.0922239	8.99282	2.30129	0.129267	0.70254
FBgn0000115	-0.0397977	4.57879	0.179993	0.671379	0.980348
FBgn0000116	-0.131024	10.9977	2.32186	0.127568	0.699386
FBgn0000117	0.0107604	7.70018	0.0324224	0.857104	0.993964
FBgn0000119	-0.0242528	5.44075	0.0875648	0.767296	0.985613
FBgn0000120	-0.0917409	9.98455	1.74505	0.186501	0.77615
FBgn0000121	-0.110081	10.4133	2.76487	0.0963544	0.6236
FBgn0000139	-0.021163	4.58123	0.0460752	0.830039	0.993529
FBgn0000140	0.163929	5.08002	4.01294	0.0451524	0.45074
FBgn0000146	0.145024	2.81145	0.970395	0.324582	0.890647
FBgn0000147	0.24993	4.44225	5.57642	0.0182039	0.28817
FBgn0000150	-0.0880354	8.63854	1.04386	0.306925	0.877373
FBgn0000152	0.0740679	4.00129	0.695145	0.40442	0.926171
FBgn0000153	0.0619618	6.72223	0.643096	0.422592	0.93499
FBgn0000157	0.0680994	4.0285	0.693213	0.405074	0.926171
FBgn0000163	0.0189791	6.68702	0.0550253	0.814539	0.99108
FBgn0000173	-0.0664046	6.71567	1.07882	0.298963	0.872157
FBgn0000179	-0.0498383	3.17354	0.20032	0.654463	0.978055
FBgn0000180	-0.166653	2.29197	1.34299	0.246507	0.836768
FBgn0000181	-0.0227916	8.26423	0.0905196	0.763518	0.985613
FBgn0000183	0.00824375	6.57447	0.0121776	0.91213	0.996944
FBgn0000206	0.0617744	4.92702	0.48061	0.488146	0.952984
FBgn0000212	-0.0946002	6.23777	2.18164	0.139666	0.717475
FBgn0000221	-0.0134922	2.62238	0.0127283	0.910173	0.996651
FBgn0000228	-0.038805	5.80464	0.271645	0.602231	0.974444
FBgn0000229	-0.0919442	5.71345	2.34301	0.125846	0.694753
FBgn0000239	-0.0140908	6.82749	0.0557927	0.813274	0.990603
FBgn0000241	0.123747	2.92838	0.778474	0.377608	0.91728
FBgn0000244	-0.0210468	6.96165	0.122911	0.725898	0.984869
FBgn0000246	-0.139757	3.01866	1.30661	0.253009	0.842794
FBgn0000247	0.0384105	6.62484	0.225702	0.634729	0.977532
FBgn0000250	-0.0992336	7.2174	2.92928	0.0869862	0.599025
FBgn0000251	0.0324829	5.56298	0.228991	0.632273	0.977532
FBgn0000253	-0.0308895	9.89216	0.173434	0.677078	0.9805
FBgn0000256	0.103357	8.3599	2.58034	0.108198	0.654472
FBgn0000257	0.111375	4.42786	1.74427	0.186599	0.77615
FBgn0000259	-0.0425726	6.82129	0.388476	0.533102	0.964245
FBgn0000261	0.0370269	10.1102	0.311807	0.576574	0.96904
FBgn0000273	0.00624365	8.04035	0.00562276	0.940227	0.998276
FBgn0000274	-0.0864768	5.46821	1.28408	0.257142	0.847309
FBgn0000276	-1.03105	5.02443	50.0149	1.52582e-12	3.62718e-09
FBgn0000283	0.0307449	6.2748	0.199648	0.655005	0.978055
FBgn0000286	-0.255435	7.13059	0.867708	0.351591	0.90477
FBgn0000287	0.256732	4.78751	6.58028	0.0103114	0.213522
FBgn0000289	-0.0988769	6.87091	2.58345	0.107986	0.654008
FBgn0000299	-0.0726716	8.29282	0.686802	0.407254	0.927071
FBgn0000303	-0.480049	4.51597	18.8011	1.45081e-05	0.0020529
FBgn0000307	0.0841207	5.68701	0.678119	0.410235	0.928387
FBgn0000308	0.018824	8.56175	0.0998257	0.752039	0.985613
FBgn0000316	-0.0204245	4.5989	0.0593449	0.807534	0.990117
FBgn0000317	0.0536914	5.98728	0.310096	0.577622	0.96904
FBgn0000318	-0.0116529	6.66423	0.0208834	0.885097	0.994489
FBgn0000319	-0.0149252	8.63546	0.0484019	0.825868	0.993478
FBgn0000320	0.00246308	4.49048	0.00090595	0.975988	0.998276
FBgn0000326	-0.00271176	4.20789	0.000923976	0.97575	0.998276
FBgn0000330	-0.0498268	4.07747	0.361234	0.547822	0.964245
FBgn0000339	-0.070881	5.29292	0.756549	0.384411	0.922675
FBgn0000346	-0.0503368	6.64226	0.648884	0.420512	0.93499
FBgn0000352	-0.0672525	4.11341	0.50073	0.47918	0.950501
FBgn0000355	0.465552	1.91607	6.38812	0.0114887	0.227009
FBgn0000370	-0.0586601	9.75204	0.855733	0.354936	0.906137
FBgn0000376	-0.00366573	4.35677	0.00198689	0.964446	0.998276
FBgn0000377	0.0309366	4.35151	0.115909	0.733515	0.985613
FBgn0000382	0.0451907	7.73192	0.389931	0.532336	0.964245
FBgn0000384	0.0572379	4.18182	0.357137	0.550101	0.964245
FBgn0000394	-0.0439009	5.39653	0.369433	0.543314	0.964245
FBgn0000395	0.116186	4.6555	1.65493	0.198289	0.788347
FBgn0000404	0.00273524	4.92603	0.00108768	0.97369	0.998276
FBgn0000405	0.153369	5.63425	4.28625	0.0384218	0.414036
FBgn0000406	0.0177544	8.93366	0.0545178	0.815381	0.99108
FBgn0000409	-0.0115137	9.5773	0.0159399	0.899531	0.995237
FBgn0000411	0.166356	3.65599	3.40767	0.0648942	0.528659
FBgn0000412	0.0362391	6.57984	0.330025	0.565645	0.967908
FBgn0000414	-0.0138309	6.73235	0.0273699	0.868599	0.994489
FBgn0000416	0.0200299	10.2373	0.0975218	0.754824	0.985613
FBgn0000422	-0.0218483	6.28055	0.0923633	0.761194	0.985613
FBgn0000426	0.0947926	2.80899	0.552799	0.457176	0.945807
FBgn0000439	-0.163636	2.30588	1.65625	0.19811	0.788347
FBgn0000442	-0.167251	4.10932	4.13363	0.0420391	0.434502
FBgn0000447	0.104443	6.5614	2.69088	0.100924	0.637842
FBgn0000448	-0.0234027	2.9185	0.0198655	0.887913	0.994489
FBgn0000451	0.119137	3.49787	1.35496	0.244414	0.834559
FBgn0000454	-0.0561594	6.96672	0.565233	0.45216	0.944529
FBgn0000455	0.01164	5.38908	0.0152694	0.901656	0.995301
FBgn0000459	0.169146	3.49039	3.32819	0.0681019	0.535247
FBgn0000463	0.17104	3.70082	2.40762	0.120746	0.682445
FBgn0000464	-0.115524	3.23109	0.860444	0.353614	0.905481
FBgn0000473	0.42465	7.48447	6.37968	0.0115434	0.227009
FBgn0000477	0.0131229	5.84825	0.0212766	0.884028	0.994489
FBgn0000479	-0.0497637	8.16637	0.411238	0.521342	0.963745
FBgn0000482	0.0421463	4.30702	0.323211	0.569684	0.967908
FBgn0000489	0.052305	7.57602	0.682007	0.408896	0.928039
FBgn0000490	-0.00300921	5.28742	0.00142725	0.969864	0.998276
FBgn0000492	-0.105492	4.31595	0.846254	0.357614	0.908102
FBgn0000497	0.24655	4.39992	4.31761	0.0377198	0.409815
FBgn0000499	0.0422911	6.12401	0.416756	0.51856	0.963602
FBgn0000500	-0.438752	3.50658	19.3836	1.06923e-05	0.00171741
FBgn0000504	0.11846	7.16433	1.24895	0.263752	0.851645
FBgn0000520	-0.0120898	3.10746	0.0130819	0.90894	0.996523
FBgn0000524	0.121911	3.93237	1.97317	0.160112	0.741737
FBgn0000527	-0.0872759	5.44347	0.98606	0.320707	0.887762
FBgn0000533	-0.00562205	3.4324	0.00257239	0.95955	0.998276
FBgn0000535	0.11559	5.45934	0.782203	0.376468	0.917135
FBgn0000536	-0.0639618	7.08731	0.845401	0.357857	0.908102
FBgn0000541	0.0439646	7.52163	0.132853	0.715493	0.984869
FBgn0000542	-0.0721112	4.11412	0.380081	0.53756	0.964245
FBgn0000543	-0.12486	4.57767	2.07896	0.149342	0.732556
FBgn0000546	-0.0268054	5.34859	0.0703304	0.790856	0.988623
FBgn0000547	0.0130998	6.46092	0.0164305	0.898005	0.994767
FBgn0000556	0.0139628	12.4414	0.0335443	0.854679	0.993964
FBgn0000557	0.0873479	8.35945	1.38433	0.239365	0.828748
FBgn0000559	0.040474	11.6174	0.358925	0.549104	0.964245
FBgn0000560	0.294109	1.61423	3.24562	0.0716144	0.548459
FBgn0000562	-0.00763936	6.87554	0.011867	0.913254	0.996971
FBgn0000565	-0.0212207	6.00999	0.0449004	0.832187	0.993529
FBgn0000566	-0.0983409	5.39846	1.81595	0.177796	0.763737
FBgn0000567	-0.0296854	5.11387	0.0985471	0.75358	0.985613
FBgn0000568	-0.026661	7.05749	0.0999733	0.751862	0.985613
FBgn0000575	-0.0249605	6.66969	0.122661	0.726166	0.984869
FBgn0000576	-0.218044	1.70365	1.15089	0.283362	0.86188
FBgn0000577	-0.0574559	3.17204	0.251037	0.616346	0.977532
FBgn0000578	-0.0767413	5.45366	0.902306	0.342164	0.900622
FBgn0000579	0.0985526	10.6156	1.44012	0.23012	0.81982
FBgn0000581	0.0800471	6.93397	0.648246	0.42074	0.93499
FBgn0000588	0.0157144	2.7277	0.00866633	0.92583	0.998276
FBgn0000592	-0.215191	9.90572	9.58969	0.00195673	0.0752677
FBgn0000611	-0.0311793	6.75591	0.150551	0.698009	0.982007
FBgn0000615	0.0765736	9.77945	1.32839	0.249091	0.840014
FBgn0000617	-0.150434	2.98306	1.7194	0.18977	0.779948
FBgn0000618	0.130474	2.17152	0.572506	0.449265	0.94421
FBgn0000625	-0.0192746	2.40043	0.0174991	0.89476	0.994767
FBgn0000629	0.0192567	4.64582	0.0681091	0.79411	0.988623
FBgn0000633	-0.0185581	4.42665	0.032046	0.857927	0.994089
FBgn0000635	0.0197914	6.89427	0.0964905	0.756082	0.985613
FBgn0000636	-0.0339674	5.89732	0.210601	0.646297	0.977532
FBgn0000658	-0.111014	1.76056	0.375415	0.540067	0.964245
FBgn0000659	-0.174147	5.44116	3.2553	0.071193	0.547348
FBgn0000662	-0.0433403	5.89189	0.43518	0.509458	0.96011
FBgn0000667	0.11886	8.7754	3.2893	0.0697329	0.542301
FBgn0000709	-0.0464923	5.05306	0.389923	0.53234	0.964245
FBgn0000711	-0.0395143	6.90146	0.314436	0.574971	0.96904
FBgn0000715	-0.13706	3.25263	1.63171	0.201467	0.79214
FBgn0000719	-0.0732209	5.37377	0.892351	0.344841	0.901029
FBgn0000721	-0.0583179	7.78569	0.748039	0.387098	0.922893
FBgn0000723	-0.0598196	6.6859	0.68464	0.407993	0.927762
FBgn0000810	0.00896997	4.6773	0.0131459	0.908718	0.996523
FBgn0000928	-0.108985	1.49116	0.413065	0.520418	0.963745
FBgn0000964	-0.0676161	1.63428	0.162437	0.686922	0.981255
FBgn0000996	0.0514201	3.13941	0.19538	0.658476	0.978644
FBgn0001075	0.367022	4.22329	6.26368	0.0123238	0.235411
FBgn0001077	-0.0593603	0.907403	0.0851162	0.77048	0.985613
FBgn0001078	-0.00442641	5.44085	0.0029381	0.956772	0.998276
FBgn0001079	-0.126869	3.27918	1.50297	0.220215	0.811899
FBgn0001083	-0.143834	3.49985	1.44394	0.229503	0.819152
FBgn0001084	-0.196936	1.94184	1.50045	0.220602	0.811899
FBgn0001085	0.00618708	3.00516	0.00334937	0.953849	0.998276
FBgn0001086	0.0376379	4.15155	0.218116	0.640479	0.977532
FBgn0001087	-0.0201232	5.61461	0.0566996	0.811791	0.990603
FBgn0001089	0.16642	6.81365	4.42151	0.0354885	0.396124
FBgn0001090	-0.158122	8.02746	7.34871	0.0067111	0.165494
FBgn0001091	0.181951	10.6256	2.80313	0.0940803	0.616907
FBgn0001092	0.0857585	9.53181	1.19559	0.274205	0.855433
FBgn0001098	-0.150228	8.84133	6.10607	0.0134718	0.247108
FBgn0001099	-0.05781	3.46788	0.24408	0.621275	0.977532
FBgn0001104	-0.121276	5.22718	2.47797	0.115451	0.673199
FBgn0001105	-0.0809624	7.9002	1.23768	0.265918	0.8524
FBgn0001108	-0.0214191	6.62822	0.134061	0.714258	0.984869
FBgn0001112	-0.500981	6.81113	28.548	9.14057e-08	3.50467e-05
FBgn0001114	0.0285757	8.46618	0.173561	0.676967	0.9805
FBgn0001122	-0.0479906	6.87946	0.197963	0.65637	0.978593
FBgn0001123	-0.0844466	6.06777	1.30842	0.252681	0.842696
FBgn0001124	-0.00859553	8.37496	0.0181367	0.892871	0.994664
FBgn0001125	-0.130891	8.21717	2.81962	0.0931182	0.616731
FBgn0001128	-0.0273117	9.83061	0.109931	0.740223	0.985613
FBgn0001133	0.015579	4.22215	0.0346674	0.852294	0.993758
FBgn0001134	0.101997	1.61307	0.292907	0.588364	0.970535
FBgn0001137	0.17583	4.42942	2.86926	0.0902867	0.611136
FBgn0001138	-0.067438	2.08115	0.155382	0.693444	0.981255
FBgn0001139	0.0238504	6.54281	0.155567	0.693271	0.981255
FBgn0001142	-0.249915	7.25287	11.5853	0.000664756	0.035915
FBgn0001145	0.0246502	9.8166	0.125217	0.723444	0.984869
FBgn0001147	0.179851	2.70531	1.44494	0.229342	0.819152
FBgn0001148	0.346923	1.00793	2.64205	0.104069	0.644969
FBgn0001149	0.0322397	8.9169	0.0569513	0.811381	0.990603
FBgn0001150	0.0452576	2.25632	0.115631	0.733822	0.985613
FBgn0001168	-0.0635563	7.46184	0.681271	0.409149	0.928082
FBgn0001169	0.0412486	5.09229	0.213643	0.643927	0.977532
FBgn0001179	-0.00316636	4.03885	0.00156808	0.968413	0.998276
FBgn0001180	0.0189072	3.52053	0.0198731	0.887892	0.994489
FBgn0001185	0.0860297	4.15883	1.21421	0.2705	0.852538
FBgn0001186	-0.00414921	8.87432	0.00392323	0.950057	0.998276
FBgn0001187	-0.0472377	7.18595	0.396249	0.529033	0.964245
FBgn0001189	0.0717653	5.87088	1.12959	0.287863	0.865334
FBgn0001197	0.020013	5.4789	0.0948447	0.758106	0.985613
FBgn0001202	-0.0331272	5.2815	0.216242	0.641919	0.977532
FBgn0001206	0.0448618	3.57627	0.254785	0.613726	0.976675
FBgn0001208	0.0595676	7.82003	0.752964	0.385539	0.922893
FBgn0001215	-0.0321568	8.39442	0.244818	0.620748	0.977532
FBgn0001216	0.0521256	7.68065	0.731768	0.392311	0.92321
FBgn0001217	0.0274279	7.8705	0.200277	0.654498	0.978055
FBgn0001218	-0.116247	9.72371	3.20925	0.073223	0.555765
FBgn0001220	-0.0137242	8.73177	0.0604506	0.805785	0.989494
FBgn0001222	-0.0893121	5.66578	1.76578	0.183906	0.770227
FBgn0001224	0.0560291	5.07677	0.409919	0.522011	0.963745
FBgn0001225	0.20397	6.49719	4.89519	0.0269316	0.348614
FBgn0001226	0.120794	5.48499	1.46682	0.225848	0.815505
FBgn0001227	-0.118784	3.00154	0.994263	0.318703	0.88601
FBgn0001229	-0.328647	1.5892	4.24803	0.0392958	0.421311
FBgn0001230	0.0179507	5.78954	0.0676132	0.794844	0.988623
FBgn0001233	0.0938745	10.3462	1.24226	0.265036	0.851645
FBgn0001234	0.228957	7.54012	3.48476	0.0619362	0.519977
FBgn0001235	0.043636	6.96567	0.205502	0.650316	0.977532
FBgn0001247	0.0557559	6.70456	0.896995	0.343589	0.900622
FBgn0001248	-0.158659	9.41137	4.50555	0.033785	0.383542
FBgn0001250	-0.00847265	7.43579	0.011226	0.91562	0.99739
FBgn0001253	0.236365	2.00765	2.17208	0.140536	0.718035
FBgn0001257	-0.0272663	7.01176	0.154103	0.694645	0.981255
FBgn0001258	-0.0459377	5.56073	0.285489	0.593126	0.970845
FBgn0001259	0.165788	1.68991	1.12372	0.289118	0.866927
FBgn0001263	-0.101005	6.51913	2.48512	0.114927	0.672082
FBgn0001269	0.00103029	3.00364	7.07934e-05	0.993287	0.999798
FBgn0001276	0.0541557	2.46516	0.136814	0.711469	0.984869
FBgn0001280	-0.036354	5.48521	0.22593	0.634558	0.977532
FBgn0001281	0.103807	7.40941	1.92324	0.1655	0.74654
FBgn0001285	-0.409017	5.77409	4.95312	0.0260437	0.346101
FBgn0001291	0.00349166	5.51824	0.00238821	0.961023	0.998276
FBgn0001296	0.0611074	5.36763	0.699728	0.402875	0.926171
FBgn0001297	0.140389	8.62019	3.81014	0.0509432	0.474245
FBgn0001301	0.0443014	5.87654	0.241461	0.623153	0.977532
FBgn0001308	-0.0677536	6.93218	1.45674	0.22745	0.817168
FBgn0001311	0.232663	3.17066	2.89688	0.0887514	0.605916
FBgn0001313	0.19435	3.92754	2.87109	0.0901838	0.611136
FBgn0001316	0.022701	7.36138	0.124566	0.724134	0.984869
FBgn0001319	0.0353867	1.86518	0.0422006	0.837238	0.993529
FBgn0001320	-0.0767371	3.62834	0.503701	0.477878	0.950501
FBgn0001321	0.138423	2.46914	1.36274	0.243064	0.833634
FBgn0001323	0.0294439	3.80112	0.119327	0.729765	0.985613
FBgn0001324	0.052771	6.18979	0.596646	0.439861	0.94032
FBgn0001325	-0.344195	1.05429	2.75468	0.0969701	0.625725
FBgn0001330	-0.181334	3.06612	3.1985	0.0737057	0.557572
FBgn0001341	0.0625132	3.47447	0.482551	0.487269	0.952579
FBgn0001404	-0.100265	6.92839	1.90148	0.167913	0.748266
FBgn0001491	-0.0946951	4.21157	0.711751	0.398863	0.926171
FBgn0001565	0.09	6.26631	1.73706	0.187512	0.776786
FBgn0001612	0.0641936	3.89893	0.622451	0.430138	0.935678
FBgn0001624	0.0588483	7.87487	0.476512	0.490006	0.954164
FBgn0001941	-0.21448	6.24826	10.7373	0.00104995	0.0495228
FBgn0001942	-0.0272077	10.2898	0.217878	0.640662	0.977532
FBgn0001961	-0.161632	6.63327	4.77722	0.0288386	0.359413
FBgn0001965	-0.078156	5.85332	1.49502	0.22144	0.811901
FBgn0001970	-0.0694696	3.34726	0.364216	0.546174	0.964245
FBgn0001974	0.122967	3.05072	1.19197	0.274933	0.85658
FBgn0001977	0.0369313	5.30094	0.265084	0.606648	0.974941
FBgn0001978	-0.0706284	6.51249	1.02663	0.310952	0.880833
FBgn0001981	0.324516	3.35714	4.95641	0.0259942	0.346101
FBgn0001986	0.0487861	4.9231	0.414236	0.519827	0.963745
FBgn0001987	-0.184933	5.31675	4.5436	0.033042	0.380519
FBgn0001989	0.0991725	7.12822	0.904838	0.341488	0.900183
FBgn0001990	-0.011404	3.60835	0.013208	0.908504	0.996523
FBgn0001991	0.0951058	7.47707	1.05771	0.303738	0.875003
FBgn0001994	-0.00636654	6.17828	0.00790241	0.929165	0.998276
FBgn0001995	0.103906	4.5315	1.24542	0.264428	0.851645
FBgn0002021	0.118812	4.76356	2.48399	0.115011	0.672082
FBgn0002022	-0.0380446	6.14659	0.323834	0.569312	0.967908
FBgn0002023	0.0344057	3.93751	0.133755	0.71457	0.984869
FBgn0002031	0.0336407	6.76298	0.210985	0.645997	0.977532
FBgn0002036	0.0358961	6.95381	0.31204	0.576431	0.96904
FBgn0002044	-0.0810215	6.62868	1.64685	0.199389	0.789451
FBgn0002069	-0.0478088	6.05988	0.345635	0.556595	0.965781
FBgn0002121	-0.0337014	6.70847	0.181076	0.67045	0.980348
FBgn0002174	0.096806	7.11211	0.411196	0.521363	0.963745
FBgn0002183	-0.0338318	5.70085	0.225597	0.634808	0.977532
FBgn0002283	-0.0453164	4.70956	0.295516	0.586707	0.970059
FBgn0002284	0.00497839	6.87585	0.00504648	0.943367	0.998276
FBgn0002306	0.0341401	5.85711	0.177338	0.673671	0.980439
FBgn0002354	0.10607	3.49348	0.968023	0.325174	0.890839
FBgn0002413	-0.0627902	6.48785	0.897412	0.343477	0.900622
FBgn0002431	0.0157986	8.07283	0.0209077	0.885031	0.994489
FBgn0002441	0.0416573	5.74137	0.4103	0.521817	0.963745
FBgn0002466	-0.0953035	3.42276	0.835221	0.360767	0.910092
FBgn0002521	-0.0142568	5.86316	0.0249451	0.874504	0.994489
FBgn0002522	-0.143572	1.78095	1.00406	0.316329	0.885305
FBgn0002524	-0.119715	5.11923	2.74039	0.0978409	0.628673
FBgn0002525	0.0173908	6.08572	0.0540524	0.816156	0.991398
FBgn0002526	-0.218673	6.58436	4.76841	0.0289866	0.360769
FBgn0002542	-0.151314	4.53067	2.82528	0.0927909	0.616254
FBgn0002543	-0.049459	3.6085	0.235326	0.627603	0.977532
FBgn0002552	0.111624	4.62113	2.33419	0.126561	0.696273
FBgn0002563	-0.560039	6.13881	1.23603	0.266237	0.852538
FBgn0002564	-0.773947	2.10152	5.27774	0.0215997	0.316368
FBgn0002565	0.24835	7.7078	3.17934	0.074575	0.560657
FBgn0002566	-0.141974	6.32762	3.24043	0.0718417	0.549474
FBgn0002567	-0.123422	6.54988	3.66433	0.0555891	0.496791
FBgn0002569	0.0536144	6.21767	0.348543	0.554939	0.964976
FBgn0002570	0.0663986	10.3059	0.364152	0.546209	0.964245
FBgn0002571	0.0775495	6.41286	0.505475	0.477104	0.950501
FBgn0002573	0.241404	1.81728	2.93038	0.086927	0.599025
FBgn0002576	-0.0774555	1.78636	0.29913	0.584428	0.970059
FBgn0002577	-0.268768	1.6417	1.15316	0.282889	0.861405
FBgn0002578	-0.0708847	4.13641	0.372926	0.541414	0.964245
FBgn0002579	-0.000207495	8.54116	1.9661e-06	0.998881	0.999798
FBgn0002590	0.00453413	9.05361	0.0026308	0.959093	0.998276
FBgn0002593	0.0230823	9.51109	0.0516416	0.820231	0.99209
FBgn0002607	-0.0385367	9.94542	0.231295	0.630565	0.977532
FBgn0002609	-0.162595	1.17259	0.748449	0.386968	0.922893
FBgn0002622	-0.0479389	9.43682	0.219106	0.639722	0.977532
FBgn0002626	-0.0509402	8.99406	0.243143	0.621945	0.977532
FBgn0002638	-0.140464	5.2422	2.80294	0.0940916	0.616907
FBgn0002641	-0.0643751	4.51437	0.351606	0.553206	0.964976
FBgn0002643	-0.102137	6.25472	0.761439	0.382878	0.92142
FBgn0002645	0.123444	7.1615	1.80643	0.178937	0.765052
FBgn0002673	-0.0103015	5.56741	0.0236284	0.877834	0.994489
FBgn0002707	-0.0373636	2.59323	0.118726	0.73042	0.985613
FBgn0002715	0.0945715	5.28381	1.88777	0.169453	0.751252
FBgn0002719	0.133526	9.40412	2.74247	0.0977135	0.628673
FBgn0002723	0.0365033	4.99544	0.167751	0.682119	0.981
FBgn0002733	-0.0807083	1.96498	0.163087	0.68633	0.981255
FBgn0002736	-0.0686338	3.70845	0.54678	0.459636	0.946671
FBgn0002772	0.306748	9.53684	10.5729	0.00114759	0.0520619
FBgn0002773	0.125932	10.7364	2.54536	0.110618	0.660209
FBgn0002774	-0.0275848	5.88091	0.145858	0.702525	0.982982
FBgn0002775	0.0134155	3.96743	0.0254224	0.873319	0.994489
FBgn0002778	-0.0553446	5.06782	0.424322	0.514788	0.961773
FBgn0002780	-0.0849396	5.99344	1.27968	0.257959	0.847509
FBgn0002781	-0.0605332	6.26655	1.00946	0.315032	0.883973
FBgn0002783	-0.0392932	5.71193	0.438581	0.507808	0.959641
FBgn0002787	-0.0309189	6.52366	0.229363	0.631997	0.977532
FBgn0002789	0.00345152	8.40609	0.00224415	0.962216	0.998276
FBgn0002791	-0.102136	4.72533	1.99614	0.157701	0.741454
FBgn0002838	0.0065845	2.15515	0.001556	0.968535	0.998276
FBgn0002842	0.0591442	2.9386	0.208739	0.647758	0.977532
FBgn0002855	-0.412396	8.41212	18.6714	1.55291e-05	0.00217152
FBgn0002856	-0.322797	6.87963	18.8393	1.42204e-05	0.00203644
FBgn0002862	0.241496	8.45578	2.82448	0.0928369	0.616254
FBgn0002863	-0.207795	9.28695	3.21782	0.0728405	0.554278
FBgn0002865	0.0465088	9.12334	0.282652	0.594968	0.971008
FBgn0002868	0.569422	9.9896	10.4459	0.00122919	0.0540632
FBgn0002869	1.17273	3.52355	16.7773	4.20338e-05	0.00489817
FBgn0002872	0.213231	3.78228	5.23318	0.02216	0.320858
FBgn0002873	0.121439	6.92501	2.29304	0.129956	0.703337
FBgn0002878	0.116258	3.41065	1.74405	0.186626	0.77615
FBgn0002887	0.381744	4.43993	16.7026	4.37211e-05	0.00494923
FBgn0002891	0.0741291	3.85533	0.533035	0.465334	0.949308
FBgn0002899	0.0518573	2.19992	0.152474	0.696182	0.981312
FBgn0002901	0.165258	3.58516	2.97201	0.0847166	0.590183
FBgn0002905	-0.0500352	4.28578	0.0279061	0.86733	0.994489
FBgn0002906	-0.290492	4.53737	2.40877	0.120657	0.682445
FBgn0002914	0.0147465	6.60125	0.0535338	0.817024	0.991431
FBgn0002917	-0.0814547	5.29518	0.968784	0.324984	0.890839
FBgn0002921	0.0179584	11.1248	0.0559819	0.812963	0.990603
FBgn0002922	-0.0790588	2.49322	0.380068	0.537567	0.964245
FBgn0002924	0.0529763	3.67036	0.232979	0.629324	0.977532
FBgn0002930	0.0297514	7.32765	0.206735	0.649338	0.977532
FBgn0002931	-0.000878557	4.07226	9.28181e-05	0.992313	0.999798
FBgn0002932	-0.0682563	4.36565	0.669426	0.413252	0.930093
FBgn0002936	-0.00818602	3.42102	0.00380711	0.9508	0.998276
FBgn0002937	-0.181774	4.32526	2.62694	0.105064	0.646767
FBgn0002938	-0.0518521	8.96144	0.687016	0.407181	0.927071
FBgn0002939	0.388221	6.35757	2.86368	0.0905999	0.611557
FBgn0002940	-0.164631	11.9763	6.04486	0.0139468	0.250789
FBgn0002941	0.122877	1.57276	0.48354	0.486823	0.95239
FBgn0002945	0.0729584	4.66364	0.8994	0.342943	0.900622
FBgn0002948	-0.0816565	1.93305	0.34222	0.55855	0.966647
FBgn0002973	-0.0527435	6.51697	0.75633	0.384479	0.922675
FBgn0002985	-0.174768	4.54898	3.30785	0.0689496	0.539039
FBgn0002989	-0.112364	2.74094	0.845382	0.357862	0.908102
FBgn0003002	0.0107516	1.21058	0.00384828	0.950535	0.998276
FBgn0003008	0.0223488	3.63568	0.0528636	0.818153	0.991431
FBgn0003009	0.307508	4.44342	6.3241	0.0119108	0.230656
FBgn0003011	-0.162123	2.36322	1.43931	0.230252	0.81982
FBgn0003016	-0.106661	6.22291	1.81529	0.177875	0.763737
FBgn0003023	-0.13842	0.75687	0.44007	0.507089	0.959641
FBgn0003028	0.0995629	4.13096	1.24862	0.263817	0.851645
FBgn0003034	0.174588	7.98197	0.470529	0.492744	0.954634
FBgn0003041	-0.0139004	4.81513	0.0267151	0.870166	0.994489
FBgn0003042	0.0623112	3.40475	0.327509	0.56713	0.967908
FBgn0003044	0.0712588	5.02946	0.887866	0.346056	0.901091
FBgn0003048	0.0701496	5.87323	0.480441	0.488223	0.952984
FBgn0003053	-0.0615567	6.32907	0.563446	0.452875	0.944585
FBgn0003062	-0.0352146	4.42163	0.11252	0.737293	0.985613
FBgn0003068	-0.125417	4.7346	2.30639	0.128843	0.7013
FBgn0003071	0.0945529	9.03254	2.61621	0.105777	0.648471
FBgn0003074	0.088618	9.5443	2.24409	0.134125	0.709422
FBgn0003076	0.111025	8.52985	2.14791	0.142764	0.721339
FBgn0003079	0.0316596	4.50614	0.183826	0.668106	0.9799
FBgn0003082	-0.0469626	4.08744	0.0445852	0.832769	0.993529
FBgn0003087	0.0815656	3.49809	0.465022	0.495286	0.957142
FBgn0003089	-0.0996397	1.11167	0.219807	0.639187	0.977532
FBgn0003090	-0.0240945	3.42565	0.0778497	0.780233	0.987604
FBgn0003091	-0.0639421	5.81918	0.585849	0.444029	0.943302
FBgn0003093	-0.0540999	7.01499	0.4557	0.49964	0.958632
FBgn0003116	0.0130049	4.13722	0.0173957	0.895069	0.994767
FBgn0003117	0.0949626	1.72308	0.356866	0.550252	0.964245
FBgn0003118	-0.137497	4.8018	2.54909	0.110358	0.659484
FBgn0003124	0.0685828	6.06299	0.956225	0.32814	0.891898
FBgn0003129	-0.205906	2.77886	2.81935	0.093134	0.616731
FBgn0003132	0.0656641	5.88854	0.978089	0.322671	0.889386
FBgn0003134	0.0546931	7.9565	0.68417	0.408155	0.927773
FBgn0003137	-0.078881	8.44552	0.58312	0.445092	0.943546
FBgn0003139	0.027895	4.51775	0.0983022	0.753877	0.985613
FBgn0003140	0.224382	4.09935	5.2518	0.021924	0.319349
FBgn0003141	-0.0867588	5.38835	1.46107	0.226759	0.816498
FBgn0003145	-0.0257691	4.88153	0.0653758	0.798193	0.988623
FBgn0003149	0.159103	10.1651	4.66748	0.030739	0.369281
FBgn0003159	-0.00874459	7.59315	0.01549	0.900952	0.995301
FBgn0003162	-0.159008	5.96802	3.52136	0.0605827	0.516632
FBgn0003165	-0.0118931	6.64634	0.016839	0.896752	0.994767
FBgn0003169	-0.0170527	5.81487	0.0596958	0.806977	0.990117
FBgn0003174	-0.106627	1.79913	0.482865	0.487127	0.952459
FBgn0003175	-0.00842387	6.61688	0.00950408	0.922338	0.998276
FBgn0003187	0.180052	6.7458	8.67479	0.00322642	0.104318
FBgn0003189	-0.0600477	5.67998	0.770345	0.38011	0.919926
FBgn0003204	-0.0422218	5.96446	0.396517	0.528893	0.964245
FBgn0003205	-0.0329668	5.80967	0.274131	0.600574	0.973205
FBgn0003206	-0.0101888	5.83943	0.0249569	0.874474	0.994489
FBgn0003209	-0.0443965	6.53806	0.351396	0.553324	0.964976
FBgn0003210	0.0110794	5.86303	0.0205003	0.886149	0.994489
FBgn0003218	0.0162589	7.47514	0.0559614	0.812997	0.990603
FBgn0003231	-0.0531417	9.28392	0.489889	0.483977	0.951715
FBgn0003248	-0.213654	4.77063	5.94728	0.01474	0.260327
FBgn0003249	-0.0834231	6.52681	1.13974	0.285708	0.864584
FBgn0003250	-0.25688	7.34463	7.02117	0.00805517	0.185558
FBgn0003254	-0.00739626	4.26569	0.006101	0.937741	0.998276
FBgn0003255	-0.0365618	1.6009	0.0287079	0.865455	0.994489
FBgn0003256	-0.128341	5.04577	1.91278	0.166655	0.746955
FBgn0003257	-0.00850235	3.41708	0.00485854	0.94443	0.998276
FBgn0003261	-0.0186964	9.07746	0.0995077	0.752421	0.985613
FBgn0003268	0.0377969	3.40052	0.14043	0.707854	0.984869
FBgn0003274	-0.0290343	8.88983	0.124585	0.724114	0.984869
FBgn0003275	0.0542975	5.67481	0.501569	0.478812	0.950501
FBgn0003277	0.052622	6.10947	0.347288	0.555652	0.965144
FBgn0003278	0.0243302	2.87638	0.0435575	0.834679	0.993529
FBgn0003279	-0.0649573	9.96089	0.537847	0.463326	0.949308
FBgn0003285	-0.0923881	2.89879	0.625776	0.428909	0.935678
FBgn0003292	-0.206277	1.94855	1.72189	0.18945	0.779757
FBgn0003295	0.243456	0.975613	1.59891	0.206057	0.799407
FBgn0003301	0.131269	6.9508	2.46838	0.116157	0.674627
FBgn0003302	0.162834	4.95591	3.14045	0.0763728	0.564418
FBgn0003308	-0.0341623	5.52936	0.175969	0.674861	0.9805
FBgn0003310	0.00350454	5.60142	0.00196506	0.964642	0.998276
FBgn0003317	0.0337383	5.14188	0.261058	0.609394	0.975457
FBgn0003321	-0.00427095	6.73984	0.00403718	0.949337	0.998276
FBgn0003326	0.0445519	2.444	0.0871762	0.767798	0.985613
FBgn0003328	-0.144994	6.09417	2.04395	0.152812	0.736746
FBgn0003330	-0.0155028	3.63227	0.0309469	0.860359	0.994489
FBgn0003334	-0.0359604	6.00257	0.2876	0.591763	0.970845
FBgn0003339	-0.1353	3.19794	1.52767	0.216463	0.80968
FBgn0003345	0.0230767	6.56217	0.0985933	0.753524	0.985613
FBgn0003346	0.177952	5.14253	1.44011	0.230121	0.81982
FBgn0003353	-0.0525363	3.75042	0.261406	0.609156	0.975457
FBgn0003356	-0.0854434	9.09902	0.307278	0.579356	0.969754
FBgn0003357	-0.556758	9.68714	27.2089	1.82614e-07	5.76903e-05
FBgn0003358	0.173103	8.21615	3.14262	0.0762714	0.564418
FBgn0003360	0.0786763	11.7718	0.768907	0.380555	0.920473
FBgn0003366	-0.291963	6.81904	13.9541	0.000187326	0.0141003
FBgn0003371	-0.0335484	8.53222	0.176632	0.674284	0.9805
FBgn0003380	-0.0320222	7.40194	0.0577541	0.810082	0.990603
FBgn0003386	-0.0419923	5.45693	0.150365	0.698187	0.982007
FBgn0003388	0.439509	2.20678	10.7233	0.00105797	0.0495335
FBgn0003390	0.266846	5.39795	4.549	0.0329379	0.380467
FBgn0003391	-0.05222	6.15698	0.437674	0.508247	0.959641
FBgn0003392	-0.0220709	8.1109	0.111998	0.73788	0.985613
FBgn0003396	0.0495113	6.86959	0.210342	0.6465	0.977532
FBgn0003401	0.059846	1.16636	0.102941	0.748328	0.985613
FBgn0003410	0.0177002	6.21533	0.0783937	0.779486	0.987604
FBgn0003415	0.0804428	6.7772	0.514673	0.473123	0.950046
FBgn0003416	0.0606491	4.20545	0.453301	0.500772	0.958828
FBgn0003423	-0.0148388	8.39295	0.0611037	0.80476	0.988976
FBgn0003429	0.0712384	7.58493	0.621233	0.430589	0.935678
FBgn0003430	-0.0308182	1.90961	0.0505139	0.822172	0.992898
FBgn0003435	-0.00618914	9.44105	0.00656734	0.935411	0.998276
FBgn0003444	0.0415138	3.75073	0.124886	0.723795	0.984869
FBgn0003447	-0.00936325	5.22005	0.0203369	0.8866	0.994489
FBgn0003449	0.0356141	4.75424	0.191226	0.661898	0.97887
FBgn0003459	0.0228574	4.11542	0.0529936	0.817934	0.991431
FBgn0003460	0.0367611	4.20555	0.138114	0.710163	0.984869
FBgn0003462	0.0131444	8.88222	0.0251684	0.873948	0.994489
FBgn0003463	0.0298224	6.89717	0.108954	0.741338	0.985613
FBgn0003464	-0.0155587	6.0476	0.0637668	0.800639	0.988623
FBgn0003475	-0.0169358	7.84361	0.0765127	0.78208	0.987604
FBgn0003479	0.297115	3.03675	9.87088	0.00167916	0.0672007
FBgn0003483	-0.130425	2.91646	0.921333	0.337125	0.898446
FBgn0003495	-0.019516	4.96682	0.0615949	0.803993	0.988623
FBgn0003499	0.135128	3.92317	1.52807	0.216402	0.80968
FBgn0003502	-0.163003	5.56335	5.08456	0.0241398	0.331706
FBgn0003507	0.039369	5.81787	0.286919	0.592202	0.970845
FBgn0003512	0.12189	4.18715	2.43778	0.118444	0.679451
FBgn0003513	-0.317992	2.90346	7.66229	0.00563868	0.149936
FBgn0003514	-0.0854685	6.7868	1.67876	0.195089	0.785815
FBgn0003515	-0.0358041	4.51225	0.186436	0.665899	0.979657
FBgn0003517	-0.062396	9.7612	0.387364	0.533688	0.964245
FBgn0003520	-0.0610963	7.13823	0.53063	0.466342	0.949308
FBgn0003527	0.261828	3.56962	4.5329	0.0332492	0.381351
FBgn0003545	0.173062	4.65419	2.72362	0.0988733	0.630657
FBgn0003557	-0.053277	6.75062	0.800151	0.371048	0.915946
FBgn0003559	-0.0540456	4.88002	0.375769	0.539876	0.964245
FBgn0003567	-0.046149	5.49163	0.408133	0.522919	0.963745
FBgn0003575	0.0166916	5.84556	0.0621066	0.803197	0.988623
FBgn0003598	-0.0141253	5.09303	0.0398053	0.841862	0.993529
FBgn0003607	-0.00254905	5.73742	0.00146358	0.969483	0.998276
FBgn0003612	0.0465932	6.40442	0.596847	0.439784	0.94032
FBgn0003638	-0.0652529	7.76844	1.32961	0.248874	0.840014
FBgn0003651	-0.102895	6.2105	2.15351	0.142244	0.721146
FBgn0003654	-0.0325278	4.92351	0.200065	0.654668	0.978055
FBgn0003656	-0.00366966	7.94016	0.00258219	0.959473	0.998276
FBgn0003660	-0.0443992	6.84053	0.568777	0.450745	0.94421
FBgn0003676	-0.100748	5.68953	2.09132	0.148138	0.732092
FBgn0003687	-0.0497571	3.20401	0.170414	0.679744	0.98084
FBgn0003701	0.238265	3.28912	4.93218	0.0263611	0.346101
FBgn0003710	-0.0742035	4.22079	0.432516	0.510757	0.960851
FBgn0003714	-0.0595375	3.63906	0.268577	0.604288	0.974461
FBgn0003716	-0.0202748	6.53169	0.0968967	0.755586	0.985613
FBgn0003719	-0.107412	1.79632	0.231129	0.630688	0.977532
FBgn0003721	0.0791094	9.15847	1.09658	0.295018	0.869574
FBgn0003731	-0.0501393	6.89053	0.401474	0.526329	0.963948
FBgn0003732	-0.0331505	5.79906	0.213456	0.644072	0.977532
FBgn0003733	-0.0222856	2.89232	0.040689	0.840139	0.993529
FBgn0003741	0.0631028	3.36248	0.406987	0.523503	0.963745
FBgn0003742	0.0915795	5.10725	1.02395	0.311584	0.882203
FBgn0003744	-0.0287941	6.25122	0.243055	0.622008	0.977532
FBgn0003748	-0.103026	9.00442	2.17277	0.140473	0.718035
FBgn0003861	0.0127349	8.58094	0.0368418	0.847787	0.993529
FBgn0003862	0.144291	6.91083	1.09904	0.294478	0.869574
FBgn0003863	-0.0323147	11.043	0.143144	0.705175	0.984
FBgn0003866	-0.112468	4.36517	1.44985	0.228553	0.819152
FBgn0003867	0.193751	5.00536	7.22993	0.00716981	0.172759
FBgn0003870	-0.00252328	6.5632	0.000960425	0.975277	0.998276
FBgn0003882	-0.00381032	4.82835	0.00201976	0.964154	0.998276
FBgn0003884	-0.0349442	10.3448	0.192183	0.661106	0.978838
FBgn0003885	0.00436336	7.76416	0.00423285	0.948126	0.998276
FBgn0003886	0.00114075	4.81537	8.88114e-05	0.992481	0.999798
FBgn0003887	-0.106156	8.69425	1.7536	0.185425	0.77359
FBgn0003888	-0.130622	6.68181	3.93972	0.0471588	0.458323
FBgn0003889	0.0527523	9.52416	0.773115	0.379255	0.918948
FBgn0003890	-0.0667665	6.5796	0.679218	0.409856	0.928387
FBgn0003891	0.080709	8.83647	0.662915	0.415533	0.931898
FBgn0003892	0.0970512	4.70947	0.937046	0.333039	0.895385
FBgn0003896	0.164874	3.35767	3.16698	0.0751414	0.56306
FBgn0003900	0.148069	3.98859	0.823248	0.364232	0.911596
FBgn0003941	-0.030378	8.93097	0.127795	0.720729	0.984869
FBgn0003942	-0.0396146	9.3145	0.287693	0.591703	0.970845
FBgn0003943	0.0899277	8.55515	1.13869	0.285929	0.864982
FBgn0003944	-0.0326834	4.16466	0.135664	0.71263	0.984869
FBgn0003950	-0.166121	2.65138	1.62685	0.202139	0.792471
FBgn0003961	-0.651166	5.99244	14.54	0.000137215	0.0114052
FBgn0003963	0.0279227	3.74479	0.0883063	0.766342	0.985613
FBgn0003964	0.00433032	5.53745	0.00435582	0.947379	0.998276
FBgn0003965	-0.138276	4.6421	1.70859	0.191169	0.781393
FBgn0003969	-0.0193102	5.0542	0.062317	0.802871	0.988623
FBgn0003975	0.0375682	3.80181	0.126547	0.722039	0.984869
FBgn0003977	-0.0786832	4.75248	1.01478	0.31376	0.883184
FBgn0003978	-0.0856875	2.66994	0.344427	0.557285	0.966144
FBgn0003984	-0.0528017	4.35818	0.206547	0.649488	0.977532
FBgn0003996	0.0163007	4.09736	0.0324911	0.856954	0.993964
FBgn0003997	0.032723	3.93757	0.0989839	0.753052	0.985613
FBgn0004003	-0.191018	4.54714	3.35541	0.0669844	0.53256
FBgn0004009	0.104589	1.23111	0.247096	0.619128	0.977532
FBgn0004047	0.120242	3.63844	0.12288	0.725932	0.984869
FBgn0004049	-0.0283015	5.62457	0.0870453	0.767968	0.985613
FBgn0004050	-0.0185608	4.97709	0.0595481	0.807212	0.990117
FBgn0004055	-0.0261342	6.33587	0.189935	0.662971	0.97887
FBgn0004057	0.0817388	6.98388	0.934737	0.333635	0.89578
FBgn0004066	-0.109886	6.25195	1.66203	0.19733	0.788347
FBgn0004087	0.345806	2.81259	7.30134	0.00689032	0.168055
FBgn0004101	-0.0531191	4.02965	0.385085	0.534894	0.964245
FBgn0004102	-0.108397	3.31934	0.708327	0.4	0.926171
FBgn0004103	-0.0231135	7.78742	0.164198	0.685321	0.981255
FBgn0004106	-0.0814126	2.56141	0.284082	0.594038	0.970845
FBgn0004107	-0.272778	1.55632	2.39097	0.122038	0.686485
FBgn0004108	0.0740157	4.37386	0.616714	0.432271	0.936331
FBgn0004117	0.0332821	9.63129	0.165867	0.683811	0.981255
FBgn0004118	-0.0723051	3.43302	0.527742	0.467558	0.949333
FBgn0004132	0.045495	4.01302	0.228484	0.63265	0.977532
FBgn0004133	-0.072524	5.31558	1.14363	0.284887	0.863159
FBgn0004167	-0.0202155	8.81805	0.0306214	0.861088	0.994489
FBgn0004168	-0.0166151	3.57797	0.0257327	0.872555	0.994489
FBgn0004169	0.09483	10.1	1.53062	0.216019	0.80968
FBgn0004171	0.181373	8.06843	6.68578	0.00971852	0.206083
FBgn0004172	0.203872	8.13797	2.60473	0.106545	0.651383
FBgn0004173	0.294054	7.96505	5.883	0.0152878	0.263505
FBgn0004174	0.23517	8.20557	4.66602	0.0307651	0.369281
FBgn0004175	0.19729	7.34076	2.87215	0.0901243	0.611136
FBgn0004177	-0.0423337	7.81613	0.449497	0.502574	0.959021
FBgn0004179	-0.0643062	7.17698	0.851768	0.356053	0.906607
FBgn0004181	-0.17881	12.0406	4.21672	0.0400274	0.424412
FBgn0004197	0.120371	3.79698	0.943302	0.33143	0.893725
FBgn0004198	0.0141243	5.84212	0.019016	0.890321	0.994489
FBgn0004227	0.108838	6.19171	2.34836	0.125415	0.693018
FBgn0004228	-0.233245	4.88329	7.5631	0.00595754	0.154948
FBgn0004237	-0.057073	6.55681	0.908768	0.340442	0.899748
FBgn0004240	-2.67456	5.18616	8.28787	0.00399107	0.118833
FBgn0004242	-0.0264346	8.42058	0.0551866	0.814272	0.99108
FBgn0004244	0.00513263	6.60357	0.0017345	0.96678	0.998276
FBgn0004359	-0.00946583	4.50752	0.012586	0.910675	0.996783
FBgn0004360	-0.0685716	2.60626	0.302647	0.582228	0.969917
FBgn0004362	-0.0590347	5.01846	0.5816	0.445686	0.94421
FBgn0004363	-0.0465621	10.0024	0.368849	0.543632	0.964245
FBgn0004364	-0.083059	5.96861	1.12925	0.287935	0.865334
FBgn0004367	0.0488541	3.20057	0.175545	0.67523	0.9805
FBgn0004368	0.00491318	6.09422	0.00439092	0.947168	0.998276
FBgn0004369	0.0226316	6.75327	0.0711278	0.789702	0.988623
FBgn0004370	0.0058309	6.62139	0.00451519	0.946426	0.998276
FBgn0004372	0.388125	2.57554	7.46108	0.00630472	0.160342
FBgn0004373	0.0427953	7.6231	0.263133	0.607976	0.975408
FBgn0004374	0.188643	5.151	5.83875	0.015677	0.265528
FBgn0004378	-0.299884	2.71406	7.11924	0.0076261	0.179138
FBgn0004379	-0.0779756	5.07215	0.796002	0.372291	0.915954
FBgn0004380	-0.0394911	5.1046	0.289083	0.590808	0.970845
FBgn0004381	-0.034431	4.82371	0.2269	0.633832	0.977532
FBgn0004387	0.00498447	6.32926	0.00506779	0.943248	0.998276
FBgn0004390	-0.0498862	5.2835	0.304014	0.581377	0.969917
FBgn0004391	-0.0508189	4.85544	0.439978	0.507133	0.959641
FBgn0004394	-0.112879	1.53253	0.390686	0.531939	0.964245
FBgn0004395	0.029054	5.31126	0.0709258	0.789994	0.988623
FBgn0004396	-0.110584	6.02136	1.48478	0.223028	0.81332
FBgn0004397	-0.0951145	6.83263	2.25472	0.133208	0.708733
FBgn0004401	-0.041128	7.38026	0.429543	0.512213	0.961176
FBgn0004403	0.0902138	7.98797	0.580324	0.446185	0.94421
FBgn0004404	0.0275169	7.41585	0.0557598	0.813328	0.990603
FBgn0004406	0.0171383	3.46826	0.0258361	0.872301	0.994489
FBgn0004414	-0.154059	6.83388	1.12983	0.287813	0.865334
FBgn0004419	-0.0765674	6.53106	1.53921	0.214735	0.80968
FBgn0004425	-1.27827	4.1588	7.30203	0.00688766	0.168055
FBgn0004427	-2.15457	6.04608	8.11156	0.00439839	0.12751
FBgn0004428	-0.153028	4.94124	0.56338	0.452901	0.944585
FBgn0004429	-0.820736	5.68204	8.64875	0.00327285	0.104855
FBgn0004432	-0.129292	8.96607	4.16783	0.0411985	0.428796
FBgn0004435	-0.0256048	5.98473	0.0938364	0.759355	0.985613
FBgn0004436	0.0384584	7.54867	0.407725	0.523126	0.963745
FBgn0004449	-0.000821223	7.46766	5.70679e-05	0.993973	0.999798
FBgn0004456	0.00431894	6.00712	0.00367079	0.951688	0.998276
FBgn0004463	0.0535339	3.69851	0.368425	0.543864	0.964245
FBgn0004465	0.0506829	5.02158	0.446578	0.503964	0.959033
FBgn0004507	0.149112	10.1779	4.31056	0.0378766	0.410874
FBgn0004509	0.022257	6.74415	0.0594274	0.807403	0.990117
FBgn0004510	0.141892	3.88004	2.27269	0.131672	0.704386
FBgn0004512	-0.00938342	6.76032	0.0143996	0.904484	0.995301
FBgn0004513	-0.149333	4.78415	2.65186	0.103429	0.64312
FBgn0004514	0.14685	2.24955	0.879192	0.348423	0.902649
FBgn0004516	-0.125375	7.10332	4.00808	0.0452826	0.450865
FBgn0004552	-0.0346011	3.62351	0.106194	0.744519	0.985613
FBgn0004556	-0.0314586	2.83985	0.106696	0.743938	0.985613
FBgn0004567	0.11092	1.45746	0.363881	0.546359	0.964245
FBgn0004569	-0.04508	4.09107	0.210725	0.6462	0.977532
FBgn0004573	0.00521606	2.915	0.00186274	0.965574	0.998276
FBgn0004574	-0.065851	6.99972	1.21028	0.271277	0.852538
FBgn0004575	-0.0533623	6.82479	0.262534	0.608384	0.975408
FBgn0004580	-0.0157915	6.7045	0.0356189	0.850305	0.993529
FBgn0004581	0.0347853	5.15178	0.148399	0.70007	0.982761
FBgn0004583	0.0464625	5.90518	0.206583	0.649459	0.977532
FBgn0004584	0.0223363	4.04709	0.0298378	0.862859	0.994489
FBgn0004587	0.00356525	7.72585	0.00347826	0.952971	0.998276
FBgn0004595	-0.00209112	7.05287	0.000260173	0.987131	0.999798
FBgn0004597	0.0579374	3.10855	0.236435	0.626793	0.977532
FBgn0004598	-0.0317021	6.44595	0.17503	0.67568	0.9805
FBgn0004606	0.0179095	5.2207	0.0383376	0.844767	0.993529
FBgn0004607	-0.0316554	5.44613	0.0364451	0.848599	0.993529
FBgn0004611	-0.0979445	6.97354	1.42892	0.231941	0.821099
FBgn0004618	-0.0907837	3.35227	0.674419	0.411515	0.929899
FBgn0004619	0.0334661	2.90088	0.10909	0.741182	0.985613
FBgn0004620	0.0987524	3.58913	0.785824	0.375366	0.916611
FBgn0004622	-0.013786	2.75019	0.01359	0.907196	0.996206
FBgn0004623	-0.0521424	6.80406	0.639292	0.423967	0.93499
FBgn0004629	0.497079	8.4379	22.0866	2.60623e-06	0.000584483
FBgn0004635	-0.131902	4.42822	2.0292	0.154302	0.737436
FBgn0004636	-0.00267362	6.9118	0.0012438	0.971866	0.998276
FBgn0004638	0.0359164	6.33075	0.19883	0.655667	0.978315
FBgn0004643	-0.0956098	3.99928	1.10063	0.294127	0.869574
FBgn0004644	-0.193222	2.41903	1.55202	0.212837	0.806691
FBgn0004646	0.00376238	6.59338	0.00284944	0.957429	0.998276
FBgn0004647	0.0744917	5.22556	0.800542	0.370931	0.915946
FBgn0004648	-0.00189521	7.57323	0.00066098	0.979489	0.999745
FBgn0004649	0.126548	1.64531	0.0850115	0.770617	0.985613
FBgn0004650	-0.0607523	4.31133	0.380528	0.537321	0.964245
FBgn0004652	-0.121462	5.67702	1.95672	0.161864	0.742655
FBgn0004654	0.0584221	7.3462	0.531006	0.466184	0.949308
FBgn0004655	0.0322978	5.80614	0.142826	0.705488	0.984162
FBgn0004656	0.0534198	7.67444	0.16989	0.680209	0.98084
FBgn0004657	0.00542355	7.33747	0.00621447	0.937166	0.998276
FBgn0004666	-0.178271	2.3083	1.4891	0.222355	0.81267
FBgn0004687	-0.0595886	6.98818	0.917857	0.338038	0.899669
FBgn0004698	0.0682015	5.77043	0.908129	0.340611	0.899748
FBgn0004784	-0.0680107	6.63012	1.0761	0.299572	0.872309
FBgn0004795	-0.0196546	5.67323	0.0825885	0.77382	0.986104
FBgn0004797	0.0278108	5.26748	0.0928526	0.760581	0.985613
FBgn0004811	-9.36347e-05	4.70121	9.2388e-07	0.999233	0.999798
FBgn0004828	-0.0485602	8.67304	0.477999	0.48933	0.953941
FBgn0004832	0.0916221	3.9197	1.04553	0.306538	0.877203
FBgn0004837	0.0649976	4.04782	0.380865	0.53714	0.964245
FBgn0004838	-0.036386	9.15234	0.176943	0.674014	0.98046
FBgn0004839	-0.185053	2.9982	2.28892	0.1303	0.703337
FBgn0004841	-0.261874	1.3337	1.97074	0.160369	0.741737
FBgn0004852	-0.0555808	6.42253	0.55829	0.45495	0.945025
FBgn0004854	0.149937	2.65123	1.1105	0.291972	0.869047
FBgn0004855	0.103392	3.75528	1.25145	0.263276	0.851277
FBgn0004856	0.0182926	5.2604	0.0530493	0.81784	0.991431
FBgn0004858	-0.0221785	5.13916	0.087539	0.767329	0.985613
FBgn0004859	0.110132	5.30828	1.05227	0.304985	0.876039
FBgn0004860	-0.0621002	3.94378	0.411304	0.521308	0.963745
FBgn0004861	0.0489532	4.78211	0.214978	0.642893	0.977532
FBgn0004863	0.0982043	1.26247	0.24341	0.621754	0.977532
FBgn0004864	0.0816874	5.34996	0.993751	0.318827	0.88601
FBgn0004865	-0.0184024	3.70109	0.0327582	0.856374	0.993964
FBgn0004867	-0.0713276	8.97477	0.393944	0.530233	0.964245
FBgn0004868	-0.0273656	7.90677	0.204325	0.651252	0.977532
FBgn0004870	-0.080994	2.14532	0.230389	0.631236	0.977532
FBgn0004872	0.071143	1.45549	0.184861	0.667229	0.9799
FBgn0004875	-0.0039108	7.34419	0.00199168	0.964404	0.998276
FBgn0004876	0.0276338	7.78082	0.177691	0.673365	0.980348
FBgn0004880	-0.144386	5.86368	0.920252	0.337409	0.898799
FBgn0004882	0.0460146	8.41787	0.529529	0.466805	0.949308
FBgn0004885	0.154148	6.67994	3.49147	0.0616857	0.519261
FBgn0004888	0.039468	8.20239	0.318919	0.572258	0.968369
FBgn0004889	-0.0168877	7.02205	0.0560154	0.812908	0.990603
FBgn0004892	-0.106269	2.43879	0.79224	0.373424	0.916464
FBgn0004893	-0.076834	5.00669	0.713551	0.398268	0.926171
FBgn0004901	0.000710906	3.26896	5.0898e-05	0.994308	0.999798
FBgn0004903	0.0278654	6.03167	0.200116	0.654627	0.978055
FBgn0004907	-0.0455515	9.67115	0.557287	0.455355	0.945314
FBgn0004908	0.127489	3.6015	1.36784	0.242183	0.833222
FBgn0004910	-0.00623297	6.431	0.00757682	0.930636	0.998276
FBgn0004913	0.0387328	5.70543	0.371612	0.542127	0.964245
FBgn0004914	-0.0149531	7.22407	0.0638742	0.800474	0.988623
FBgn0004915	0.0297374	5.03643	0.191446	0.661716	0.97887
FBgn0004919	0.0180633	6.07144	0.0695233	0.792032	0.988623
FBgn0004921	-0.04782	8.73172	0.471442	0.492324	0.954634
FBgn0004924	-0.0131213	7.14501	0.0370332	0.847398	0.993529
FBgn0004926	-0.0716431	6.85293	1.0324	0.309596	0.879811
FBgn0004956	0.0445634	3.08522	0.131563	0.716817	0.984869
FBgn0004957	0.103503	2.64829	0.569943	0.450282	0.94421
FBgn0005198	-0.0155214	5.70643	0.0468472	0.828643	0.993529
FBgn0005278	-0.0190699	8.04953	0.0659156	0.797379	0.988623
FBgn0005322	-0.106247	5.39132	1.70638	0.191455	0.781468
FBgn0005355	0.00605617	4.18741	0.00391348	0.950119	0.998276
FBgn0005386	0.0584535	6.44417	0.55889	0.454708	0.945025
FBgn0005411	0.0159916	5.76875	0.0633562	0.801268	0.988623
FBgn0005427	-0.00792278	5.53448	0.00942879	0.922645	0.998276
FBgn0005533	-0.120146	8.81226	1.65997	0.197608	0.788347
FBgn0005536	0.0164188	8.0459	0.0455318	0.831029	0.993529
FBgn0005558	0.120761	3.08744	1.13636	0.286422	0.865069
FBgn0005561	0.00184854	3.81627	0.000331038	0.985484	0.999745
FBgn0005564	-0.0917953	4.89867	1.25723	0.262176	0.849835
FBgn0005585	-0.154452	8.94603	6.30521	0.0120384	0.231362
FBgn0005586	-0.080736	6.32117	1.06102	0.302982	0.874512
FBgn0005592	-0.100191	3.11115	1.05507	0.304343	0.87561
FBgn0005593	-0.0494823	9.4631	0.333661	0.563511	0.967908
FBgn0005596	-0.00760645	4.39465	0.00948081	0.922433	0.998276
FBgn0005612	0.0805117	5.4258	0.930148	0.334825	0.89578
FBgn0005613	-0.0167521	2.82468	0.0224974	0.880771	0.994489
FBgn0005614	-0.280633	8.54858	8.07242	0.00449441	0.129172
FBgn0005616	0.027324	5.23111	0.135757	0.712536	0.984869
FBgn0005617	-0.0712458	5.06372	0.703548	0.401594	0.926171
FBgn0005619	-0.026091	4.1509	0.0794988	0.777978	0.987604
FBgn0005624	-0.0346543	3.34796	0.1184	0.730777	0.985613
FBgn0005626	0.134484	6.47121	2.79174	0.0947512	0.619479
FBgn0005631	-0.0489477	5.39192	0.211247	0.645792	0.977532
FBgn0005632	0.100666	7.97281	0.866016	0.352061	0.90477
FBgn0005633	0.27219	7.08323	9.00189	0.00269701	0.0942803
FBgn0005636	-0.0675422	4.1592	0.387496	0.533619	0.964245
FBgn0005638	0.0977545	2.92712	0.727801	0.393597	0.924175
FBgn0005640	0.00837341	6.11303	0.0179916	0.893298	0.994729
FBgn0005642	-0.0589044	4.68488	0.519418	0.47109	0.949969
FBgn0005648	-0.016176	5.30401	0.0608222	0.805201	0.989416
FBgn0005649	-0.0154681	6.94108	0.069254	0.792426	0.988623
FBgn0005655	0.192731	2.35769	1.64272	0.199952	0.789774
FBgn0005658	-0.127353	2.67131	1.12239	0.289404	0.866927
FBgn0005659	0.0690893	5.01097	0.712351	0.398665	0.926171
FBgn0005660	0.0797907	2.64383	0.32795	0.566869	0.967908
FBgn0005664	-0.470391	3.15479	2.69283	0.100801	0.637842
FBgn0005666	0.273684	11.0524	2.05528	0.151679	0.734633
FBgn0005670	-0.216482	3.79549	2.86732	0.0903952	0.611398
FBgn0005671	0.00985781	9.56631	0.0272259	0.868942	0.994489
FBgn0005672	-0.0151441	5.95157	0.0359974	0.849521	0.993529
FBgn0005674	0.037824	6.48872	0.311168	0.576964	0.96904
FBgn0005677	-0.00907709	4.13268	0.00915799	0.923761	0.998276
FBgn0005683	-0.0247286	2.48417	0.0188913	0.890679	0.994489
FBgn0005694	-0.0875075	5.87123	1.51003	0.219135	0.811899
FBgn0005695	0.0709956	4.30839	0.652204	0.419326	0.934714
FBgn0005771	-0.0547694	5.39936	0.442187	0.506069	0.959641
FBgn0005775	-0.263721	4.77458	9.26253	0.0023389	0.085803
FBgn0005777	-0.000421988	5.92693	5.05657e-05	0.994326	0.999798
FBgn0005778	0.263477	3.59656	6.44099	0.0111516	0.222166
FBgn0005779	-0.0920599	3.54267	0.425993	0.513961	0.961591
FBgn0008635	-0.11372	7.01408	3.58242	0.0583939	0.508849
FBgn0008636	-0.226839	1.02754	1.45702	0.227405	0.817168
FBgn0008646	0.33492	1.35336	2.77737	0.095605	0.621489
FBgn0008651	-0.0834454	2.39034	0.396176	0.529071	0.964245
FBgn0010014	-0.17393	4.12831	3.05385	0.0805462	0.577615
FBgn0010015	0.145212	5.0422	3.8756	0.0489928	0.46661
FBgn0010019	-0.0459907	14.4674	0.403853	0.525106	0.963745
FBgn0010038	-0.380929	2.64786	1.24229	0.26503	0.851645
FBgn0010039	0.316925	4.16865	3.96443	0.0464712	0.455766
FBgn0010041	-0.0394894	3.64497	0.0271133	0.869211	0.994489
FBgn0010044	-0.226461	1.79438	0.649664	0.420233	0.93499
FBgn0010051	-0.00915419	7.01469	0.00962622	0.921842	0.998276
FBgn0010052	-0.125617	2.54985	0.538747	0.462953	0.949061
FBgn0010053	0.257301	7.2408	7.04068	0.00796789	0.184254
FBgn0010078	-0.0667511	8.59136	0.448359	0.503115	0.959021
FBgn0010100	-0.112795	11.2983	2.30772	0.128732	0.7013
FBgn0010105	-0.0595811	3.87659	0.302768	0.582152	0.969917
FBgn0010113	0.00147257	6.24038	0.000247967	0.987436	0.999798
FBgn0010114	-0.117904	6.7076	3.08784	0.0788797	0.573606
FBgn0010173	-0.0381192	5.64235	0.297925	0.585186	0.970059
FBgn0010194	-0.11662	3.14698	0.81496	0.366658	0.912882
FBgn0010198	-0.0763208	8.29903	0.993246	0.31895	0.88601
FBgn0010213	-0.0171904	7.52286	0.0402653	0.840963	0.993529
FBgn0010215	0.0206127	6.51615	0.0686446	0.793321	0.988623
FBgn0010217	0.00731068	11.5096	0.00642231	0.936126	0.998276
FBgn0010220	0.0269747	3.80994	0.0999271	0.751917	0.985613
FBgn0010222	-0.39829	4.71698	4.68177	0.0304844	0.368259
FBgn0010223	-0.0576829	3.71586	0.27488	0.600077	0.973191
FBgn0010225	0.0742346	9.2104	1.21432	0.270478	0.852538
FBgn0010226	0.0223462	9.13367	0.141927	0.706373	0.984174
FBgn0010228	0.039964	6.9704	0.431925	0.511046	0.960851
FBgn0010235	-0.111709	6.22309	3.07585	0.0794631	0.574164
FBgn0010238	0.0958827	6.40669	1.92745	0.165037	0.74624
FBgn0010240	-0.0562069	3.03575	0.288761	0.591016	0.970845
FBgn0010241	0.0500042	5.66301	0.167274	0.682546	0.981222
FBgn0010246	-0.198689	7.5172	6.64145	0.00996326	0.210057
FBgn0010247	0.0341965	5.35236	0.125724	0.722908	0.984869
FBgn0010258	0.142771	4.01154	2.61997	0.105527	0.647903
FBgn0010263	0.0150902	8.7158	0.0500556	0.822967	0.993044
FBgn0010265	-0.0488703	8.70288	0.39954	0.527327	0.964245
FBgn0010269	-0.0084567	4.57683	0.00678043	0.934374	0.998276
FBgn0010278	0.0232654	4.74165	0.0989327	0.753114	0.985613
FBgn0010280	-0.0229429	7.19329	0.123621	0.72514	0.984869
FBgn0010282	-0.0430541	5.25035	0.355755	0.550873	0.964245
FBgn0010287	-0.183571	3.11641	2.91328	0.0878529	0.602206
FBgn0010288	0.0274292	7.07695	0.170523	0.679648	0.98084
FBgn0010292	-0.0659744	3.83867	0.472869	0.49167	0.954563
FBgn0010300	-0.046114	5.56621	0.112382	0.737449	0.985613
FBgn0010303	0.00370292	5.74132	0.00226668	0.962027	0.998276
FBgn0010309	0.177189	4.77366	4.30856	0.037921	0.410874
FBgn0010313	-0.0586906	6.51599	0.621939	0.430328	0.935678
FBgn0010314	-0.123524	2.528	0.622478	0.430128	0.935678
FBgn0010315	-0.048413	3.8438	0.275299	0.599799	0.973191
FBgn0010316	-0.0113023	3.97525	0.0144833	0.904208	0.995301
FBgn0010328	0.0305726	6.48882	0.17199	0.678349	0.98084
FBgn0010329	-0.152958	3.62344	2.65392	0.103295	0.64312
FBgn0010333	-0.0389044	6.19683	0.366775	0.544768	0.964245
FBgn0010339	-0.0832789	4.96661	1.19853	0.273616	0.854869
FBgn0010340	-0.0378284	3.4715	0.133447	0.714885	0.984869
FBgn0010341	-0.0871999	6.91175	2.30103	0.129288	0.70254
FBgn0010342	0.0951926	3.2645	1.11038	0.292	0.869047
FBgn0010348	-0.126657	8.33107	4.58619	0.0322306	0.3768
FBgn0010350	-0.096788	7.6439	2.18343	0.139503	0.717475
FBgn0010352	-0.0473813	10.9993	0.517	0.472124	0.949969
FBgn0010355	-0.0659194	6.52861	0.753952	0.385228	0.922893
FBgn0010356	-0.0609707	3.70111	0.420994	0.516441	0.962286
FBgn0010357	0.239529	10.2677	2.7193	0.0991416	0.631687
FBgn0010358	-0.77573	4.14467	6.82072	0.00901062	0.197602
FBgn0010359	-0.960642	3.83177	9.33665	0.00224616	0.083171
FBgn0010379	-0.0660532	6.65425	0.677708	0.410377	0.928387
FBgn0010380	-0.0192711	6.36577	0.0978205	0.754461	0.985613
FBgn0010382	0.120267	4.02662	2.15077	0.142499	0.721202
FBgn0010383	-0.016996	4.3997	0.0264052	0.870915	0.994489
FBgn0010385	-0.249782	2.37292	1.21568	0.27021	0.852538
FBgn0010387	-0.0936914	8.8562	1.0503	0.305439	0.876741
FBgn0010388	-2.08373	4.89341	6.21932	0.0126363	0.237651
FBgn0010389	0.00642662	4.89484	0.00714536	0.932635	0.998276
FBgn0010391	-0.137563	6.24298	4.07969	0.0434017	0.442877
FBgn0010395	-0.379736	4.35004	22.7057	1.88811e-06	0.000458001
FBgn0010397	-0.0332111	5.97827	0.224984	0.635268	0.977532
FBgn0010398	-0.0592309	2.56386	0.241361	0.623225	0.977532
FBgn0010399	-0.0943848	4.01326	1.15814	0.281853	0.861208
FBgn0010401	-0.141261	4.19858	0.66293	0.415527	0.931898
FBgn0010403	0.0483314	4.30209	0.0756749	0.783247	0.987604
FBgn0010406	0.0493929	5.51501	0.419118	0.517378	0.963125
FBgn0010407	0.131631	1.42578	0.623673	0.429686	0.935678
FBgn0010408	-0.0364443	8.42594	0.142248	0.706056	0.984174
FBgn0010409	-0.0230016	9.29735	0.0731163	0.786852	0.988402
FBgn0010411	-0.0208225	8.7008	0.0668695	0.795951	0.988623
FBgn0010412	-0.0248217	8.99075	0.0880927	0.766616	0.985613
FBgn0010414	-0.035939	3.19717	0.105011	0.745898	0.985613
FBgn0010415	0.0246521	7.90676	0.102387	0.748984	0.985613
FBgn0010416	-0.0289836	4.58706	0.162785	0.686605	0.981255
FBgn0010417	0.0538913	4.75868	0.479978	0.488432	0.952984
FBgn0010421	0.0715768	4.04758	0.539033	0.462834	0.949061
FBgn0010422	0.0141535	4.89953	0.0430193	0.835689	0.993529
FBgn0010423	-0.0686187	4.38406	0.279167	0.597248	0.97223
FBgn0010424	-0.144105	4.96775	1.93304	0.164427	0.74624
FBgn0010425	0.217144	7.68645	1.58098	0.208619	0.801551
FBgn0010434	0.0262992	8.26748	0.140293	0.70799	0.984869
FBgn0010435	-0.00763632	9.18044	0.0183372	0.892284	0.994489
FBgn0010438	0.140887	2.421	0.880298	0.34812	0.902649
FBgn0010441	0.0143429	4.07678	0.0342771	0.853119	0.993938
FBgn0010452	-0.232038	3.74926	4.96545	0.0258586	0.345343
FBgn0010453	0.0665663	2.38583	0.244507	0.62097	0.977532
FBgn0010470	-0.141612	6.95216	3.06952	0.079773	0.575353
FBgn0010473	-0.0238402	6.91659	0.0689052	0.792937	0.988623
FBgn0010482	0.063799	8.45543	0.483361	0.486904	0.95239
FBgn0010488	0.0211158	8.9651	0.0861905	0.769077	0.985613
FBgn0010497	-0.184939	5.82673	4.59105	0.0321394	0.37675
FBgn0010501	0.216836	3.07078	4.51443	0.0336101	0.382819
FBgn0010504	-0.0201928	6.79951	0.0996558	0.752243	0.985613
FBgn0010516	-0.0268591	7.63044	0.148672	0.699808	0.982761
FBgn0010520	-0.106257	2.46768	0.793719	0.372978	0.915954
FBgn0010531	0.00604701	3.94681	0.00376589	0.951067	0.998276
FBgn0010548	0.0580963	8.39029	0.982944	0.321473	0.888701
FBgn0010549	-0.156023	1.41086	0.641754	0.423076	0.93499
FBgn0010551	-0.0533025	7.53283	0.613338	0.433534	0.937125
FBgn0010575	-0.00136746	6.92883	0.000205632	0.988559	0.999798
FBgn0010583	-0.00716706	6.10314	0.0145381	0.904028	0.995301
FBgn0010590	0.047365	6.72309	0.468676	0.493597	0.955675
FBgn0010591	-0.094362	5.94928	1.99268	0.158061	0.741687
FBgn0010602	0.0121484	5.84149	0.040072	0.84134	0.993529
FBgn0010607	-0.0595892	3.15175	0.309294	0.578114	0.96904
FBgn0010611	-0.0721981	6.61045	1.09782	0.294746	0.869574
FBgn0010612	0.152001	8.34103	1.65806	0.197865	0.788347
FBgn0010620	-0.0216438	6.41536	0.118804	0.730335	0.985613
FBgn0010621	-0.0101991	6.01223	0.0186632	0.891337	0.994489
FBgn0010622	0.0279714	3.92709	0.103414	0.747771	0.985613
FBgn0010638	-0.0795544	6.52059	1.17657	0.278055	0.857926
FBgn0010651	-0.136666	6.56184	2.06213	0.150999	0.734633
FBgn0010660	0.0294536	5.51385	0.11484	0.7347	0.985613
FBgn0010741	-0.0426458	4.58189	0.261746	0.608923	0.975426
FBgn0010747	-0.0536605	6.78143	0.965419	0.325825	0.891109
FBgn0010750	0.00466664	4.27326	0.00396141	0.949815	0.998276
FBgn0010762	-0.111765	5.75026	1.78433	0.181618	0.767842
FBgn0010768	0.0120423	2.93528	0.0110667	0.916218	0.997634
FBgn0010770	0.138878	2.88311	1.61532	0.203745	0.795789
FBgn0010772	-0.0464625	6.69526	0.698898	0.403154	0.926171
FBgn0010774	0.0537249	5.92547	0.758173	0.383901	0.922675
FBgn0010786	-0.0598281	6.94793	0.799349	0.371288	0.915949
FBgn0010803	-0.023369	5.285	0.116969	0.732345	0.985613
FBgn0010808	-0.0836428	6.62629	0.868048	0.351496	0.90477
FBgn0010812	0.171386	5.5715	7.52111	0.00609801	0.157911
FBgn0010825	0.0495272	7.20401	0.212317	0.644958	0.977532
FBgn0010830	-0.116622	4.27171	1.69491	0.192955	0.783286
FBgn0010877	0.0395675	6.12782	0.373884	0.540895	0.964245
FBgn0010894	0.0971613	4.56436	1.2236	0.268655	0.852538
FBgn0010905	-0.0325274	6.89648	0.123057	0.725743	0.984869
FBgn0010909	-0.03656	7.14227	0.287415	0.591882	0.970845
FBgn0010926	-0.00270532	3.85622	0.000976897	0.975066	0.998276
FBgn0011016	-0.11931	6.09316	2.05408	0.151799	0.734633
FBgn0011020	0.162808	2.83718	1.5936	0.206813	0.799407
FBgn0011202	0.0993943	6.07182	1.6522	0.19866	0.788347
FBgn0011204	-0.117499	6.86235	2.05125	0.152082	0.735113
FBgn0011205	-0.0606731	7.69919	0.737286	0.390532	0.923202
FBgn0011206	0.058511	8.97394	0.574419	0.448508	0.94421
FBgn0011207	0.0174693	5.45236	0.0657354	0.79765	0.988623
FBgn0011211	0.0690242	11.2503	0.60799	0.435546	0.940057
FBgn0011217	-0.0210841	9.28686	0.116698	0.732643	0.985613
FBgn0011224	0.0590139	7.52999	0.534148	0.464868	0.949308
FBgn0011225	0.038562	8.66251	0.436753	0.508694	0.959641
FBgn0011227	0.15543	7.39484	1.03908	0.308036	0.878542
FBgn0011230	0.0567627	9.49617	0.244411	0.621038	0.977532
FBgn0011232	-0.0104021	5.05725	0.0219117	0.882322	0.994489
FBgn0011236	0.0307862	4.98084	0.207771	0.64852	0.977532
FBgn0011239	0.0441848	5.26222	0.32515	0.568529	0.967908
FBgn0011241	0.025954	4.00543	0.0703023	0.790897	0.988623
FBgn0011244	0.0647122	8.40402	1.04772	0.306033	0.876741
FBgn0011259	0.0231117	5.56532	0.0303514	0.861695	0.994489
FBgn0011260	-0.138495	5.08645	2.57609	0.108489	0.655237
FBgn0011270	-0.0106481	7.24807	0.0207666	0.885416	0.994489
FBgn0011272	-0.026342	8.98653	0.0895864	0.764704	0.985613
FBgn0011274	-0.0323753	6.87926	0.237481	0.626031	0.977532
FBgn0011279	-0.17603	2.89096	0.846622	0.35751	0.908102
FBgn0011280	-0.18457	8.3075	4.92611	0.0264537	0.346101
FBgn0011281	0.0618176	5.1702	0.190263	0.662698	0.97887
FBgn0011282	-0.247751	1.66129	1.28938	0.256162	0.847012
FBgn0011283	0.127192	3.81495	1.85337	0.173392	0.760291
FBgn0011284	-0.0827283	9.61636	0.836543	0.360387	0.910092
FBgn0011286	0.183402	8.5278	2.6831	0.101418	0.639176
FBgn0011288	-0.0637478	6.11115	0.631194	0.426918	0.93499
FBgn0011289	0.0286555	6.27383	0.171415	0.678857	0.98084
FBgn0011290	0.0520924	4.34577	0.348795	0.554796	0.964976
FBgn0011291	0.0687987	2.98248	0.413449	0.520224	0.963745
FBgn0011293	-0.00640958	4.3946	0.00133143	0.970893	0.998276
FBgn0011294	-0.0699108	2.75634	0.178877	0.67234	0.980348
FBgn0011296	-0.0523137	7.09966	0.568657	0.450793	0.94421
FBgn0011297	0.0820105	4.09354	0.522964	0.46958	0.949732
FBgn0011300	0.0727343	6.20702	0.853566	0.355545	0.906137
FBgn0011305	-0.0785884	5.06356	1.13548	0.28661	0.865069
FBgn0011327	0.0256301	6.5677	0.179287	0.671987	0.980348
FBgn0011335	0.277182	3.63687	8.58613	0.00338732	0.107452
FBgn0011336	-0.122019	7.24976	3.97836	0.0460884	0.455746
FBgn0011361	-0.0188869	7.54821	0.0476566	0.827192	0.993529
FBgn0011455	-0.0103463	7.88936	0.014957	0.902662	0.995301
FBgn0011474	0.0688976	4.86643	0.85798	0.354305	0.906137
FBgn0011476	-0.146613	3.49021	1.57088	0.21008	0.801865
FBgn0011481	-0.0107879	6.4064	0.0128177	0.90986	0.996651
FBgn0011509	-0.0919101	4.37706	1.42175	0.233116	0.821174
FBgn0011554	-0.156152	3.63229	1.33342	0.248198	0.83833
FBgn0011555	0.0944582	6.76157	0.571593	0.449627	0.94421
FBgn0011556	-0.0492465	4.49124	0.150906	0.697671	0.981957
FBgn0011559	-0.44767	10.8443	18.8472	1.41621e-05	0.00203644
FBgn0011566	-0.0205957	3.59445	0.0365334	0.848418	0.993529
FBgn0011569	-0.267884	3.07691	3.79956	0.051266	0.47583
FBgn0011570	-0.147872	5.28754	3.83453	0.0502071	0.471376
FBgn0011571	-0.104	5.19935	1.56058	0.21158	0.804235
FBgn0011573	0.0193037	6.17029	0.100376	0.751379	0.985613
FBgn0011576	-0.0202023	5.75838	0.0787718	0.778969	0.987604
FBgn0011581	-0.179427	4.50967	6.17228	0.0129767	0.241877
FBgn0011582	0.0991121	4.4269	0.292324	0.588735	0.970535
FBgn0011584	-0.0611361	7.58767	1.01103	0.314656	0.883973
FBgn0011586	-0.0769062	5.40065	1.08146	0.298372	0.871832
FBgn0011589	-0.276868	3.57838	5.1485	0.0232665	0.326403
FBgn0011591	0.125168	4.43724	2.10849	0.146484	0.728236
FBgn0011592	-0.0419898	5.32294	0.190671	0.662358	0.97887
FBgn0011596	0.0819654	6.19137	1.47576	0.224439	0.815057
FBgn0011603	-0.0542245	6.33779	0.636446	0.425001	0.93499
FBgn0011604	0.0161447	6.41819	0.0613687	0.804346	0.988623
FBgn0011606	0.0215057	6.74174	0.117155	0.73214	0.985613
FBgn0011638	-0.118507	5.0552	1.62087	0.20297	0.793848
FBgn0011640	-0.0271103	6.13876	0.137263	0.711018	0.984869
FBgn0011642	-0.0532606	6.01329	0.682488	0.408731	0.92792
FBgn0011648	-0.0143699	5.94406	0.0494006	0.82411	0.993312
FBgn0011655	-0.0754224	4.95758	1.18385	0.276574	0.857926
FBgn0011656	0.0232936	7.04972	0.110308	0.739794	0.985613
FBgn0011659	0.192756	2.3416	2.0215	0.155086	0.73882
FBgn0011660	0.0537806	4.10749	0.23109	0.630717	0.977532
FBgn0011661	-0.0811786	8.39065	1.76426	0.184094	0.770471
FBgn0011666	0.102104	6.28619	0.935967	0.333317	0.89578
FBgn0011668	-0.0240578	10.2127	0.0709311	0.789986	0.988623
FBgn0011669	-0.00696781	10.2495	0.00136159	0.970565	0.998276
FBgn0011670	-0.051127	7.35958	0.221543	0.637866	0.977532
FBgn0011672	-0.154674	6.14637	4.05675	0.043995	0.446562
FBgn0011674	-0.158145	3.54719	2.62838	0.104968	0.646767
FBgn0011676	-0.00370574	3.29169	0.00130354	0.971199	0.998276
FBgn0011692	0.0884672	2.51033	0.366517	0.544909	0.964245
FBgn0011693	-0.0679272	8.06851	0.768407	0.38071	0.920473
FBgn0011694	-0.0896831	10.6116	1.14077	0.28549	0.864545
FBgn0011695	0.0392229	10.0514	0.238345	0.625404	0.977532
FBgn0011701	-0.0169683	3.90854	0.0353786	0.850805	0.993529
FBgn0011703	0.0543232	1.85998	0.133389	0.714944	0.984869
FBgn0011704	-0.188027	3.31389	2.78076	0.0954032	0.621489
FBgn0011705	-0.0745667	3.92826	0.634407	0.425743	0.93499
FBgn0011706	-0.23456	0.938967	1.26467	0.260769	0.849738
FBgn0011708	-0.110202	6.48591	3.40008	0.0651932	0.528659
FBgn0011710	0.0433843	5.05334	0.394473	0.529957	0.964245
FBgn0011715	0.0257079	4.20359	0.0993336	0.752631	0.985613
FBgn0011722	-0.0678117	6.63345	0.456524	0.499253	0.958632
FBgn0011723	0.0178839	2.9594	0.0264974	0.870692	0.994489
FBgn0011725	0.1123	8.79021	1.92573	0.165226	0.746247
FBgn0011726	-0.0194824	7.25836	0.0968552	0.755637	0.985613
FBgn0011737	-0.0142016	5.97909	0.0565672	0.812006	0.990603
FBgn0011739	-0.0263849	6.46711	0.111761	0.738148	0.985613
FBgn0011740	-0.0508128	5.45294	0.491375	0.483315	0.951646
FBgn0011741	0.0277366	3.92469	0.083314	0.772856	0.985613
FBgn0011742	-0.0802955	6.2145	1.97981	0.159411	0.741737
FBgn0011743	0.0395734	5.73211	0.357395	0.549957	0.964245
FBgn0011745	-0.0258581	5.77239	0.096796	0.755709	0.985613
FBgn0011746	0.057392	5.36487	0.631524	0.426797	0.93499
FBgn0011747	-0.0244826	8.37077	0.0880823	0.766629	0.985613
FBgn0011754	0.037295	7.57143	0.396314	0.528999	0.964245
FBgn0011758	-0.197928	1.56472	1.463	0.226454	0.815892
FBgn0011760	-0.0687444	8.42496	1.01815	0.312959	0.882732
FBgn0011763	-0.071228	5.9144	1.51916	0.217747	0.810314
FBgn0011766	-0.00165169	6.69316	0.000382997	0.984386	0.999745
FBgn0011768	-0.0414515	6.58763	0.283343	0.594518	0.970875
FBgn0011769	0.0810942	2.94933	0.373448	0.541131	0.964245
FBgn0011770	0.209027	6.3187	5.71872	0.016785	0.275943
FBgn0011771	-0.152326	4.94937	3.44701	0.0633663	0.524563
FBgn0011774	0.202544	2.5466	2.36478	0.124101	0.691429
FBgn0011785	0.0142572	6.1188	0.0243339	0.876038	0.994489
FBgn0011787	-0.0262267	4.85319	0.0761535	0.782579	0.987604
FBgn0011802	-0.411232	5.26022	11.7237	0.000617085	0.0339274
FBgn0011817	-0.000359475	6.84967	2.7806e-05	0.995793	0.999798
FBgn0011818	0.0042953	5.05502	0.00289736	0.957073	0.998276
FBgn0011822	-0.89872	2.40777	12.5486	0.000396509	0.0248047
FBgn0011824	0.167591	3.71339	1.43506	0.230941	0.82012
FBgn0011826	0.00778619	6.06131	0.00792707	0.929055	0.998276
FBgn0011828	0.0644474	6.33788	0.569715	0.450372	0.94421
FBgn0011829	0.236444	1.59598	1.33794	0.247397	0.837528
FBgn0011834	0.385141	4.03126	1.98645	0.158712	0.741687
FBgn0011836	0.123261	4.50437	2.31119	0.128446	0.7013
FBgn0011837	0.0179189	6.72302	0.0355335	0.850482	0.993529
FBgn0012034	0.0103093	8.99871	0.0179009	0.893565	0.994767
FBgn0012036	-0.0505087	9.64645	0.333896	0.563374	0.967908
FBgn0012037	0.192117	8.01385	7.04218	0.0079612	0.184254
FBgn0012042	-2.39419	4.50311	14.3027	0.00015564	0.0126708
FBgn0012051	-0.0828065	5.71957	1.96198	0.161301	0.74191
FBgn0012058	0.0376403	6.74936	0.284577	0.593717	0.970845
FBgn0012344	-0.00861554	4.04083	0.00729248	0.931947	0.998276
FBgn0013263	-0.0812381	4.64384	0.899127	0.343016	0.900622
FBgn0013269	-0.00944613	4.56203	0.0114845	0.914658	0.997213
FBgn0013272	-0.0241925	9.66003	0.164841	0.684738	0.981255
FBgn0013300	0.219344	6.30306	3.62669	0.0568598	0.502726
FBgn0013301	-0.0623986	6.97038	0.744223	0.388312	0.922893
FBgn0013303	-0.0198728	5.31617	0.0712685	0.789499	0.988623
FBgn0013305	-0.0232266	7.01011	0.120567	0.72842	0.985328
FBgn0013307	0.190422	5.52021	5.15422	0.02319	0.326403
FBgn0013323	0.0899955	1.55061	0.220033	0.639015	0.977532
FBgn0013325	-0.0263991	9.11448	0.0846191	0.771133	0.985613
FBgn0013334	0.00712853	8.44466	0.00616207	0.937431	0.998276
FBgn0013342	-0.0612964	8.18917	0.837779	0.360033	0.910092
FBgn0013343	0.034169	6.14587	0.0655071	0.797994	0.988623
FBgn0013347	0.111089	5.24196	1.41617	0.234034	0.82155
FBgn0013348	0.281657	6.97843	14.1232	0.000171223	0.0133892
FBgn0013432	-0.0427893	4.08315	0.22044	0.638705	0.977532
FBgn0013433	-0.0408767	2.76558	0.120456	0.728541	0.985328
FBgn0013435	0.0587023	2.65375	0.211083	0.64592	0.977532
FBgn0013467	-0.00139916	6.38714	0.000328029	0.98555	0.999745
FBgn0013469	-0.0319531	3.58183	0.144312	0.704032	0.982982
FBgn0013531	0.132313	2.71734	0.965025	0.325924	0.891174
FBgn0013548	0.120944	2.2999	0.643155	0.422571	0.93499
FBgn0013563	-0.0898096	4.21342	0.852709	0.355787	0.906276
FBgn0013576	-0.0194682	8.88017	0.0661927	0.796963	0.988623
FBgn0013717	-0.0884253	4.05218	1.15352	0.282813	0.861405
FBgn0013718	-0.00858976	7.37036	0.019606	0.888643	0.994489
FBgn0013720	0.0504274	4.70765	0.332414	0.564241	0.967908
FBgn0013725	-0.361734	3.87224	4.86425	0.0274187	0.350806
FBgn0013726	-0.00356857	5.40063	0.00269608	0.958589	0.998276
FBgn0013732	0.0451255	3.00906	0.09988	0.751974	0.985613
FBgn0013733	0.124931	10.433	0.976481	0.323069	0.889418
FBgn0013746	0.0265075	5.30748	0.128041	0.720472	0.984869
FBgn0013749	-0.0953814	6.05921	1.57835	0.208998	0.801551
FBgn0013750	-0.0288787	6.27251	0.220414	0.638725	0.977532
FBgn0013751	0.0319006	1.72224	0.0449218	0.832148	0.993529
FBgn0013753	-0.0316153	3.35907	0.0686487	0.793315	0.988623
FBgn0013756	0.00627667	6.24711	0.00530107	0.941959	0.998276
FBgn0013759	-0.0594019	6.62466	0.463401	0.496039	0.957285
FBgn0013762	-0.0496451	4.2888	0.454069	0.500409	0.958828
FBgn0013763	0.0218519	8.71128	0.105182	0.745697	0.985613
FBgn0013764	0.0021907	4.96346	0.000600448	0.980451	0.999745
FBgn0013765	0.0305152	7.79824	0.220629	0.638561	0.977532
FBgn0013767	0.114989	1.46567	0.510338	0.474993	0.950501
FBgn0013770	0.0213215	9.2368	0.0977793	0.754511	0.985613
FBgn0013771	0.0638985	5.40511	0.331657	0.564685	0.967908
FBgn0013772	1.12072	5.3496	19.0325	1.2851e-05	0.00188577
FBgn0013773	-0.159307	4.27179	0.401832	0.526145	0.963948
FBgn0013799	-0.0373384	5.5679	0.29545	0.586749	0.970059
FBgn0013810	0.104832	7.22432	0.791151	0.373752	0.916464
FBgn0013811	0.13778	5.71643	2.05625	0.151583	0.734633
FBgn0013812	-0.00394411	3.73033	0.00089105	0.976186	0.998276
FBgn0013813	-0.0642758	6.79175	0.290262	0.590053	0.970845
FBgn0013949	-0.0555425	4.57995	0.369342	0.543363	0.964245
FBgn0013953	0.013574	3.45839	0.0226578	0.88035	0.994489
FBgn0013954	-0.0421346	7.16307	0.298169	0.585032	0.970059
FBgn0013972	-0.0911366	4.75518	1.20758	0.271811	0.852941
FBgn0013973	0.313046	4.66199	15.251	9.4126e-05	0.00834912
FBgn0013981	-0.00514678	7.86552	0.00314744	0.95526	0.998276
FBgn0013983	0.0674708	4.45451	0.593384	0.441114	0.940631
FBgn0013987	-0.0806941	6.42826	1.90601	0.167407	0.747962
FBgn0013995	-0.0160106	8.14117	0.0641495	0.800054	0.988623
FBgn0013997	0.0388609	6.58138	0.32064	0.571223	0.967908
FBgn0014000	0.105719	5.76263	1.08418	0.297763	0.871513
FBgn0014002	-0.0761618	9.09417	1.51313	0.218662	0.811715
FBgn0014006	-0.0834682	6.10914	1.88377	0.169907	0.751703
FBgn0014007	0.0374584	5.488	0.139089	0.709188	0.984869
FBgn0014009	0.0193171	6.87981	0.125437	0.723211	0.984869
FBgn0014010	-0.0885545	7.85811	2.02597	0.154631	0.737436
FBgn0014011	-0.0437023	5.78549	0.235013	0.627831	0.977532
FBgn0014018	-0.266733	6.75387	12.9754	0.000315617	0.0208412
FBgn0014019	-0.0500473	5.29094	0.286901	0.592213	0.970845
FBgn0014020	-0.0515641	8.43223	0.667096	0.414066	0.930533
FBgn0014022	-0.170067	3.14606	2.49946	0.113885	0.668463
FBgn0014023	-0.0256017	4.33942	0.0665004	0.796502	0.988623
FBgn0014024	-0.0841876	4.97108	1.40107	0.236544	0.824816
FBgn0014026	0.0101061	9.91406	0.0130663	0.908994	0.996523
FBgn0014028	-0.0619549	8.9241	0.338695	0.560584	0.966923
FBgn0014029	-0.0532053	5.15277	0.426222	0.513849	0.961591
FBgn0014031	0.0489456	5.97209	0.391758	0.531377	0.964245
FBgn0014032	0.03546	3.56566	0.127409	0.721134	0.984869
FBgn0014033	-0.0899231	4.88267	0.536951	0.463699	0.949308
FBgn0014037	-0.0384047	7.96048	0.211496	0.645598	0.977532
FBgn0014073	-0.0189611	5.50497	0.0636639	0.800796	0.988623
FBgn0014075	-0.0886751	6.73256	1.50795	0.219451	0.811899
FBgn0014092	0.0961567	3.47222	0.622649	0.430064	0.935678
FBgn0014127	-0.101109	5.2096	2.0417	0.153039	0.736746
FBgn0014133	-0.070562	6.98183	0.940496	0.33215	0.894818
FBgn0014135	0.0859594	3.88877	0.50146	0.478859	0.950501
FBgn0014141	0.0748327	7.88466	1.17173	0.279046	0.857926
FBgn0014143	0.0966444	1.22094	0.315743	0.574177	0.96904
FBgn0014163	0.0146024	7.72766	0.0437992	0.834228	0.993529
FBgn0014184	0.0236058	10.5247	0.114533	0.735041	0.985613
FBgn0014189	-0.0213016	5.91743	0.10705	0.743528	0.985613
FBgn0014269	-0.0751662	4.37151	0.795389	0.372475	0.915954
FBgn0014340	0.0814521	3.87395	1.04901	0.305734	0.876741
FBgn0014342	-0.000369141	4.14863	1.58281e-05	0.996826	0.999798
FBgn0014343	0.19258	4.4236	5.82558	0.0157948	0.266986
FBgn0014366	0.00167939	4.40345	0.000475113	0.98261	0.999745
FBgn0014380	-0.0328613	5.28537	0.208525	0.647926	0.977532
FBgn0014388	-0.0337663	5.84801	0.103928	0.747166	0.985613
FBgn0014391	0.0342077	8.08332	0.0912167	0.762636	0.985613
FBgn0014395	0.168717	3.73089	3.22391	0.0725701	0.552929
FBgn0014396	0.141798	7.92582	2.4944	0.114252	0.669953
FBgn0014411	-0.106221	6.22506	2.98434	0.0840733	0.588055
FBgn0014417	-0.0445048	4.12023	0.205435	0.650369	0.977532
FBgn0014427	0.0774248	5.6763	0.606343	0.436168	0.94032
FBgn0014455	-0.0349439	5.31656	0.155901	0.692959	0.981255
FBgn0014469	0.13185	7.41765	2.14629	0.142915	0.721339
FBgn0014857	-0.0700536	6.60813	0.558679	0.454793	0.945025
FBgn0014859	-0.0941411	4.15303	0.508353	0.475853	0.950501
FBgn0014861	0.106564	2.06727	0.494517	0.481919	0.951194
FBgn0014863	0.0773475	9.39995	1.22208	0.268953	0.852538
FBgn0014865	-2.66967	4.55505	8.79755	0.00301635	0.100146
FBgn0014868	-0.129883	6.2681	3.50474	0.0611934	0.517683
FBgn0014869	0.231569	8.42245	6.88396	0.00869726	0.193587
FBgn0014870	-0.059295	6.16211	0.46479	0.495394	0.957142
FBgn0014877	-0.00594456	6.46895	0.00788565	0.92924	0.998276
FBgn0014879	-0.0963783	4.76075	0.95002	0.329714	0.893293
FBgn0014906	0.00168119	6.6989	0.000549	0.981307	0.999745
FBgn0014930	0.0573991	4.66005	0.478918	0.488913	0.953439
FBgn0015000	-0.146084	5.20394	3.53365	0.0601353	0.51638
FBgn0015001	0.158034	4.51523	1.20739	0.27185	0.852941
FBgn0015008	-0.0113361	5.66255	0.0272242	0.868946	0.994489
FBgn0015010	-0.157268	7.08331	2.12236	0.145163	0.726488
FBgn0015011	-0.140465	4.67649	2.59235	0.107381	0.653479
FBgn0015019	-0.0829522	6.01516	1.14698	0.284181	0.862779
FBgn0015024	-0.00254933	7.82889	0.00130351	0.971199	0.998276
FBgn0015025	0.102114	2.09994	0.41118	0.521371	0.963745
FBgn0015031	0.116455	7.83677	0.635733	0.42526	0.93499
FBgn0015032	0.489095	1.41225	2.55106	0.110221	0.659484
FBgn0015033	-0.167404	4.05754	1.7346	0.187825	0.776786
FBgn0015034	-0.0923335	4.58959	0.948285	0.330156	0.893293
FBgn0015035	-0.433795	5.22631	1.94297	0.163347	0.743884
FBgn0015036	-0.0349725	3.12612	0.089286	0.765087	0.985613
FBgn0015037	0.00849153	5.00234	0.00103155	0.974378	0.998276
FBgn0015038	-0.0385887	3.53099	0.0378371	0.845771	0.993529
FBgn0015039	-0.0437633	7.37919	0.485433	0.485972	0.951873
FBgn0015040	0.0997816	5.01746	1.02673	0.310928	0.880833
FBgn0015075	-0.0232788	4.72577	0.0848313	0.770854	0.985613
FBgn0015218	-0.0271768	7.95384	0.208204	0.648179	0.977532
FBgn0015221	0.02603	9.81916	0.179111	0.672138	0.980348
FBgn0015222	0.0671401	9.66687	1.406	0.235722	0.823329
FBgn0015229	0.0132962	5.32471	0.0311601	0.859884	0.994489
FBgn0015230	0.038709	5.1115	0.293959	0.587694	0.970059
FBgn0015239	-0.0438094	5.75308	0.462412	0.496499	0.957706
FBgn0015240	-0.101257	5.11227	1.81546	0.177855	0.763737
FBgn0015245	-0.052452	8.18598	0.474788	0.490793	0.954563
FBgn0015247	-0.00656368	6.89762	0.00915385	0.923778	0.998276
FBgn0015268	0.00767355	7.80816	0.0104138	0.918719	0.998276
FBgn0015269	0.0656517	7.05361	0.340922	0.559297	0.966923
FBgn0015271	-0.055785	1.98553	0.132242	0.716119	0.984869
FBgn0015277	0.0915149	4.79743	1.24408	0.264686	0.851645
FBgn0015278	0.00599329	7.02944	0.00748119	0.931074	0.998276
FBgn0015279	0.22691	5.88969	4.38086	0.0363446	0.399253
FBgn0015282	-0.113537	6.77634	2.55123	0.110208	0.659484
FBgn0015283	-0.0028684	6.9005	0.00191437	0.965101	0.998276
FBgn0015286	-0.110733	6.44923	1.9797	0.159422	0.741737
FBgn0015288	0.0832082	8.29234	0.573234	0.448977	0.94421
FBgn0015295	0.0188325	4.2678	0.0510275	0.821285	0.992657
FBgn0015296	-0.111529	4.61987	1.99787	0.157521	0.741121
FBgn0015298	-0.0659533	4.48569	0.571359	0.449719	0.94421
FBgn0015299	0.249771	3.72799	5.24543	0.0220044	0.319874
FBgn0015300	-0.0753416	3.80271	0.723964	0.394847	0.924576
FBgn0015316	-0.555644	2.45247	7.39021	0.00655797	0.163192
FBgn0015320	0.0201582	6.72651	0.0989935	0.753041	0.985613
FBgn0015321	-0.0221136	6.64974	0.142773	0.705539	0.984162
FBgn0015324	0.0441762	9.54123	0.504147	0.477684	0.950501
FBgn0015331	0.111621	4.74803	1.96998	0.16045	0.741737
FBgn0015336	-0.254865	3.23094	4.12185	0.0423326	0.437155
FBgn0015338	0.135008	4.85751	1.93102	0.164647	0.74624
FBgn0015351	0.2364	2.24352	1.91541	0.166363	0.746955
FBgn0015359	0.0404493	5.68546	0.335641	0.562356	0.967908
FBgn0015360	0.0283134	5.08868	0.158788	0.690275	0.981255
FBgn0015371	-0.0783281	5.97011	1.31989	0.250611	0.841268
FBgn0015372	-0.0764177	4.66953	1.13022	0.287728	0.865334
FBgn0015376	0.421579	1.99636	3.32613	0.0681871	0.535247
FBgn0015379	-0.000622611	4.26065	3.24779e-05	0.995453	0.999798
FBgn0015380	-0.0159187	3.67674	0.0283161	0.866368	0.994489
FBgn0015391	-0.011899	3.54484	0.0156771	0.900359	0.995301
FBgn0015393	-0.0733457	3.04664	0.326617	0.567658	0.967908
FBgn0015396	-0.212992	3.57845	2.88707	0.0892932	0.607868
FBgn0015399	-0.00511475	4.60128	0.00290669	0.957004	0.998276
FBgn0015400	0.0113737	4.32373	0.00743225	0.931299	0.998276
FBgn0015402	-0.034097	5.14495	0.153586	0.695132	0.981255
FBgn0015477	-0.0157777	6.59795	0.0335182	0.854735	0.993964
FBgn0015509	-0.00469865	7.19227	0.00586028	0.93898	0.998276
FBgn0015513	0.018831	6.94686	0.0409761	0.839584	0.993529
FBgn0015519	-0.044786	3.73755	0.162638	0.68674	0.981255
FBgn0015520	-0.0181616	4.61246	0.0533757	0.81729	0.991431
FBgn0015521	0.0192474	7.71443	0.0419178	0.837776	0.993529
FBgn0015522	0.0159612	4.80531	0.0260181	0.871856	0.994489
FBgn0015524	-0.0149121	2.45714	0.014226	0.905059	0.995409
FBgn0015527	-0.095744	4.22627	1.0101	0.314879	0.883973
FBgn0015541	-0.0697478	6.66948	1.08912	0.296666	0.870442
FBgn0015544	0.0770206	4.91286	0.885534	0.34669	0.901129
FBgn0015546	0.0454212	3.35009	0.200004	0.654717	0.978055
FBgn0015558	-0.0557161	5.56862	0.307673	0.579112	0.969482
FBgn0015561	0.0264749	1.7186	0.0252785	0.873675	0.994489
FBgn0015568	-0.0691595	6.08191	0.70797	0.400118	0.926171
FBgn0015569	0.0679678	5.80687	0.990342	0.319659	0.886276
FBgn0015570	0.300264	4.74698	14.3815	0.000149259	0.0123201
FBgn0015571	0.0790679	7.13637	1.97696	0.159711	0.741737
FBgn0015572	0.204578	2.68235	2.73761	0.0980113	0.628875
FBgn0015574	0.0396044	4.54589	0.196296	0.657728	0.978644
FBgn0015575	0.0592082	8.01961	0.869979	0.350961	0.90477
FBgn0015576	-0.0928815	6.48217	1.66846	0.196465	0.788347
FBgn0015577	-0.0744266	5.89569	1.6074	0.204858	0.797382
FBgn0015582	-0.0047254	3.67138	0.00183558	0.965826	0.998276
FBgn0015583	-0.0909572	5.00909	1.17543	0.278289	0.857926
FBgn0015584	-0.170312	8.47055	5.36368	0.0205604	0.309988
FBgn0015585	-0.102486	6.89377	1.10126	0.293989	0.869574
FBgn0015586	-0.246623	7.1489	3.12442	0.0771275	0.567007
FBgn0015589	-0.0474999	6.52321	0.187805	0.66475	0.97949
FBgn0015591	-0.0185323	4.48637	0.0476175	0.827262	0.993529
FBgn0015600	-0.0153076	8.46049	0.0568921	0.811477	0.990603
FBgn0015602	-0.0572405	4.27128	0.536209	0.464008	0.949308
FBgn0015609	0.0573707	5.97748	0.266449	0.605724	0.974941
FBgn0015614	0.0600645	6.99981	0.786502	0.37516	0.916611
FBgn0015615	-0.0406778	4.74077	0.281715	0.595579	0.971508
FBgn0015618	0.0823786	1.9534	0.347745	0.555393	0.964976
FBgn0015621	0.262639	2.17354	3.6107	0.0574091	0.505344
FBgn0015622	-0.125825	8.27034	4.56612	0.0326103	0.379278
FBgn0015623	-0.0285489	10.4134	0.191197	0.661922	0.97887
FBgn0015625	-0.00486934	4.50205	0.00229996	0.96175	0.998276
FBgn0015663	0.139311	3.75307	1.95485	0.162065	0.742655
FBgn0015664	-0.0575324	4.59424	0.521311	0.470283	0.949732
FBgn0015714	0.0853522	6.15399	0.659424	0.416764	0.932364
FBgn0015721	0.0053566	2.95507	0.00174786	0.966652	0.998276
FBgn0015737	0.0265478	7.39983	0.170834	0.679372	0.98084
FBgn0015754	-0.0317601	7.22028	0.304915	0.580818	0.969917
FBgn0015756	-0.0635277	8.85322	0.726753	0.393938	0.924175
FBgn0015765	0.0243822	4.58884	0.0793182	0.778224	0.987604
FBgn0015766	-0.0413527	10.6454	0.455265	0.499845	0.958828
FBgn0015772	0.0137336	6.86038	0.0276996	0.867817	0.994489
FBgn0015773	-0.0271225	4.53043	0.0837667	0.772256	0.985613
FBgn0015774	-0.0717491	5.34442	0.281106	0.595977	0.971619
FBgn0015776	0.0208847	8.77826	0.0869927	0.768036	0.985613
FBgn0015777	0.0464649	8.65309	0.652033	0.419387	0.934714
FBgn0015778	0.0213044	8.49294	0.101969	0.749479	0.985613
FBgn0015781	0.0265159	4.42408	0.0950143	0.757897	0.985613
FBgn0015789	0.00461072	6.8679	0.00591513	0.938695	0.998276
FBgn0015790	-0.0350908	7.59228	0.395991	0.529167	0.964245
FBgn0015791	0.0981855	6.79769	2.77358	0.0958316	0.622227
FBgn0015793	-0.00228797	4.86606	0.000807767	0.977326	0.999059
FBgn0015794	-0.00386505	4.93143	0.00134025	0.970796	0.998276
FBgn0015795	0.0287568	7.83381	0.195937	0.658021	0.978644
FBgn0015797	-0.146271	5.74614	4.54375	0.0330392	0.380519
FBgn0015799	-0.00500821	5.37397	0.00521196	0.942448	0.998276
FBgn0015801	-0.00450604	5.74278	0.00400221	0.949557	0.998276
FBgn0015803	0.0212898	6.38483	0.0679013	0.794417	0.988623
FBgn0015805	-0.0216896	4.67269	0.0364134	0.848664	0.993529
FBgn0015808	0.0896279	6.02413	1.2433	0.264836	0.851645
FBgn0015818	0.124128	3.39496	1.99744	0.157565	0.741121
FBgn0015828	-0.0757608	4.47478	0.725263	0.394423	0.924175
FBgn0015829	0.0882029	4.41004	0.928879	0.335154	0.896208
FBgn0015831	0.0286843	4.77989	0.137692	0.710587	0.984869
FBgn0015834	-0.0245368	6.8183	0.135095	0.713207	0.984869
FBgn0015838	0.0325127	4.09749	0.176855	0.67409	0.98046
FBgn0015872	-0.0210195	6.66596	0.11322	0.736507	0.985613
FBgn0015903	-0.0592307	4.78959	0.752998	0.385529	0.922893
FBgn0015904	0.0929331	2.64132	0.529164	0.466958	0.949308
FBgn0015905	-0.241604	4.34792	5.92705	0.0149101	0.262163
FBgn0015919	-0.124467	3.65038	1.97474	0.159945	0.741737
FBgn0015924	0.0303405	6.86132	0.175132	0.67559	0.9805
FBgn0015925	-0.00988666	3.48477	0.0083962	0.926991	0.998276
FBgn0015929	0.206387	3.42756	4.55415	0.0328391	0.380434
FBgn0015949	-0.0293715	6.49313	0.191364	0.661783	0.97887
FBgn0016013	0.101942	4.89921	1.43706	0.230616	0.819953
FBgn0016031	0.0771478	7.09297	1.27733	0.258397	0.847626
FBgn0016032	-0.023278	3.62445	0.0503379	0.822476	0.992898
FBgn0016034	0.15163	4.13309	3.00881	0.0828129	0.584582
FBgn0016038	0.0548079	5.72832	0.768027	0.380828	0.920473
FBgn0016041	-0.0664063	6.13708	1.08059	0.298567	0.87188
FBgn0016047	-0.216915	2.18912	2.25527	0.13316	0.708733
FBgn0016054	-0.179853	1.52398	0.658245	0.41718	0.932945
FBgn0016059	0.00350749	7.27643	0.0028269	0.957598	0.998276
FBgn0016061	0.039891	4.98133	0.174451	0.676186	0.9805
FBgn0016070	0.0933909	6.17096	1.18213	0.276923	0.857926
FBgn0016075	-0.0483758	7.83189	0.407882	0.523047	0.963745
FBgn0016076	0.0306685	7.09402	0.187485	0.665018	0.97951
FBgn0016078	0.0599118	5.3796	0.491795	0.483128	0.951525
FBgn0016080	0.0359369	6.53483	0.30863	0.578522	0.96904
FBgn0016081	0.0728612	7.82093	0.631724	0.426723	0.93499
FBgn0016119	0.0109029	8.39024	0.0117466	0.913693	0.996971
FBgn0016120	0.0478376	8.94489	0.218362	0.640291	0.977532
FBgn0016122	0.102506	8.05835	1.90346	0.167691	0.747962
FBgn0016123	0.138377	7.35993	1.43343	0.231205	0.820185
FBgn0016126	-0.0347542	7.924	0.179954	0.671413	0.980348
FBgn0016131	-0.0466489	3.22096	0.248557	0.618093	0.977532
FBgn0016641	0.00735653	5.8183	0.00731425	0.931845	0.998276
FBgn0016650	-0.0699446	4.47753	0.599689	0.438697	0.94032
FBgn0016660	0.0690163	1.85408	0.12058	0.728406	0.985328
FBgn0016672	-0.181535	5.46624	3.07756	0.0793796	0.574164
FBgn0016675	0.273315	6.1495	8.33478	0.00388931	0.117412
FBgn0016684	0.0579263	5.62828	0.350105	0.554054	0.964976
FBgn0016685	-0.110991	5.68784	2.07699	0.149535	0.732593
FBgn0016687	-0.0514965	7.67917	0.577625	0.447245	0.94421
FBgn0016691	0.0743006	9.15675	0.574692	0.448401	0.94421
FBgn0016693	0.00996658	7.85373	0.0332611	0.855287	0.993964
FBgn0016694	-0.0141927	8.84418	0.0212615	0.884069	0.994489
FBgn0016696	0.00879	7.22403	0.0213737	0.883765	0.994489
FBgn0016697	-0.0161864	6.29929	0.0409204	0.839692	0.993529
FBgn0016698	-0.0883447	4.51784	1.27228	0.25934	0.848743
FBgn0016700	-0.0258031	7.92874	0.17516	0.675566	0.9805
FBgn0016701	-0.117222	5.84476	2.72586	0.0987349	0.630657
FBgn0016715	-0.174653	5.08935	3.11479	0.0775844	0.568538
FBgn0016726	0.0233463	7.90647	0.0765712	0.781999	0.987604
FBgn0016754	0.0212764	5.99623	0.06645	0.796577	0.988623
FBgn0016756	0.0568447	8.91178	0.77035	0.380109	0.919926
FBgn0016762	-0.0607212	2.90963	0.311884	0.576527	0.96904
FBgn0016794	0.100344	4.65225	1.49035	0.222163	0.81267
FBgn0016797	-0.0230662	6.15524	0.0716384	0.788966	0.988623
FBgn0016917	0.0406114	8.40095	0.281549	0.595688	0.971508
FBgn0016919	-0.101332	4.36059	0.958717	0.32751	0.891468
FBgn0016920	0.097343	2.89627	0.552086	0.457466	0.945807
FBgn0016926	-0.0280615	8.56166	0.149186	0.699314	0.982628
FBgn0016930	-0.045695	6.33623	0.296626	0.586005	0.970059
FBgn0016970	-0.183012	3.08748	2.35828	0.12462	0.691577
FBgn0016974	0.0238876	4.84385	0.0761284	0.782614	0.987604
FBgn0016977	0.166347	8.15713	0.70499	0.401112	0.926171
FBgn0016978	-0.0426639	5.3449	0.443084	0.505638	0.959641
FBgn0016983	0.0178191	5.7436	0.0822518	0.774269	0.986104
FBgn0016984	-0.039935	6.30597	0.358783	0.549183	0.964245
FBgn0017414	-0.0843915	2.86208	0.442829	0.50576	0.959641
FBgn0017418	-0.00223456	7.30182	0.000602932	0.98041	0.999745
FBgn0017429	-0.0348884	4.69708	0.179122	0.672129	0.980348
FBgn0017430	0.0292956	4.33437	0.108799	0.741516	0.985613
FBgn0017448	0.0723441	4.77448	0.452736	0.501039	0.958828
FBgn0017456	0.172981	5.38015	4.97039	0.0257849	0.344793
FBgn0017457	-0.038907	4.7009	0.214228	0.643473	0.977532
FBgn0017482	0.0685549	4.01633	0.442499	0.505919	0.959641
FBgn0017545	-0.0323032	9.59516	0.259903	0.610187	0.975882
FBgn0017550	-0.00990619	6.03018	0.0250721	0.874187	0.994489
FBgn0017551	-0.0210036	3.73019	0.0405633	0.840383	0.993529
FBgn0017556	0.0479049	5.26509	0.290586	0.589845	0.970845
FBgn0017558	0.0630529	8.21739	0.765682	0.381556	0.921409
FBgn0017561	-0.0587944	4.75387	0.355199	0.551185	0.964245
FBgn0017566	0.0304585	9.258	0.116221	0.733169	0.985613
FBgn0017567	-0.0117074	7.89796	0.0234251	0.878357	0.994489
FBgn0017572	-0.00136265	6.35003	0.000555735	0.981192	0.999745
FBgn0017577	0.23496	1.31499	1.42787	0.232113	0.821099
FBgn0017578	0.0932276	4.69048	1.24331	0.264835	0.851645
FBgn0017579	-0.0555027	9.05647	0.314373	0.575009	0.96904
FBgn0017581	0.0760398	10.8388	0.795294	0.372504	0.915954
FBgn0017590	-0.188962	4.75165	4.66469	0.0307889	0.369281
FBgn0019624	0.00917655	9.49211	0.00882189	0.925169	0.998276
FBgn0019637	0.00999673	4.33527	0.0148927	0.902871	0.995301
FBgn0019643	0.0809755	7.94527	1.68981	0.193626	0.783458
FBgn0019644	0.0671006	9.12667	0.352736	0.552569	0.964626
FBgn0019650	0.0561599	4.27504	0.271	0.602662	0.974461
FBgn0019660	0.0151499	3.79536	0.0171623	0.895772	0.994767
FBgn0019661	0.0459511	9.29328	0.322894	0.569874	0.967908
FBgn0019662	-0.0174939	5.68327	0.062503	0.802583	0.988623
FBgn0019686	-0.0245123	3.15399	0.0463075	0.829618	0.993529
FBgn0019828	0.0850207	8.25108	1.08146	0.298372	0.871832
FBgn0019830	-0.0307878	7.23606	0.136206	0.712082	0.984869
FBgn0019886	0.0260743	7.96287	0.193183	0.660281	0.978644
FBgn0019890	0.0813559	7.48175	1.42726	0.232213	0.821174
FBgn0019925	-0.0772031	6.8683	1.44401	0.229492	0.819152
FBgn0019928	0.017745	5.58581	0.0244682	0.875699	0.994489
FBgn0019929	0.0364052	5.80503	0.255268	0.61339	0.976675
FBgn0019932	-0.0981773	5.31551	1.70804	0.19124	0.781393
FBgn0019936	-0.121219	8.62648	2.21623	0.136566	0.713192
FBgn0019938	-0.189266	4.60917	5.12574	0.0235735	0.328562
FBgn0019940	-0.0965205	6.18402	1.19793	0.273736	0.854869
FBgn0019947	0.0914599	5.53282	1.15831	0.281816	0.861208
FBgn0019949	-0.0578813	3.78557	0.44579	0.504341	0.959136
FBgn0019952	-0.0895066	4.81893	1.05284	0.304853	0.876039
FBgn0019957	-0.0178408	7.93835	0.0425927	0.836494	0.993529
FBgn0019960	0.0210361	8.47739	0.119553	0.72952	0.985613
FBgn0019968	-0.000610781	7.62012	5.38301e-05	0.994146	0.999798
FBgn0019972	0.185138	4.05522	5.401	0.0201253	0.305134
FBgn0019982	0.110798	5.87604	1.44328	0.229609	0.819152
FBgn0019985	-0.0557987	3.90663	0.231182	0.630649	0.977532
FBgn0019990	0.0841549	5.71264	1.15618	0.282259	0.861307
FBgn0020018	0.136844	5.35362	3.69456	0.0545902	0.493429
FBgn0020224	0.00160234	6.17259	0.000410174	0.983842	0.999745
FBgn0020235	0.0745598	9.20769	0.64336	0.422497	0.93499
FBgn0020236	-0.0045462	9.53944	0.00526061	0.94218	0.998276
FBgn0020238	0.0168966	9.09644	0.0696918	0.791786	0.988623
FBgn0020249	-0.130491	5.77765	2.47597	0.115598	0.673199
FBgn0020251	-0.0506203	5.42543	0.394546	0.52992	0.964245
FBgn0020255	-0.0528401	7.60517	0.863291	0.352819	0.90477
FBgn0020257	0.0479728	5.30288	0.409872	0.522034	0.963745
FBgn0020261	-0.0192101	5.92127	0.0595286	0.807243	0.990117
FBgn0020269	0.0497432	4.66256	0.339093	0.560353	0.966923
FBgn0020270	0.57021	2.63305	18.2366	1.95091e-05	0.00257651
FBgn0020272	0.132732	2.39037	0.916628	0.338362	0.899709
FBgn0020277	0.0874281	2.39057	0.212717	0.644646	0.977532
FBgn0020278	-0.0711885	5.45946	0.73732	0.390521	0.923202
FBgn0020279	-0.00718591	8.04176	0.0131995	0.908533	0.996523
FBgn0020280	0.0432129	4.74039	0.223611	0.636302	0.977532
FBgn0020294	0.0429455	5.25624	0.324939	0.568655	0.967908
FBgn0020299	0.0966765	5.95228	1.3651	0.242656	0.833634
FBgn0020300	0.0260942	5.75838	0.119469	0.729611	0.985613
FBgn0020304	-0.0424519	7.54126	0.426773	0.513576	0.961591
FBgn0020305	-0.0893107	3.21049	0.677232	0.410541	0.928499
FBgn0020306	0.00504581	7.47452	0.00228279	0.961893	0.998276
FBgn0020307	0.101866	4.5491	1.37712	0.240593	0.831063
FBgn0020309	0.050261	7.63579	0.375651	0.53994	0.964245
FBgn0020312	-0.00936418	4.22594	0.0115028	0.91459	0.997213
FBgn0020369	-0.0669076	6.61633	1.03905	0.308041	0.878542
FBgn0020370	0.0116924	6.62097	0.0365593	0.848365	0.993529
FBgn0020371	0.0177613	5.80721	0.0490592	0.824709	0.993312
FBgn0020372	0.0555874	5.56739	0.621418	0.430521	0.935678
FBgn0020377	-0.121362	2.07417	0.431063	0.511468	0.960851
FBgn0020378	-0.0881899	3.75546	0.803439	0.370067	0.914753
FBgn0020379	-0.0266405	4.93397	0.075383	0.783655	0.987604
FBgn0020381	-0.128145	4.41316	2.77019	0.0960348	0.623073
FBgn0020385	-0.101818	7.43964	2.43333	0.11878	0.679911
FBgn0020386	0.0157602	8.07949	0.0751222	0.78402	0.987604
FBgn0020388	-0.00381529	5.14409	0.00273101	0.958322	0.998276
FBgn0020389	-0.0604713	4.08322	0.400896	0.526627	0.963948
FBgn0020391	0.0836135	2.17165	0.387437	0.53365	0.964245
FBgn0020392	-0.0923451	4.78119	1.41055	0.234965	0.821653
FBgn0020399	0.0724451	6.08369	1.40217	0.236361	0.824646
FBgn0020407	0.0260355	3.36864	0.0569359	0.811406	0.990603
FBgn0020412	0.0223604	7.04675	0.122957	0.72585	0.984869
FBgn0020414	-0.0573922	7.61589	0.671939	0.412376	0.92998
FBgn0020415	-0.408317	7.39234	29.5922	5.33183e-08	2.18531e-05
FBgn0020416	-0.0222548	5.66477	0.0243515	0.875994	0.994489
FBgn0020440	-0.0841118	5.69181	1.30908	0.252562	0.842696
FBgn0020443	-0.101394	7.2961	2.99779	0.0833781	0.586063
FBgn0020445	0.11285	3.99619	1.38355	0.239497	0.8289
FBgn0020493	0.0317363	5.84936	0.213205	0.644267	0.977532
FBgn0020496	-0.00531683	7.64615	0.00695842	0.93352	0.998276
FBgn0020497	-0.082357	6.73708	1.42058	0.233308	0.821174
FBgn0020503	-0.0269119	9.2037	0.192027	0.661235	0.978838
FBgn0020506	0.758469	2.38492	4.69364	0.0302745	0.366832
FBgn0020508	-0.0299603	5.3088	0.0320645	0.857886	0.994089
FBgn0020509	-0.227787	7.10105	7.04348	0.00795544	0.184254
FBgn0020510	0.0811552	5.51889	1.43804	0.230456	0.81982
FBgn0020513	-0.0437374	7.97123	0.384485	0.535213	0.964245
FBgn0020521	0.0652614	6.86436	1.16947	0.27951	0.858464
FBgn0020545	-0.0338141	6.27977	0.152161	0.696478	0.981312
FBgn0020616	0.00474371	5.00611	0.0027338	0.958301	0.998276
FBgn0020617	0.428019	1.21106	5.19153	0.0226972	0.32355
FBgn0020618	-0.110793	9.4292	1.92554	0.165247	0.746247
FBgn0020620	-0.0291295	5.80562	0.179072	0.672172	0.980348
FBgn0020621	0.0623273	7.2873	0.694161	0.404753	0.926171
FBgn0020622	-0.00848708	5.55591	0.013857	0.906293	0.995806
FBgn0020626	0.020247	6.88614	0.126862	0.721708	0.984869
FBgn0020633	0.207515	0.857294	1.01915	0.312722	0.882732
FBgn0020647	0.0882843	8.02608	2.47612	0.115587	0.673199
FBgn0020653	0.0411698	7.98456	0.313257	0.575688	0.96904
FBgn0020655	-0.106511	5.57443	2.12011	0.145376	0.726519
FBgn0020660	0.0476974	2.75621	0.104141	0.746916	0.985613
FBgn0020762	-0.0647966	5.92801	0.834374	0.361011	0.910092
FBgn0020764	0.00319053	8.29336	0.00156537	0.96844	0.998276
FBgn0020767	-0.0999853	6.2006	1.89251	0.168919	0.75085
FBgn0020887	0.0607577	5.17952	0.741287	0.389249	0.922893
FBgn0020906	0.0780057	9.11515	0.166924	0.68286	0.981255
FBgn0020907	-0.0949151	6.28819	1.98064	0.159323	0.741737
FBgn0020908	0.0154149	9.81395	0.0271418	0.869142	0.994489
FBgn0020909	-0.100481	2.59589	0.854772	0.355206	0.906137
FBgn0020910	0.031948	10.1016	0.136405	0.711882	0.984869
FBgn0020912	0.202948	4.52455	5.93991	0.0148018	0.260927
FBgn0020930	-0.0410172	5.60747	0.376406	0.539533	0.964245
FBgn0021738	0.0141716	1.59842	0.00718836	0.932433	0.998276
FBgn0021750	0.0849327	3.6289	0.610305	0.434673	0.938689
FBgn0021760	0.0361293	8.77597	0.206751	0.649326	0.977532
FBgn0021761	-0.0713886	4.63622	0.999934	0.317327	0.88601
FBgn0021764	-0.0716292	5.44241	0.502886	0.478235	0.950501
FBgn0021765	0.00963361	6.76854	0.0109395	0.916699	0.997733
FBgn0021767	0.122311	3.4725	1.92402	0.165415	0.74654
FBgn0021768	0.0192197	5.69157	0.0850313	0.770591	0.985613
FBgn0021776	-0.327186	2.28379	5.10863	0.0238071	0.329803
FBgn0021795	-0.0792901	6.20156	0.787386	0.374892	0.916611
FBgn0021796	0.00644411	5.92687	0.00699971	0.933323	0.998276
FBgn0021800	0.0914613	5.88211	0.995392	0.318428	0.88601
FBgn0021814	0.0784403	5.85225	1.07094	0.300733	0.873177
FBgn0021818	-0.00115822	5.51556	0.000238146	0.987688	0.999798
FBgn0021825	-0.00086909	5.34468	0.000123496	0.991133	0.999798
FBgn0021847	-0.0272012	5.53148	0.176847	0.674097	0.98046
FBgn0021856	-0.0203529	4.68448	0.0713723	0.789349	0.988623
FBgn0021872	-0.0830852	8.8595	2.0292	0.154301	0.737436
FBgn0021874	-0.0120006	3.07897	0.00797345	0.928848	0.998276
FBgn0021875	-0.128372	3.0898	1.09711	0.2949	0.869574
FBgn0021895	-0.0900422	5.91587	1.82391	0.176848	0.763536
FBgn0021906	-0.0574898	9.33027	0.403095	0.525495	0.963745
FBgn0021944	-0.0690495	5.5046	0.680458	0.409429	0.928387
FBgn0021967	-0.0169008	7.49831	0.0286668	0.865551	0.994489
FBgn0021979	0.0500774	7.14218	0.509808	0.475222	0.950501
FBgn0021995	-0.0371155	4.44158	0.101905	0.749555	0.985613
FBgn0022023	-0.00449865	7.41622	0.0039012	0.950197	0.998276
FBgn0022027	0.197157	3.76097	2.94611	0.0860847	0.595578
FBgn0022029	-0.0284782	4.83853	0.108488	0.741872	0.985613
FBgn0022069	-0.00355993	4.53243	0.0026226	0.959157	0.998276
FBgn0022097	0.0855138	7.13965	1.17604	0.278165	0.857926
FBgn0022153	0.0661042	5.99055	1.19811	0.273699	0.854869
FBgn0022160	0.101116	8.91973	1.53785	0.214939	0.80968
FBgn0022213	0.0107573	4.96423	0.0199729	0.887613	0.994489
FBgn0022224	0.325861	2.81271	3.96736	0.0463904	0.455766
FBgn0022238	-0.0706721	6.47548	1.01908	0.312738	0.882732
FBgn0022246	-0.0896826	1.99954	0.383856	0.535547	0.964245
FBgn0022288	0.00805585	4.28171	0.00842326	0.926874	0.998276
FBgn0022338	-0.129121	3.21703	1.04446	0.306787	0.877203
FBgn0022343	0.0331775	5.77553	0.199975	0.654741	0.978055
FBgn0022344	-0.0331948	5.47168	0.161399	0.687872	0.981255
FBgn0022349	-0.0728848	6.43457	1.20039	0.273244	0.854869
FBgn0022355	0.0315487	10.37	0.0604232	0.805828	0.989494
FBgn0022359	-0.421989	4.91671	9.66592	0.00187717	0.072724
FBgn0022361	0.0770311	6.80922	0.657715	0.417368	0.933014
FBgn0022382	0.0277464	7.5154	0.128108	0.720402	0.984869
FBgn0022699	-0.00637436	4.64831	0.00648066	0.935838	0.998276
FBgn0022700	-0.608022	2.35303	7.01071	0.00810234	0.185558
FBgn0022702	0.450409	3.4393	3.62581	0.0568899	0.502726
FBgn0022709	0.0824839	6.98669	2.05649	0.151559	0.734633
FBgn0022710	0.139104	6.39591	2.50109	0.113768	0.668463
FBgn0022724	-0.0355728	3.23891	0.132721	0.715627	0.984869
FBgn0022740	-0.303746	0.840593	1.83482	0.17556	0.762126
FBgn0022764	0.00463741	7.40229	0.00254187	0.95979	0.998276
FBgn0022768	0.0305084	7.17711	0.23234	0.629794	0.977532
FBgn0022770	0.0486667	1.74102	0.0831422	0.773084	0.985613
FBgn0022772	-0.0574027	0.618372	0.0755266	0.783454	0.987604
FBgn0022774	0.0715256	4.53542	0.577597	0.447256	0.94421
FBgn0022786	0.0134592	4.05881	0.0299143	0.862685	0.994489
FBgn0022787	0.0628339	6.56856	0.724534	0.394661	0.924323
FBgn0022800	-0.129655	3.57498	1.66423	0.197033	0.788347
FBgn0022893	-0.0639269	6.54832	0.694056	0.404788	0.926171
FBgn0022935	0.056559	4.57572	0.49784	0.480451	0.950501
FBgn0022936	-0.220044	2.89479	3.47917	0.0621458	0.520527
FBgn0022942	-0.0670907	4.80002	0.875079	0.349553	0.903804
FBgn0022943	-0.0194107	4.16625	0.0613404	0.80439	0.988623
FBgn0022959	0.0261343	8.52477	0.1403	0.707983	0.984869
FBgn0022960	-0.000711708	4.16849	7.11038e-05	0.993272	0.999798
FBgn0022981	0.0879715	3.45711	0.44676	0.503877	0.959021
FBgn0022984	0.010961	5.34161	0.0213598	0.883803	0.994489
FBgn0022985	-0.0136015	6.01854	0.0503463	0.822462	0.992898
FBgn0022986	-0.0650936	4.73421	0.556236	0.455781	0.945447
FBgn0022987	0.00673607	5.4474	0.00387428	0.950369	0.998276
FBgn0023000	0.212385	4.12457	5.15809	0.0231384	0.326403
FBgn0023001	-0.213255	3.8472	4.02253	0.0448962	0.449811
FBgn0023023	0.0263324	5.39379	0.131829	0.716543	0.984869
FBgn0023076	0.0541481	6.48973	0.299477	0.584211	0.970059
FBgn0023081	0.0733036	6.15466	0.943784	0.331307	0.893725
FBgn0023083	0.0786632	6.65783	1.46603	0.225974	0.815505
FBgn0023090	0.0310234	6.2813	0.104601	0.746376	0.985613
FBgn0023094	0.0916535	4.08919	1.48787	0.222548	0.81267
FBgn0023095	0.025445	6.84604	0.0892514	0.765131	0.985613
FBgn0023096	0.000172066	2.15748	1.06652e-06	0.999176	0.999798
FBgn0023097	0.0830587	5.78955	1.16447	0.280541	0.859632
FBgn0023129	-0.105791	7.03401	0.887291	0.346212	0.901091
FBgn0023130	0.058066	3.58589	0.310144	0.577592	0.96904
FBgn0023143	-0.0187671	8.29483	0.0922669	0.761315	0.985613
FBgn0023167	-0.0345526	3.90165	0.0810834	0.775834	0.986475
FBgn0023169	-0.00911474	7.46683	0.024144	0.876519	0.994489
FBgn0023170	0.112462	7.70579	1.09653	0.295029	0.869574
FBgn0023171	0.0419147	4.77618	0.23695	0.626418	0.977532
FBgn0023172	0.0383704	7.6965	0.15824	0.690782	0.981255
FBgn0023174	-0.084185	6.92172	2.0307	0.15415	0.737436
FBgn0023175	-0.036152	6.84547	0.197355	0.656864	0.978627
FBgn0023177	-0.104332	4.56285	1.30724	0.252894	0.842697
FBgn0023178	-0.307158	3.60207	7.84975	0.00508277	0.140696
FBgn0023179	-0.0909401	5.76648	1.96949	0.160502	0.741737
FBgn0023181	0.0759287	3.19107	0.36267	0.547027	0.964245
FBgn0023197	0.120629	9.18276	0.622288	0.430198	0.935678
FBgn0023212	0.0137713	6.85075	0.0636073	0.800883	0.988623
FBgn0023213	-0.053644	8.7487	0.400235	0.526968	0.964046
FBgn0023214	-0.0319887	3.08215	0.0781467	0.779825	0.987604
FBgn0023215	-0.0197878	6.05178	0.0197168	0.888331	0.994489
FBgn0023216	0.0752392	3.7236	0.797193	0.371934	0.915954
FBgn0023388	0.0119599	6.81536	0.0269138	0.869689	0.994489
FBgn0023395	0.0443929	2.92387	0.134436	0.713877	0.984869
FBgn0023407	-0.119928	6.58823	1.71178	0.190755	0.781393
FBgn0023415	-0.0617796	7.73421	0.570604	0.450019	0.94421
FBgn0023416	-0.0879254	4.99027	0.799323	0.371296	0.915949
FBgn0023441	-0.00252781	7.82284	0.00117637	0.972639	0.998276
FBgn0023458	-0.0827489	7.83167	0.996371	0.31819	0.88601
FBgn0023477	0.0264298	7.85548	0.111028	0.738977	0.985613
FBgn0023479	0.0245563	8.82437	0.053829	0.81653	0.991431
FBgn0023489	-0.0373666	2.3218	0.0838521	0.772143	0.985613
FBgn0023506	0.186174	4.28206	6.25776	0.012365	0.23553
FBgn0023507	-0.0961958	7.64558	1.58853	0.207536	0.800642
FBgn0023508	-0.0853301	5.61272	2.01071	0.156193	0.739939
FBgn0023509	-0.176651	4.26335	4.19585	0.0405231	0.426877
FBgn0023510	-0.00582598	6.97703	0.00738611	0.931512	0.998276
FBgn0023511	-0.119334	5.51158	3.4216	0.0643485	0.528334
FBgn0023512	-0.0106273	4.41609	0.0161372	0.898915	0.995203
FBgn0023513	-0.0015236	3.04061	0.000187065	0.989088	0.999798
FBgn0023514	-0.0269519	4.19101	0.0790701	0.778562	0.987604
FBgn0023515	-0.0968179	3.81554	1.21998	0.269364	0.852538
FBgn0023516	0.0556494	5.72001	0.511895	0.47432	0.950448
FBgn0023517	0.0461898	3.23299	0.127073	0.721487	0.984869
FBgn0023518	-0.0169786	5.2497	0.0475844	0.827321	0.993529
FBgn0023519	-0.0322054	4.6969	0.076986	0.781424	0.987604
FBgn0023520	-0.150798	2.05709	1.44804	0.228843	0.819152
FBgn0023521	-0.0968071	3.57539	0.808234	0.368643	0.914473
FBgn0023522	0.0946773	3.99576	0.985713	0.320792	0.887762
FBgn0023524	-0.0897829	4.29617	1.10446	0.29329	0.869554
FBgn0023525	0.0626878	3.83602	0.448884	0.502866	0.959021
FBgn0023526	-0.178335	5.95772	4.91744	0.0265868	0.346101
FBgn0023527	-0.0845257	3.51562	0.784381	0.375805	0.916646
FBgn0023528	-0.0557606	5.79317	0.77297	0.3793	0.918948
FBgn0023529	-0.245866	7.70718	15.9587	6.47389e-05	0.00660185
FBgn0023530	0.0525847	3.55591	0.17175	0.678562	0.98084
FBgn0023531	-0.0271302	6.60529	0.100455	0.751285	0.985613
FBgn0023534	-0.0216863	2.28829	0.0220737	0.881891	0.994489
FBgn0023535	0.0774709	3.96543	0.201167	0.653781	0.978055
FBgn0023536	-0.0953842	4.57891	1.63675	0.200772	0.791437
FBgn0023537	-0.152974	7.47598	4.2008	0.040405	0.426877
FBgn0023540	0.141571	7.25529	5.12593	0.023571	0.328562
FBgn0023541	-1.09978	5.32196	15.5696	7.95237e-05	0.00759832
FBgn0023542	-0.0389194	4.47133	0.252312	0.615452	0.977061
FBgn0023545	0.0208676	4.3925	0.0591652	0.80782	0.990117
FBgn0023549	-0.084068	5.8643	1.04769	0.306041	0.876741
FBgn0023550	-0.220331	5.32324	4.94247	0.0262045	0.346101
FBgn0024150	-0.0731809	4.31369	0.751556	0.385984	0.922893
FBgn0024179	-0.0487085	5.33399	0.556569	0.455646	0.945447
FBgn0024183	-0.0226694	8.26759	0.120934	0.728024	0.985328
FBgn0024184	-0.165422	3.16968	1.8221	0.177063	0.763737
FBgn0024187	-0.00951671	6.77048	0.0175236	0.894686	0.994767
FBgn0024188	0.017612	5.16174	0.0622907	0.802911	0.988623
FBgn0024189	0.100578	4.57908	0.894049	0.344382	0.900622
FBgn0024191	0.0549205	3.84676	0.332091	0.56443	0.967908
FBgn0024194	0.00806801	2.72532	0.00276582	0.958058	0.998276
FBgn0024196	0.0651847	4.50617	0.453889	0.500494	0.958828
FBgn0024222	0.031837	4.54655	0.116212	0.73318	0.985613
FBgn0024227	0.233027	1.67838	1.49803	0.220975	0.811899
FBgn0024230	-0.00160163	4.30565	0.000246908	0.987463	0.999798
FBgn0024232	-0.174394	4.58009	2.51634	0.112672	0.664953
FBgn0024234	-0.00578824	5.1621	0.00580367	0.939274	0.998276
FBgn0024236	0.0818434	6.37573	1.82465	0.176761	0.763536
FBgn0024238	-0.0782503	7.05686	1.19388	0.274548	0.856053
FBgn0024244	0.0375137	5.50346	0.233366	0.629039	0.977532
FBgn0024245	-0.0363699	3.66961	0.0965052	0.756065	0.985613
FBgn0024248	0.0204229	6.04677	0.0642594	0.799886	0.988623
FBgn0024250	-0.012437	4.11705	0.0143947	0.904501	0.995301
FBgn0024273	-0.0674841	5.77213	0.803471	0.370057	0.914753
FBgn0024277	-0.0524945	7.36431	0.534251	0.464825	0.949308
FBgn0024285	-0.032827	5.27105	0.235583	0.627415	0.977532
FBgn0024288	-0.256752	1.82255	2.09072	0.148197	0.732092
FBgn0024289	-0.0829635	8.07687	0.62969	0.427469	0.93499
FBgn0024291	-0.0255829	6.27365	0.117286	0.731996	0.985613
FBgn0024293	0.0822305	8.01369	1.32795	0.24917	0.840014
FBgn0024294	-0.0989127	1.18399	0.224721	0.635466	0.977532
FBgn0024314	0.0182853	6.48713	0.0848682	0.770805	0.985613
FBgn0024315	0.00593557	7.67652	0.00317177	0.955088	0.998276
FBgn0024320	0.0798435	7.15355	1.16668	0.280084	0.858641
FBgn0024321	0.00175344	4.78611	0.000495755	0.982236	0.999745
FBgn0024326	-0.0615673	5.775	0.70887	0.399819	0.926171
FBgn0024329	-0.0672379	5.82013	0.854345	0.355326	0.906137
FBgn0024330	-0.0649911	4.00719	0.518726	0.471385	0.949969
FBgn0024332	-0.0879447	1.59401	0.246623	0.619463	0.977532
FBgn0024352	-0.030485	6.89052	0.234664	0.628087	0.977532
FBgn0024360	-0.0538759	4.07334	0.314283	0.575064	0.96904
FBgn0024361	-0.304328	4.56883	7.57774	0.00590936	0.154032
FBgn0024362	-0.0277781	5.64474	0.204294	0.651277	0.977532
FBgn0024364	-0.0800305	3.8292	0.55924	0.454567	0.945025
FBgn0024365	-0.0298833	5.84266	0.189422	0.663398	0.97887
FBgn0024366	-0.460124	2.74289	13.1711	0.000284304	0.0197616
FBgn0024371	-0.066539	4.6355	0.732217	0.392166	0.92321
FBgn0024432	-0.0159527	6.43475	0.0552732	0.814129	0.99108
FBgn0024491	0.174745	3.23868	1.43779	0.230497	0.81982
FBgn0024509	-0.0947895	5.74433	1.95454	0.162099	0.742655
FBgn0024510	0.0562901	3.3418	0.342598	0.558333	0.966478
FBgn0024542	0.0363795	4.23639	0.156076	0.692795	0.981255
FBgn0024555	0.144803	7.02997	3.11641	0.0775073	0.568538
FBgn0024556	-0.0607334	6.80361	0.448392	0.503099	0.959021
FBgn0024558	0.0695343	3.9811	0.308683	0.578489	0.96904
FBgn0024689	-0.13754	4.9589	3.23934	0.0718894	0.549474
FBgn0024698	-0.0298826	4.20314	0.135921	0.71237	0.984869
FBgn0024728	0.0166926	6.13719	0.0543562	0.815649	0.991188
FBgn0024732	-0.0351136	4.31296	0.167649	0.68221	0.981
FBgn0024733	-0.0939636	9.39568	1.63706	0.20073	0.791437
FBgn0024734	0.00871834	8.09001	0.00884721	0.925062	0.998276
FBgn0024740	-0.0191817	2.24166	0.0123523	0.911505	0.99685
FBgn0024754	0.00270136	5.86618	0.0015609	0.968485	0.998276
FBgn0024804	-0.0289076	5.6214	0.145701	0.702678	0.982982
FBgn0024806	0.0350475	6.39924	0.223351	0.636499	0.977532
FBgn0024807	-0.0416681	7.48598	0.506539	0.476641	0.950501
FBgn0024811	-0.0452637	5.95898	0.501028	0.479049	0.950501
FBgn0024814	0.00442344	6.59394	0.0059448	0.938542	0.998276
FBgn0024833	0.00211492	5.44055	0.0010372	0.974308	0.998276
FBgn0024836	-0.0918848	4.10775	0.376771	0.539337	0.964245
FBgn0024841	0.0858117	4.51052	0.69701	0.40379	0.926171
FBgn0024846	0.00458988	5.09782	0.00455532	0.946189	0.998276
FBgn0024887	0.0821054	4.42265	1.12852	0.288092	0.865588
FBgn0024889	0.010275	6.93411	0.0336854	0.854378	0.993964
FBgn0024909	0.206779	4.15573	6.30825	0.0120177	0.231362
FBgn0024912	0.134078	2.39657	0.898377	0.343217	0.900622
FBgn0024913	0.0601883	4.31686	0.247422	0.618896	0.977532
FBgn0024920	-0.622148	1.22149	10.4543	0.00122363	0.0540632
FBgn0024921	-0.0478061	6.68225	0.287478	0.591841	0.970845
FBgn0024941	0.115966	4.62635	1.28552	0.256875	0.847309
FBgn0024943	-0.0840348	5.7763	1.39893	0.236902	0.825028
FBgn0024944	0.0692415	4.19069	0.544392	0.460618	0.947695
FBgn0024945	-0.0298855	4.95297	0.146588	0.701818	0.982982
FBgn0024947	0.0145685	6.96918	0.0514268	0.820599	0.992326
FBgn0024956	0.0827547	3.34371	0.580563	0.446092	0.94421
FBgn0024957	-0.128498	7.68433	3.18549	0.0742948	0.55985
FBgn0024958	-0.00952949	5.40478	0.0202275	0.886904	0.994489
FBgn0024963	-0.0493722	7.13872	0.329146	0.566162	0.967908
FBgn0024973	-0.0964407	5.16132	1.2849	0.256989	0.847309
FBgn0024975	-0.158724	2.58427	1.7135	0.190532	0.781393
FBgn0024980	-0.00939121	4.15071	0.00880675	0.925233	0.998276
FBgn0024983	0.00842694	4.31536	0.0104298	0.918656	0.998276
FBgn0024985	-0.0636427	6.71484	0.814254	0.366865	0.913016
FBgn0024986	-0.0569581	5.42209	0.388767	0.532948	0.964245
FBgn0024987	-0.0777099	6.82517	1.56492	0.210947	0.803288
FBgn0024989	-0.339822	2.75039	6.38111	0.0115341	0.227009
FBgn0024991	0.0265687	3.95566	0.0861836	0.769086	0.985613
FBgn0024992	0.0110762	5.95569	0.0280346	0.867028	0.994489
FBgn0024993	0.105568	2.24082	0.503851	0.477813	0.950501
FBgn0024994	-0.060713	4.49265	0.361267	0.547803	0.964245
FBgn0024995	0.0799731	5.29067	0.56963	0.450406	0.94421
FBgn0024996	-0.097729	4.57656	1.38759	0.238813	0.827649
FBgn0024997	0.0416867	4.68034	0.102335	0.749046	0.985613
FBgn0024998	-0.0880855	3.571	0.855835	0.354907	0.906137
FBgn0025109	-0.0170331	4.77405	0.0352735	0.851024	0.993529
FBgn0025111	0.0957863	7.03834	2.36835	0.123818	0.691216
FBgn0025115	0.147068	4.45784	2.15127	0.142452	0.721202
FBgn0025185	0.0213622	2.41432	0.0227428	0.880128	0.994489
FBgn0025186	-0.0137505	5.1149	0.0414919	0.838591	0.993529
FBgn0025286	-0.0336429	8.85271	0.13873	0.709547	0.984869
FBgn0025335	-0.0473582	5.25084	0.325854	0.568111	0.967908
FBgn0025336	-0.0291001	4.47909	0.126368	0.722228	0.984869
FBgn0025352	-0.0860209	7.09385	1.65676	0.198042	0.788347
FBgn0025360	0.122895	4.73075	2.60097	0.106798	0.651383
FBgn0025366	0.0504623	6.56357	0.532731	0.465461	0.949308
FBgn0025373	-0.0661156	5.60285	0.998222	0.317741	0.88601
FBgn0025378	-0.0302126	3.86178	0.0651184	0.798582	0.988623
FBgn0025381	-0.0108118	6.41724	0.0315772	0.858959	0.994489
FBgn0025382	-0.159633	1.42325	0.694497	0.404639	0.926171
FBgn0025387	0.0551716	5.61301	0.500777	0.479159	0.950501
FBgn0025388	-0.019091	6.44643	0.0506622	0.821915	0.992872
FBgn0025390	0.0363177	6.40454	0.140483	0.707802	0.984869
FBgn0025391	-0.19757	3.22588	3.34426	0.0674397	0.533325
FBgn0025394	-0.00622988	5.68225	0.00956657	0.922084	0.998276
FBgn0025454	0.50428	11.2901	6.05581	0.0138606	0.249995
FBgn0025455	0.0450647	7.61083	0.389675	0.53247	0.964245
FBgn0025456	0.19996	5.56773	3.21226	0.0730883	0.555452
FBgn0025457	-0.200783	3.75847	3.99887	0.0455307	0.452112
FBgn0025463	-0.0633479	4.46374	0.709387	0.399647	0.926171
FBgn0025469	-0.116363	4.17193	1.62532	0.202352	0.792471
FBgn0025519	-0.0901032	4.06217	1.20387	0.272549	0.853957
FBgn0025525	0.0609735	5.70224	0.612486	0.433853	0.937596
FBgn0025549	0.0312056	5.28023	0.201326	0.653653	0.978055
FBgn0025558	0.09925	3.34571	0.573825	0.448743	0.94421
FBgn0025571	-0.0271624	6.36822	0.198474	0.655955	0.978408
FBgn0025573	0.100198	4.16716	1.78165	0.181947	0.767842
FBgn0025574	0.0531843	5.84783	0.42422	0.514839	0.961773
FBgn0025582	-0.00512978	7.27829	0.00493509	0.943994	0.998276
FBgn0025583	0.300013	6.66193	3.57295	0.058728	0.511385
FBgn0025592	0.0165488	6.19543	0.0634408	0.801138	0.988623
FBgn0025595	-0.0913999	5.52816	1.09075	0.296305	0.870418
FBgn0025608	0.00826623	6.4802	0.0203442	0.88658	0.994489
FBgn0025612	0.267423	3.69806	8.98567	0.00272104	0.0942925
FBgn0025615	-0.0904668	5.04749	1.10963	0.292163	0.869047
FBgn0025616	0.0505016	4.68599	0.49966	0.479649	0.950501
FBgn0025620	-0.105679	6.65267	1.71843	0.189896	0.780193
FBgn0025621	0.0258502	5.90191	0.0939611	0.759201	0.985613
FBgn0025624	0.0797886	4.21355	0.82545	0.363591	0.911596
FBgn0025625	-0.00254364	4.76879	0.000620913	0.98012	0.999745
FBgn0025626	-0.000637181	4.69565	7.45708e-05	0.99311	0.999798
FBgn0025628	0.198058	6.30733	6.43689	0.0111774	0.222166
FBgn0025629	-0.115657	2.73224	0.682388	0.408766	0.92792
FBgn0025630	-0.0326438	3.61846	0.0723556	0.787937	0.988623
FBgn0025631	-0.0279594	5.92554	0.14859	0.699887	0.982761
FBgn0025632	-0.0772059	2.70816	0.438683	0.507759	0.959641
FBgn0025633	-0.000294632	5.68509	2.04105e-05	0.996395	0.999798
FBgn0025634	0.0414315	3.94598	0.163614	0.68585	0.981255
FBgn0025635	-0.0199292	3.31242	0.0379283	0.845587	0.993529
FBgn0025637	-0.0439521	6.77195	0.526684	0.468004	0.949428
FBgn0025638	-0.0918993	5.96282	1.32423	0.249834	0.841225
FBgn0025639	-0.0361634	6.64	0.199471	0.655148	0.978055
FBgn0025640	-0.0401634	4.9614	0.218859	0.639911	0.977532
FBgn0025641	0.0334493	6.06234	0.323516	0.569502	0.967908
FBgn0025642	0.0971576	3.12929	0.75606	0.384564	0.922675
FBgn0025643	-0.135295	3.63719	1.50644	0.219684	0.811899
FBgn0025674	-0.0124812	5.54628	0.0423814	0.836895	0.993529
FBgn0025676	-0.447282	3.09483	15.6096	7.78601e-05	0.00752395
FBgn0025678	-0.181897	6.9798	8.96975	0.00274487	0.0947562
FBgn0025680	-0.0112724	7.25208	0.0246023	0.875362	0.994489
FBgn0025681	0.0442551	6.81643	0.44714	0.503696	0.959021
FBgn0025682	-0.148059	5.98332	4.318	0.0377113	0.409815
FBgn0025683	-0.0383495	9.48946	0.406911	0.523541	0.963745
FBgn0025684	0.107469	3.83573	1.28948	0.256145	0.847012
FBgn0025686	0.276636	3.07003	3.79313	0.0514634	0.476789
FBgn0025687	-0.274575	4.86072	3.27634	0.0702857	0.544245
FBgn0025692	-0.302057	4.63162	8.29401	0.0039776	0.118788
FBgn0025693	-0.109385	5.54076	1.73717	0.187498	0.776786
FBgn0025697	0.0299081	5.87927	0.20151	0.653505	0.978055
FBgn0025700	-0.112698	6.51638	2.55497	0.109948	0.659023
FBgn0025702	0.0802144	7.53504	1.41689	0.233916	0.82155
FBgn0025709	-0.0378121	4.38152	0.0701472	0.791123	0.988623
FBgn0025712	0.0542141	5.01058	0.417056	0.51841	0.963602
FBgn0025716	0.0436248	3.74622	0.253256	0.614792	0.976675
FBgn0025720	-0.0627753	5.37356	0.69382	0.404868	0.926171
FBgn0025724	-0.0996392	6.43917	2.5167	0.112646	0.664953
FBgn0025725	-0.103059	7.01562	2.6333	0.104644	0.645531
FBgn0025726	0.0001035	8.33669	6.23218e-07	0.99937	0.999798
FBgn0025739	-0.129813	1.44493	0.633148	0.426203	0.93499
FBgn0025740	0.0269257	5.18913	0.0361122	0.849284	0.993529
FBgn0025741	0.02748	7.5234	0.0572086	0.810963	0.990603
FBgn0025742	0.062663	4.97604	0.534129	0.464876	0.949308
FBgn0025743	-0.0786924	5.00701	0.981403	0.321853	0.888997
FBgn0025777	-0.00875382	6.46933	0.0162111	0.898685	0.995134
FBgn0025781	-0.0315457	3.51787	0.0768646	0.781592	0.987604
FBgn0025790	-0.00530965	5.43105	0.00667667	0.934877	0.998276
FBgn0025800	-0.000472942	7.18962	4.69443e-05	0.994533	0.999798
FBgn0025802	-0.0200006	5.99519	0.0613701	0.804343	0.988623
FBgn0025806	-0.0798982	5.66105	1.47352	0.224791	0.815505
FBgn0025807	-0.13962	1.54327	0.516714	0.472247	0.949969
FBgn0025808	-0.0901975	2.39609	0.471896	0.492116	0.954589
FBgn0025809	0.0713768	4.22158	0.765351	0.381659	0.92142
FBgn0025814	0.114593	6.95817	0.480575	0.488162	0.952984
FBgn0025815	0.179132	3.0221	3.13699	0.0765351	0.56469
FBgn0025820	-0.13217	3.394	1.02816	0.31059	0.880766
FBgn0025821	0.0515655	5.31386	0.367301	0.544479	0.964245
FBgn0025827	0.0590612	4.52679	0.383597	0.535684	0.964245
FBgn0025830	-0.0713311	4.0252	0.668551	0.413557	0.930093
FBgn0025832	-0.0593062	2.24711	0.201287	0.653684	0.978055
FBgn0025833	-0.0668276	3.65592	0.439397	0.507414	0.959641
FBgn0025836	-0.120213	6.88324	1.98671	0.158686	0.741687
FBgn0025837	-0.0177365	3.35969	0.0111543	0.915889	0.997458
FBgn0025838	0.0923366	4.5834	0.77196	0.379611	0.919328
FBgn0025839	-0.0218802	6.63564	0.0413659	0.838833	0.993529
FBgn0025864	-0.00288101	6.95098	0.00145756	0.969546	0.998276
FBgn0025865	0.161518	5.85991	6.02455	0.0141082	0.252144
FBgn0025866	-0.0799445	5.81827	1.07059	0.300813	0.873177
FBgn0025874	0.0786746	3.03766	0.536974	0.463689	0.949308
FBgn0025878	-0.184256	3.72538	3.09698	0.0784375	0.573121
FBgn0025879	-0.0534479	6.59046	0.715625	0.397583	0.926171
FBgn0025885	-0.0456061	8.27103	0.362335	0.547212	0.964245
FBgn0025936	-0.0410713	6.84355	0.277855	0.59811	0.972522
FBgn0026015	0.0269226	4.64171	0.103989	0.747094	0.985613
FBgn0026056	0.0471252	4.75996	0.404611	0.524718	0.963745
FBgn0026058	0.0983398	1.38351	0.323174	0.569706	0.967908
FBgn0026059	-0.027301	7.41054	0.11917	0.729937	0.985613
FBgn0026060	0.142004	1.84736	0.964293	0.326108	0.891266
FBgn0026061	0.0550224	7.13382	0.68932	0.406396	0.927071
FBgn0026076	0.0294177	6.0293	0.167849	0.682031	0.981
FBgn0026077	0.0094618	4.90038	0.014702	0.903492	0.995301
FBgn0026079	-0.0190342	4.15329	0.0451054	0.83181	0.993529
FBgn0026080	0.0344821	4.06283	0.18079	0.670695	0.980348
FBgn0026083	-0.013535	7.17417	0.0238057	0.87738	0.994489
FBgn0026084	-0.162677	7.05284	6.37153	0.0115966	0.227078
FBgn0026085	0.0364119	1.65711	0.0543954	0.815584	0.991188
FBgn0026086	-0.0398378	6.741	0.178376	0.672772	0.980348
FBgn0026088	0.0570167	4.97635	0.328615	0.566476	0.967908
FBgn0026089	-0.029066	4.34862	0.0648181	0.799037	0.988623
FBgn0026090	0.0783143	4.34535	0.583954	0.444767	0.943302
FBgn0026136	0.00211306	4.75828	0.000636375	0.979874	0.999745
FBgn0026141	0.0971333	6.66954	2.42175	0.119661	0.679911
FBgn0026143	0.238023	3.22762	3.9253	0.0475647	0.4597
FBgn0026144	-0.68375	1.35973	5.48182	0.0192152	0.296613
FBgn0026147	0.061658	8.25966	0.897153	0.343546	0.900622
FBgn0026148	-0.134892	1.75786	0.527852	0.467511	0.949333
FBgn0026149	-0.0838729	2.83517	0.562729	0.453163	0.944828
FBgn0026150	-0.0972627	5.27656	1.56089	0.211535	0.804235
FBgn0026160	0.00597736	8.22465	0.0095361	0.922208	0.998276
FBgn0026174	0.0917584	2.65974	0.444455	0.50498	0.95943
FBgn0026175	0.141663	1.78785	0.803318	0.370103	0.914753
FBgn0026176	0.206182	5.11719	7.2489	0.00709446	0.171392
FBgn0026179	-0.0240894	7.20602	0.122832	0.725983	0.984869
FBgn0026181	0.0122418	6.64267	0.0250293	0.874294	0.994489
FBgn0026189	0.0383022	7.74909	0.394955	0.529706	0.964245
FBgn0026190	0.569216	1.52605	9.53583	0.00201499	0.0770104
FBgn0026192	-0.0256749	5.62457	0.109028	0.741254	0.985613
FBgn0026196	-0.172939	4.34949	2.15943	0.141697	0.720613
FBgn0026197	-0.121957	6.61959	1.49978	0.220706	0.811899
FBgn0026199	-0.034183	6.56243	0.168725	0.681248	0.981
FBgn0026206	0.0193524	7.43559	0.0322642	0.857449	0.994008
FBgn0026207	-0.0257645	4.51726	0.127952	0.720565	0.984869
FBgn0026238	-0.0542117	5.62377	0.393683	0.53037	0.964245
FBgn0026239	-0.0296566	6.24833	0.140791	0.707496	0.984869
FBgn0026250	0.0301975	8.494	0.215233	0.642697	0.977532
FBgn0026252	-0.0375915	7.14622	0.414936	0.519475	0.963745
FBgn0026255	0.060703	4.88237	0.631527	0.426796	0.93499
FBgn0026257	-0.0190261	3.80195	0.0385831	0.844277	0.993529
FBgn0026259	-0.0217684	7.83912	0.134213	0.714103	0.984869
FBgn0026261	0.0108126	4.64677	0.017963	0.893382	0.994729
FBgn0026262	-0.0372921	6.84609	0.193448	0.660062	0.978644
FBgn0026263	-0.157691	3.07684	1.66219	0.197307	0.788347
FBgn0026268	0.207493	4.01185	1.06551	0.301963	0.873814
FBgn0026309	0.104842	4.13371	1.24078	0.265322	0.851645
FBgn0026313	-0.0105682	6.0258	0.020004	0.887526	0.994489
FBgn0026314	-0.0572991	6.76355	0.750832	0.386213	0.922893
FBgn0026315	0.380009	5.29802	7.11179	0.00765784	0.179175
FBgn0026316	-0.0143635	5.89207	0.0412981	0.838964	0.993529
FBgn0026317	0.232361	5.87228	11.9504	0.000546353	0.0316568
FBgn0026319	-0.0346699	3.29409	0.126322	0.722277	0.984869
FBgn0026323	-0.0382972	5.58449	0.403475	0.5253	0.963745
FBgn0026324	0.00910373	4.1998	0.00345784	0.953109	0.998276
FBgn0026326	-0.088201	4.0775	1.26503	0.2607	0.849738
FBgn0026369	0.0622937	6.42297	0.899109	0.343021	0.900622
FBgn0026370	0.0278378	7.39012	0.148458	0.700014	0.982761
[truncated: 9,887 more rows]
