# Supplementary material for: Parallel gene expression evolution in natural and laboratory evolved populations
Source: Mol Ecol. 2020 Oct 12;30(4):884–94. doi: 10.1111/mec.15649 (PMC7891358; doi:10.1111/mec.15649)
Supplement: Supplementary file 5 — Table S5 [file MEC-30-884-s005.xlsx]

## Sheet: legend
Supplementary File 5. Gene ontology (GO) enrichment results for each of the co-regulated modules
Module ID	# of genes
Module0	1573
Module1	2059
Module2	1271
Module3	1005
Module4	812
Module5	694
Module6	636
Module7	553
Module8	496
Module9	330
Module10	299
Module11	296
Module12	280
Module13	266
Module14	261
Module15	242
Module16	229
Module17	199
Module18	140
Module19	136
Module20	109

## Sheet: Module0
GO.ID	Term	Annotated	Significant	Expected	Rank in Fisher.classic	Fisher.classic	Fisher.weight01
GO:0006355	regulation of transcription, DNA-templated	948	165	122.38	6	1.6e-05	4.1e-05
GO:0010043	response to zinc ion	15	6	1.94	49	0.00811	0.0012
GO:0043695	detection of pheromone	8	5	1.03	30	0.00142	0.0014
GO:0009566	fertilization	27	5	3.49	526	0.26433	0.0022
GO:0006919	activation of cysteine-type endopeptidase activity involved in apoptotic process	16	7	2.07	33	0.00232	0.0023
GO:0009749	response to glucose	6	4	0.77	35	0.00334	0.0033
GO:0007606	sensory perception of chemical stimulus	112	22	14.46	96	0.02776	0.0068
GO:0060179	male mating behavior	54	11	6.97	202	0.08114	0.007
GO:0035169	lymph gland plasmatocyte differentiation	7	4	0.9	46	0.007	0.007
GO:0035170	lymph gland crystal cell differentiation	7	4	0.9	47	0.007	0.007
GO:0008380	RNA splicing	261	33	33.69	1380	0.58013	0.0078
GO:0032868	response to insulin	72	8	9.29	1917	0.72781	0.0078
GO:0006284	base-excision repair	11	5	1.42	51	0.00838	0.0084
GO:0071480	cellular response to gamma radiation	11	5	1.42	52	0.00838	0.0084
GO:0007218	neuropeptide signaling pathway	50	13	6.45	56	0.00922	0.0092
GO:0045892	negative regulation of transcription, DNA-templated	356	57	45.96	134	0.04754	0.011
GO:0006400	tRNA modification	52	15	6.71	32	0.00179	0.0114
GO:0051415	microtubule nucleation by interphase microtubule organizing center	8	4	1.03	62	0.01257	0.0126
GO:0006383	transcription by RNA polymerase III	24	6	3.1	201	0.0795	0.0126
GO:0035234	ectopic germ cell programmed cell death	12	5	1.55	64	0.01286	0.0129
GO:0008354	germ cell migration	41	11	5.29	63	0.0126	0.0131
GO:2001056	positive regulation of cysteine-type endopeptidase activity	26	10	3.36	26	0.00093	0.0165
GO:0042795	snRNA transcription by RNA polymerase II	5	3	0.65	75	0.01753	0.0175
GO:0045445	myoblast differentiation	5	3	0.65	76	0.01753	0.0175
GO:0070265	necrotic cell death	5	3	0.65	77	0.01753	0.0175
GO:0042742	defense response to bacterium	199	32	25.69	241	0.1092	0.0193
GO:0042274	ribosomal small subunit biogenesis	63	14	8.13	94	0.02762	0.0202
GO:0034453	microtubule anchoring	9	4	1.16	79	0.02034	0.0203
GO:0006963	positive regulation of antibacterial peptide biosynthetic process	27	8	3.49	73	0.01744	0.0213
GO:0061057	peptidoglycan recognition protein signaling pathway	28	6	3.61	306	0.14373	0.0261
GO:0030717	oocyte karyosome formation	24	7	3.1	97	0.02784	0.0278
GO:0032968	positive regulation of transcription elongation from RNA polymerase II promoter	19	6	2.45	101	0.02795	0.028
GO:0008299	isoprenoid biosynthetic process	18	6	2.32	85	0.0214	0.0304
GO:0035249	synaptic transmission, glutamatergic	16	5	2.07	132	0.04573	0.0305
GO:0016242	negative regulation of macroautophagy	10	4	1.29	108	0.0305	0.0305
GO:0006310	DNA recombination	86	14	11.1	437	0.21442	0.0317
GO:0034227	tRNA thio-modification	6	3	0.77	110	0.03172	0.0317
GO:0050709	negative regulation of protein secretion	6	3	0.77	111	0.03172	0.0317
GO:0051443	positive regulation of ubiquitin-protein transferase activity	6	3	0.77	112	0.03172	0.0317
GO:0034637	cellular carbohydrate biosynthetic process	23	4	2.97	688	0.34493	0.0318
GO:0007265	Ras protein signal transduction	148	18	19.11	1600	0.64473	0.0355
GO:0007098	centrosome cycle	77	9	9.94	1731	0.6767	0.0363
GO:0009744	response to sucrose	18	5	2.32	178	0.07226	0.0431
GO:0007509	mesoderm migration involved in gastrulation	11	4	1.42	125	0.04314	0.0431
GO:0035289	posterior head segmentation	11	4	1.42	126	0.04314	0.0431
GO:0006629	lipid metabolic process	451	70	58.22	158	0.0547	0.0433
GO:1990778	protein localization to cell periphery	58	11	7.49	255	0.12082	0.0455
GO:0002921	negative regulation of humoral immune response	15	4	1.94	247	0.11789	0.0456
GO:0070734	histone H3-K27 methylation	9	3	1.16	225	0.09915	0.0456
GO:0001672	regulation of chromatin assembly or disassembly	24	4	3.1	725	0.37596	0.0457
GO:0010972	negative regulation of G2/M transition of mitotic cell cycle	18	3	2.32	800	0.416	0.0457
GO:0048872	homeostasis of number of cells	30	4	3.87	1201	0.55373	0.0458
GO:0045089	positive regulation of innate immune response	44	10	5.68	138	0.05019	0.0502
GO:0006000	fructose metabolic process	7	3	0.9	139	0.05027	0.0503
GO:0006303	double-strand break repair via nonhomologous end joining	7	3	0.9	140	0.05027	0.0503
GO:0015709	thiosulfate transport	7	3	0.9	141	0.05027	0.0503
GO:0015729	oxaloacetate transport	7	3	0.9	142	0.05027	0.0503
GO:0032875	regulation of DNA endoreduplication	7	3	0.9	143	0.05027	0.0503
GO:0035288	anterior head segmentation	7	3	0.9	144	0.05027	0.0503
GO:0045313	rhabdomere membrane biogenesis	7	3	0.9	145	0.05027	0.0503
GO:0060326	cell chemotaxis	7	3	0.9	146	0.05027	0.0503
GO:0061320	pericardial nephrocyte differentiation	7	3	0.9	147	0.05027	0.0503
GO:0071422	succinate transmembrane transport	7	3	0.9	148	0.05027	0.0503
GO:0071423	malate transmembrane transport	7	3	0.9	149	0.05027	0.0503
GO:2000105	positive regulation of DNA-dependent DNA replication	7	3	0.9	150	0.05027	0.0503
GO:0051604	protein maturation	83	9	10.71	2045	0.76079	0.0507
GO:0007474	imaginal disc-derived wing vein specification	56	12	7.23	155	0.05079	0.0508
GO:0007167	enzyme linked receptor protein signaling pathway	242	27	31.24	2287	0.82063	0.051
GO:0046854	phosphatidylinositol phosphorylation	22	6	2.84	159	0.05498	0.055
GO:0030490	maturation of SSU-rRNA	43	9	5.55	219	0.09461	0.0581
GO:0016973	poly(A)+ mRNA export from nucleus	12	4	1.55	171	0.05829	0.0583
GO:0045116	protein neddylation	12	4	1.55	172	0.05829	0.0583
GO:0045451	pole plasm oskar mRNA localization	44	8	5.68	422	0.20043	0.0667
GO:0030162	regulation of proteolysis	131	23	16.91	195	0.07535	0.0722
GO:0071897	DNA biosynthetic process	38	8	4.91	240	0.10836	0.0727
GO:0035290	trunk segmentation	15	5	1.94	116	0.03506	0.0727
GO:0046672	positive regulation of compound eye retinal cell programmed cell death	8	3	1.03	184	0.07288	0.0729
GO:0090278	negative regulation of peptide hormone secretion	8	3	1.03	185	0.07288	0.0729
GO:0090316	positive regulation of intracellular protein transport	8	3	1.03	186	0.07288	0.0729
GO:1902969	mitotic DNA replication	8	3	1.03	187	0.07288	0.0729
GO:0000082	G1/S transition of mitotic cell cycle	31	4	4	1381	0.58078	0.0732
GO:0046824	positive regulation of nucleocytoplasmic transport	9	4	1.16	80	0.02034	0.0834
GO:0071322	cellular response to carbohydrate stimulus	11	3	1.42	321	0.16061	0.0836
GO:0030641	regulation of cellular pH	27	4	3.49	938	0.46752	0.0837
GO:0032006	regulation of TOR signaling	61	8	7.87	1190	0.53837	0.0837
GO:0023014	signal transduction by protein phosphorylation	137	14	17.69	2454	0.86021	0.0842
GO:0030307	positive regulation of cell growth	46	11	5.94	102	0.0292	0.0951
GO:0035151	regulation of tube size, open tracheal system	48	8	6.2	549	0.2747	0.0959
GO:0040014	regulation of multicellular organism growth	47	10	6.07	193	0.07369	0.0987
GO:0016204	determination of muscle attachment site	9	3	1.16	226	0.09915	0.0992
GO:0016267	O-glycan processing, core 1	9	3	1.16	227	0.09915	0.0992
GO:0042401	cellular biogenic amine biosynthetic process	9	3	1.16	228	0.09915	0.0992
GO:0071481	cellular response to X-ray	9	3	1.16	229	0.09915	0.0992
GO:0035277	spiracle morphogenesis, open tracheal system	20	5	2.58	238	0.10554	0.1055
GO:0006367	transcription initiation from RNA polymerase II promoter	73	12	9.42	474	0.22716	0.1063
GO:0007173	epidermal growth factor receptor signaling pathway	59	7	7.62	1611	0.65327	0.1064
GO:0044255	cellular lipid metabolic process	371	55	47.89	315	0.14837	0.1076
GO:0045944	positive regulation of transcription by RNA polymerase II	305	50	39.37	124	0.04252	0.1165
GO:0008272	sulfate transport	15	4	1.94	248	0.11789	0.1179
GO:0045773	positive regulation of axon extension	15	4	1.94	249	0.11789	0.1179
GO:1902669	positive regulation of axon guidance	15	4	1.94	250	0.11789	0.1179
GO:0032774	RNA biosynthetic process	1015	180	131.02	2	1.8e-06	0.1232
GO:0051254	positive regulation of RNA metabolic process	428	71	55.25	67	0.01419	0.1248
GO:0031325	positive regulation of cellular metabolic process	746	118	96.3	55	0.00905	0.1266
GO:0006352	DNA-templated transcription, initiation	87	15	11.23	314	0.14708	0.1271
GO:0043455	regulation of secondary metabolic process	11	4	1.42	127	0.04314	0.1274
GO:0010002	cardioblast differentiation	15	4	1.94	251	0.11789	0.1275
GO:0046885	regulation of hormone biosynthetic process	10	3	1.29	282	0.12857	0.1275
GO:0007354	zygotic determination of anterior/posterior axis, embryo	18	4	2.32	413	0.195	0.1275
GO:0006271	DNA strand elongation involved in DNA replication	12	3	1.55	400	0.19472	0.1276
GO:0006718	juvenile hormone biosynthetic process	5	2	0.65	263	0.12759	0.1276
GO:0006862	nucleotide transport	5	2	0.65	264	0.12759	0.1276
GO:0007147	female meiosis II	5	2	0.65	265	0.12759	0.1276
GO:0030423	targeting of mRNA for destruction involved in RNA interference	5	2	0.65	266	0.12759	0.1276
GO:0031048	heterochromatin assembly by small RNA	5	2	0.65	267	0.12759	0.1276
GO:0032351	negative regulation of hormone metabolic process	5	2	0.65	268	0.12759	0.1276
GO:0033182	regulation of histone ubiquitination	5	2	0.65	269	0.12759	0.1276
GO:0038001	paracrine signaling	5	2	0.65	270	0.12759	0.1276
GO:0043618	regulation of transcription from RNA polymerase II promoter in response to stress	5	2	0.65	271	0.12759	0.1276
GO:0046833	positive regulation of RNA export from nucleus	5	2	0.65	272	0.12759	0.1276
GO:0048060	negative gravitaxis	5	2	0.65	273	0.12759	0.1276
GO:0051291	protein heterooligomerization	5	2	0.65	274	0.12759	0.1276
GO:0090069	regulation of ribosome biogenesis	5	2	0.65	275	0.12759	0.1276
GO:0090435	protein localization to nuclear envelope	5	2	0.65	276	0.12759	0.1276
GO:1901642	nucleoside transmembrane transport	5	2	0.65	277	0.12759	0.1276
GO:2001057	reactive nitrogen species metabolic process	5	2	0.65	278	0.12759	0.1276
GO:0048865	stem cell fate commitment	31	4	4	1382	0.58078	0.1278
GO:0010529	negative regulation of transposition	21	5	2.71	258	0.12455	0.1284
GO:0007304	chorion-containing eggshell formation	85	13	10.97	607	0.29948	0.1285
GO:0030381	chorion-containing eggshell pattern formation	10	3	1.29	283	0.12857	0.1286
GO:0072697	protein localization to cell cortex	10	3	1.29	284	0.12857	0.1286
GO:0051172	negative regulation of nitrogen compound metabolic process	562	77	72.55	608	0.30033	0.1287
GO:1903320	regulation of protein modification by small protein conjugation or removal	34	9	4.39	89	0.02508	0.1287
GO:1900424	regulation of defense response to bacterium	45	10	5.81	164	0.05738	0.1287
GO:0030072	peptide hormone secretion	15	4	1.94	252	0.11789	0.129
GO:0072332	intrinsic apoptotic signaling pathway by p53 class mediator	8	3	1.03	188	0.07288	0.129
GO:0014016	neuroblast differentiation	33	6	4.26	504	0.2474	0.129
GO:0061014	positive regulation of mRNA catabolic process	12	3	1.55	401	0.19472	0.129
GO:0021953	central nervous system neuron differentiation	10	2	1.29	730	0.3769	0.1291
GO:0033673	negative regulation of kinase activity	24	3	3.1	1447	0.61522	0.1292
GO:0051347	positive regulation of transferase activity	56	7	7.23	1424	0.59667	0.1292
GO:0042326	negative regulation of phosphorylation	68	8	8.78	1647	0.66549	0.1293
GO:0031329	regulation of cellular catabolic process	191	23	24.66	1729	0.67348	0.1294
GO:0008589	regulation of smoothened signaling pathway	60	5	7.75	2631	0.90173	0.1295
GO:0048736	appendage development	326	39	42.08	1892	0.72243	0.1295
GO:0031344	regulation of cell projection organization	139	11	17.94	3036	0.97721	0.13
GO:0048513	animal organ development	1117	122	144.19	3098	0.98595	0.1319
GO:0006281	DNA repair	165	31	21.3	78	0.01915	0.1371
GO:0007032	endosome organization	16	4	2.07	299	0.14194	0.1419
GO:0006397	mRNA processing	298	38	38.47	1255	0.55968	0.1427
GO:0006816	calcium ion transport	61	7	7.87	1746	0.68824	0.1429
GO:0031122	cytoplasmic microtubule organization	28	6	3.61	307	0.14373	0.1437
GO:0009312	oligosaccharide biosynthetic process	22	5	2.84	310	0.14501	0.145
GO:0031327	negative regulation of cellular biosynthetic process	425	65	54.86	199	0.07896	0.158
GO:0006368	transcription elongation from RNA polymerase II promoter	34	10	4.39	54	0.0087	0.1594
GO:0090068	positive regulation of cell cycle process	39	9	5.03	163	0.05646	0.1599
GO:0006270	DNA replication initiation	16	4	2.07	300	0.14194	0.1605
GO:0015012	heparan sulfate proteoglycan biosynthetic process	17	4	2.19	343	0.16772	0.1605
GO:0002230	positive regulation of defense response to virus by host	11	3	1.42	322	0.16061	0.1606
GO:0007318	pole plasm protein localization	11	3	1.42	323	0.16061	0.1606
GO:0008057	eye pigment granule organization	11	3	1.42	324	0.16061	0.1606
GO:0008343	adult feeding behavior	11	3	1.42	325	0.16061	0.1606
GO:0031290	retinal ganglion cell axon guidance	11	3	1.42	326	0.16061	0.1606
GO:0042766	nucleosome mobilization	11	3	1.42	327	0.16061	0.1606
GO:0070873	regulation of glycogen metabolic process	11	3	1.42	328	0.16061	0.1606
GO:0003015	heart process	41	5	5.29	1552	0.62452	0.1612
GO:0007431	salivary gland development	118	12	15.23	2389	0.84977	0.1621
GO:0003333	amino acid transmembrane transport	43	8	5.55	381	0.18327	0.1626
GO:0030431	sleep	66	9	8.52	980	0.48472	0.1635
GO:0035050	embryonic heart tube development	23	5	2.97	339	0.1668	0.1668
GO:0002098	tRNA wobble uridine modification	17	4	2.19	344	0.16772	0.1677
GO:0030182	neuron differentiation	703	64	90.75	3266	0.99955	0.1698
GO:0006650	glycerophospholipid metabolic process	101	18	13.04	222	0.09518	0.1746
GO:0010332	response to gamma radiation	17	7	2.19	37	0.00351	0.1747
GO:0019991	septate junction assembly	36	7	4.65	353	0.17474	0.1747
GO:0072348	sulfur compound transport	21	6	2.71	130	0.0447	0.175
GO:1901264	carbohydrate derivative transport	17	5	2.19	165	0.05813	0.1751
GO:0031058	positive regulation of histone modification	19	5	2.45	208	0.08808	0.1752
GO:0035304	regulation of protein dephosphorylation	16	4	2.07	301	0.14194	0.1754
GO:0009954	proximal/distal pattern formation	28	5	3.61	596	0.29055	0.1755
GO:0043113	receptor clustering	13	3	1.68	475	0.23037	0.1755
GO:0050919	negative chemotaxis	21	4	2.71	589	0.28323	0.1755
GO:0000972	transcription-dependent tethering of RNA polymerase II gene DNA at nuclear periphery	6	2	0.77	354	0.17553	0.1755
GO:0001678	cellular glucose homeostasis	6	2	0.77	355	0.17553	0.1755
GO:0006559	L-phenylalanine catabolic process	6	2	0.77	356	0.17553	0.1755
GO:0006751	glutathione catabolic process	6	2	0.77	357	0.17553	0.1755
GO:0007130	synaptonemal complex assembly	6	2	0.77	358	0.17553	0.1755
GO:0009263	deoxyribonucleotide biosynthetic process	6	2	0.77	359	0.17553	0.1755
GO:0010635	regulation of mitochondrial fusion	6	2	0.77	360	0.17553	0.1755
GO:0033683	nucleotide-excision repair, DNA incision	6	2	0.77	361	0.17553	0.1755
GO:0035007	regulation of melanization defense response	6	2	0.77	362	0.17553	0.1755
GO:0042423	catecholamine biosynthetic process	6	2	0.77	363	0.17553	0.1755
GO:0043703	photoreceptor cell fate determination	6	2	0.77	364	0.17553	0.1755
GO:0048076	regulation of compound eye pigmentation	6	2	0.77	365	0.17553	0.1755
GO:0051036	regulation of endosome size	6	2	0.77	366	0.17553	0.1755
GO:0051055	negative regulation of lipid biosynthetic process	6	2	0.77	367	0.17553	0.1755
GO:0065001	specification of axis polarity	6	2	0.77	368	0.17553	0.1755
GO:0098700	neurotransmitter loading into synaptic vesicle	6	2	0.77	369	0.17553	0.1755
GO:1900182	positive regulation of protein localization to nucleus	6	2	0.77	370	0.17553	0.1755
GO:0033500	carbohydrate homeostasis	45	7	5.81	702	0.36046	0.1755
GO:0006282	regulation of DNA repair	15	3	1.94	609	0.30437	0.1756
GO:0045861	negative regulation of proteolysis	48	6	6.2	1427	0.5987	0.1759
GO:0042440	pigment metabolic process	106	8	13.68	3001	0.97169	0.1772
GO:0007430	terminal branching, open tracheal system	24	5	3.1	394	0.18977	0.1898
GO:0042594	response to starvation	136	16	17.56	1756	0.69386	0.1921
GO:0006302	double-strand break repair	86	14	11.1	438	0.21442	0.1945
GO:0016246	RNA interference	33	7	4.26	256	0.12454	0.1946
GO:0002121	inter-male aggressive behavior	12	3	1.55	402	0.19472	0.1947
GO:0019934	cGMP-mediated signaling	12	3	1.55	403	0.19472	0.1947
GO:0034587	piRNA metabolic process	12	3	1.55	404	0.19472	0.1947
GO:0035435	phosphate ion transmembrane transport	12	3	1.55	405	0.19472	0.1947
GO:0036098	male germ-line stem cell population maintenance	12	3	1.55	406	0.19472	0.1947
GO:0043162	ubiquitin-dependent protein catabolic process via the multivesicular body sorting pathway	12	3	1.55	407	0.19472	0.1947
GO:2001234	negative regulation of apoptotic signaling pathway	12	3	1.55	408	0.19472	0.1947
GO:0030488	tRNA methylation	18	4	2.32	414	0.195	0.195
GO:0030513	positive regulation of BMP signaling pathway	18	4	2.32	415	0.195	0.195
GO:0043524	negative regulation of neuron apoptotic process	18	4	2.32	416	0.195	0.195
GO:0008293	torso signaling pathway	27	5	3.49	527	0.26433	0.1951
GO:0001894	tissue homeostasis	54	7	6.97	1251	0.55644	0.1952
GO:0000302	response to reactive oxygen species	34	4	4.39	1621	0.65593	0.1954
GO:0031098	stress-activated protein kinase signaling cascade	87	10	11.23	1799	0.70123	0.1957
GO:0000122	negative regulation of transcription by RNA polymerase II	185	28	23.88	430	0.20861	0.2086
GO:0030261	chromosome condensation	52	9	6.71	439	0.22216	0.2135
GO:0007398	ectoderm development	25	5	3.23	431	0.21379	0.2138
GO:0000079	regulation of cyclin-dependent protein serine/threonine kinase activity	19	4	2.45	442	0.22351	0.2235
GO:0007143	female meiotic nuclear division	62	9	8	790	0.40769	0.2238
GO:0007399	nervous system development	1025	100	132.32	3267	0.99959	0.2247
GO:0030258	lipid modification	89	15	11.49	349	0.16812	0.2249
GO:0006182	cGMP biosynthetic process	7	2	0.9	454	0.22563	0.2256
GO:0006398	mRNA 3'-end processing by stem-loop binding and cleavage	7	2	0.9	455	0.22563	0.2256
GO:0007506	gonadal mesoderm development	7	2	0.9	456	0.22563	0.2256
GO:0019985	translesion synthesis	7	2	0.9	457	0.22563	0.2256
GO:0034394	protein localization to cell surface	7	2	0.9	458	0.22563	0.2256
GO:0035207	negative regulation of hemocyte proliferation	7	2	0.9	459	0.22563	0.2256
GO:0035292	specification of segmental identity, trunk	7	2	0.9	460	0.22563	0.2256
GO:0042770	signal transduction in response to DNA damage	7	2	0.9	461	0.22563	0.2256
GO:0042771	intrinsic apoptotic signaling pathway in response to DNA damage by p53 class mediator	7	2	0.9	462	0.22563	0.2256
GO:0046662	regulation of oviposition	7	2	0.9	463	0.22563	0.2256
GO:0046673	negative regulation of compound eye retinal cell programmed cell death	7	2	0.9	464	0.22563	0.2256
GO:0048526	imaginal disc-derived wing expansion	7	2	0.9	465	0.22563	0.2256
GO:0050848	regulation of calcium-mediated signaling	7	2	0.9	466	0.22563	0.2256
GO:0051092	positive regulation of NF-kappaB transcription factor activity	7	2	0.9	467	0.22563	0.2256
GO:0070475	rRNA base methylation	7	2	0.9	468	0.22563	0.2256
GO:0007485	imaginal disc-derived male genitalia development	25	4	3.23	786	0.40684	0.2257
GO:0033993	response to lipid	58	8	7.49	975	0.47854	0.2258
GO:0046839	phospholipid dephosphorylation	20	3	2.58	983	0.48723	0.2258
GO:0030048	actin filament-based movement	30	3	3.87	2050	0.7631	0.2262
GO:0072089	stem cell proliferation	104	10	13.43	2544	0.87907	0.227
GO:0001654	eye development	370	39	47.76	2771	0.93181	0.2287
GO:0008585	female gonad development	13	3	1.68	476	0.23037	0.2304
GO:0016575	histone deacetylation	13	3	1.68	477	0.23037	0.2304
GO:0030322	stabilization of membrane potential	13	3	1.68	478	0.23037	0.2304
GO:0031062	positive regulation of histone methylation	13	3	1.68	479	0.23037	0.2304
GO:0031145	anaphase-promoting complex-dependent catabolic process	13	3	1.68	480	0.23037	0.2304
GO:0046835	carbohydrate phosphorylation	13	3	1.68	481	0.23037	0.2304
GO:0060025	regulation of synaptic activity	13	3	1.68	482	0.23037	0.2304
GO:0019222	regulation of metabolic process	1866	285	240.88	23	0.00045	0.2312
GO:0080090	regulation of primary metabolic process	1602	252	206.8	19	0.00016	0.2313
GO:0051173	positive regulation of nitrogen compound metabolic process	698	109	90.1	72	0.01703	0.2378
GO:0032784	regulation of DNA-templated transcription, elongation	30	9	3.87	57	0.01097	0.2407
GO:0060811	intracellular mRNA localization involved in anterior/posterior axis specification	56	11	7.23	232	0.09982	0.2409
GO:0001510	RNA methylation	43	9	5.55	220	0.09461	0.241
GO:0045740	positive regulation of DNA replication	9	4	1.16	81	0.02034	0.2411
GO:0010675	regulation of cellular carbohydrate metabolic process	18	5	2.32	179	0.07226	0.2412
GO:0001707	mesoderm formation	27	6	3.49	260	0.12588	0.2412
GO:0046666	retinal cell programmed cell death	28	6	3.61	308	0.14373	0.2412
GO:0006716	juvenile hormone metabolic process	7	3	0.9	151	0.05027	0.2413
GO:0006505	GPI anchor metabolic process	31	6	4	425	0.20342	0.2413
GO:0050920	regulation of chemotaxis	31	6	4	426	0.20342	0.2413
GO:0051983	regulation of chromosome segregation	40	7	5.16	508	0.2525	0.2413
GO:0051338	regulation of transferase activity	103	15	13.3	697	0.34947	0.2413
GO:0062033	positive regulation of mitotic sister chromatid segregation	10	3	1.29	285	0.12857	0.2413
GO:0002813	regulation of biosynthetic process of antibacterial peptides active against Gram-negative bacteria	11	3	1.42	329	0.16061	0.2414
GO:0045010	actin nucleation	19	4	2.45	443	0.22351	0.2414
GO:1903047	mitotic cell cycle process	315	42	40.66	892	0.43549	0.2414
GO:0071241	cellular response to inorganic substance	14	3	1.81	531	0.26707	0.2414
GO:0017038	protein import	93	13	12.01	816	0.42441	0.2415
GO:0051258	protein polymerization	93	13	12.01	817	0.42441	0.2415
GO:0018393	internal peptidyl-lysine acetylation	78	11	10.07	884	0.42596	0.2415
GO:0097061	dendritic spine organization	9	2	1.16	644	0.32723	0.2415
GO:0009798	axis specification	164	22	21.17	930	0.45805	0.2415
GO:0060148	positive regulation of posttranscriptional gene silencing	10	2	1.29	731	0.3769	0.2415
GO:0015748	organophosphate ester transport	26	4	3.36	895	0.43742	0.2415
GO:0044380	protein localization to cytoskeleton	11	2	1.42	820	0.42496	0.2416
GO:0000737	DNA catabolic process, endonucleolytic	19	3	2.45	918	0.4521	0.2416
GO:0007483	genital disc morphogenesis	21	3	2.71	1149	0.52123	0.2416
GO:1901654	response to ketone	48	6	6.2	1428	0.5987	0.2417
GO:0034248	regulation of cellular amide metabolic process	167	21	21.56	1402	0.587	0.2418
GO:0040029	regulation of gene expression, epigenetic	165	20	21.3	1619	0.65472	0.2419
GO:2001251	negative regulation of chromosome organization	43	4	5.55	2288	0.82381	0.242
GO:0048609	multicellular organismal reproductive process	951	121	122.76	1403	0.58768	0.2421
GO:0018209	peptidyl-serine modification	56	5	7.23	2476	0.86561	0.2421
GO:0045055	regulated exocytosis	68	6	8.78	2570	0.88796	0.2422
GO:0012501	programmed cell death	311	37	40.15	1926	0.73077	0.2423
GO:0048737	imaginal disc-derived appendage development	322	38	41.57	2026	0.751	0.2424
GO:0043900	regulation of multi-organism process	83	7	10.71	2730	0.92429	0.2424
GO:0032940	secretion by cell	210	23	27.11	2305	0.83102	0.2425
GO:0046390	ribose phosphate biosynthetic process	77	5	9.94	3037	0.9773	0.2426
GO:0007622	rhythmic behavior	108	9	13.94	2863	0.94916	0.2426
GO:0071495	cellular response to endogenous stimulus	220	23	28.4	2569	0.88751	0.2427
GO:0048512	circadian behavior	106	8	13.68	3002	0.97169	0.2428
GO:0042221	response to chemical	964	118	124.44	2035	0.75793	0.243
GO:0048858	cell projection morphogenesis	421	34	54.35	3265	0.99948	0.2457
GO:0001708	cell fate specification	81	14	10.46	317	0.15515	0.2463
GO:0050832	defense response to fungus	49	7	6.33	909	0.44936	0.2481
GO:0002168	instar larval development	62	8	8	1254	0.55773	0.2485
GO:0048856	anatomical structure development	2314	268	298.71	3114	0.98794	0.2495
GO:0007280	pole cell migration	20	4	2.58	510	0.25301	0.253
GO:0016239	positive regulation of macroautophagy	20	4	2.58	511	0.25301	0.253
GO:0006897	endocytosis	155	18	20.01	1891	0.72151	0.2552
GO:0030154	cell differentiation	1501	167	193.76	3137	0.99	0.2573
GO:0007298	border follicle cell migration	116	15	14.97	1196	0.53928	0.2578
GO:0040018	positive regulation of multicellular organism growth	27	5	3.49	528	0.26433	0.2643
GO:0090630	activation of GTPase activity	27	5	3.49	529	0.26433	0.2643
GO:0051225	spindle assembly	70	10	9.04	812	0.41744	0.2647
GO:0042417	dopamine metabolic process	14	3	1.81	532	0.26707	0.2671
GO:0006090	pyruvate metabolic process	41	6	5.29	902	0.43869	0.2673
GO:0048665	neuron fate specification	16	4	2.07	302	0.14194	0.2762
GO:0006415	translational termination	8	2	1.03	550	0.27655	0.2765
GO:0006882	cellular zinc ion homeostasis	8	2	1.03	551	0.27655	0.2765
GO:0007418	ventral midline development	8	2	1.03	552	0.27655	0.2765
GO:0007486	imaginal disc-derived female genitalia development	8	2	1.03	553	0.27655	0.2765
GO:0007523	larval visceral muscle development	8	2	1.03	554	0.27655	0.2765
GO:0008584	male gonad development	8	2	1.03	555	0.27655	0.2765
GO:0015804	neutral amino acid transport	8	2	1.03	556	0.27655	0.2765
GO:0030728	ovulation	8	2	1.03	557	0.27655	0.2765
GO:0033363	secretory granule organization	8	2	1.03	558	0.27655	0.2765
GO:0043704	photoreceptor cell fate specification	8	2	1.03	559	0.27655	0.2765
GO:0045842	positive regulation of mitotic metaphase/anaphase transition	8	2	1.03	560	0.27655	0.2765
GO:0051054	positive regulation of DNA metabolic process	8	2	1.03	561	0.27655	0.2765
GO:0051125	regulation of actin nucleation	8	2	1.03	562	0.27655	0.2765
GO:0070584	mitochondrion morphogenesis	8	2	1.03	563	0.27655	0.2765
GO:0080009	mRNA methylation	8	2	1.03	564	0.27655	0.2765
GO:0089718	amino acid import across plasma membrane	8	2	1.03	565	0.27655	0.2765
GO:0097120	receptor localization to synapse	8	2	1.03	566	0.27655	0.2765
GO:0097254	renal tubular secretion	8	2	1.03	567	0.27655	0.2765
GO:1901739	regulation of myoblast fusion	8	2	1.03	568	0.27655	0.2765
GO:2000253	positive regulation of feeding behavior	8	2	1.03	569	0.27655	0.2765
GO:0001710	mesodermal cell fate commitment	16	3	2.07	676	0.34186	0.2766
GO:0030951	establishment or maintenance of microtubule cytoskeleton polarity	39	5	5.03	1373	0.57844	0.2769
GO:0042461	photoreceptor cell development	111	13	14.33	1750	0.68967	0.2773
GO:0043484	regulation of RNA splicing	109	12	14.07	2060	0.76505	0.2776
GO:0065004	protein-DNA complex assembly	72	7	9.29	2369	0.83821	0.2777
GO:0006289	nucleotide-excision repair	27	6	3.49	261	0.12588	0.2826
GO:0070374	positive regulation of ERK1 and ERK2 cascade	21	4	2.71	590	0.28323	0.2832
GO:0007268	chemical synaptic transmission	274	26	35.37	2983	0.9687	0.2837
GO:0065008	regulation of biological quality	1217	124	157.1	3255	0.99922	0.29
GO:0007009	plasma membrane organization	28	5	3.61	597	0.29055	0.2906
GO:0072659	protein localization to plasma membrane	47	7	6.07	784	0.40497	0.2908
GO:0016573	histone acetylation	76	10	9.81	1167	0.52574	0.2913
GO:0007608	sensory perception of smell	61	10	7.87	521	0.25738	0.294
GO:0051726	regulation of cell cycle	276	36	35.63	1117	0.50085	0.2945
GO:0043044	ATP-dependent chromatin remodeling	46	8	5.94	492	0.23656	0.3039
GO:0014019	neuroblast development	15	3	1.94	610	0.30437	0.3044
GO:0035072	ecdysone-mediated induction of salivary gland cell autophagic cell death	15	3	1.94	611	0.30437	0.3044
GO:0042073	intraciliary transport	15	3	1.94	612	0.30437	0.3044
GO:0034220	ion transmembrane transport	268	30	34.6	2294	0.82644	0.3071
GO:0001666	response to hypoxia	50	8	6.45	630	0.31437	0.3137
GO:0007291	sperm individualization	50	8	6.45	631	0.31437	0.3144
GO:0006030	chitin metabolic process	68	10	8.78	774	0.38088	0.3146
GO:0016318	ommatidial rotation	29	5	3.74	634	0.31719	0.3172
GO:0042147	retrograde transport, endosome to Golgi	29	5	3.74	635	0.31719	0.3172
GO:0070328	triglyceride homeostasis	29	5	3.74	636	0.31719	0.3172
GO:0031398	positive regulation of protein ubiquitination	15	5	1.94	117	0.03506	0.3264
GO:0007277	pole cell development	25	5	3.23	432	0.21379	0.3269
GO:0005991	trehalose metabolic process	9	2	1.16	645	0.32723	0.3272
GO:0006121	mitochondrial electron transport, succinate to ubiquinone	9	2	1.16	646	0.32723	0.3272
GO:0006268	DNA unwinding involved in DNA replication	9	2	1.16	647	0.32723	0.3272
GO:0006964	positive regulation of biosynthetic process of antibacterial peptides active against Gram-negative b...	9	2	1.16	648	0.32723	0.3272
GO:0007386	compartment pattern specification	9	2	1.16	649	0.32723	0.3272
GO:0009253	peptidoglycan catabolic process	9	2	1.16	650	0.32723	0.3272
GO:0015695	organic cation transport	9	2	1.16	651	0.32723	0.3272
GO:0042306	regulation of protein import into nucleus	9	2	1.16	652	0.32723	0.3272
GO:0050766	positive regulation of phagocytosis	9	2	1.16	653	0.32723	0.3272
GO:0060439	trachea morphogenesis	9	2	1.16	654	0.32723	0.3272
GO:0097150	neuronal stem cell population maintenance	9	2	1.16	655	0.32723	0.3272
GO:1903053	regulation of extracellular matrix organization	9	2	1.16	656	0.32723	0.3272
GO:1990834	response to odorant	9	2	1.16	657	0.32723	0.3272
GO:2001235	positive regulation of apoptotic signaling pathway	9	2	1.16	658	0.32723	0.3272
GO:0006479	protein methylation	82	11	10.59	1003	0.49501	0.3274
GO:0098659	inorganic cation import across plasma membrane	23	3	2.97	1391	0.58531	0.3275
GO:0045786	negative regulation of cell cycle	101	8	13.04	2920	0.95858	0.3295
GO:0006974	cellular response to DNA damage stimulus	210	36	27.11	129	0.04419	0.3378
GO:0035264	multicellular organism growth	50	11	6.45	154	0.05079	0.3385
GO:0048639	positive regulation of developmental growth	93	16	12.01	296	0.13952	0.3386
GO:0019094	pole plasm mRNA localization	47	9	6.07	309	0.14467	0.3389
GO:0051438	regulation of ubiquitin-protein transferase activity	11	4	1.42	128	0.04314	0.339
GO:0050708	regulation of protein secretion	26	5	3.36	496	0.23869	0.3392
GO:0061647	histone H3-K9 modification	13	3	1.68	483	0.23037	0.3393
GO:0003407	neural retina development	8	2	1.03	570	0.27655	0.3394
GO:0006490	oligosaccharide-lipid intermediate biosynthetic process	10	2	1.29	732	0.3769	0.3394
GO:0046349	amino sugar biosynthetic process	10	2	1.29	733	0.3769	0.3394
GO:1902808	positive regulation of cell cycle G1/S phase transition	11	2	1.42	821	0.42496	0.3395
GO:0048067	cuticle pigmentation	21	3	2.71	1150	0.52123	0.3395
GO:0007272	ensheathment of neurons	14	2	1.81	1228	0.55605	0.3396
GO:0046533	negative regulation of photoreceptor cell differentiation	14	2	1.81	1229	0.55605	0.3396
GO:0006582	melanin metabolic process	45	6	5.81	1186	0.53276	0.3396
GO:0071363	cellular response to growth factor stimulus	86	11	11.1	1258	0.56186	0.3396
GO:1902742	apoptotic process involved in development	25	3	3.23	1593	0.64363	0.3397
GO:0006338	chromatin remodeling	118	19	15.23	380	0.18139	0.3397
GO:0031123	RNA 3'-end processing	72	8	9.29	1918	0.72781	0.3399
GO:0042886	amide transport	485	61	62.61	1445	0.60991	0.34
GO:0048638	regulation of developmental growth	216	26	27.88	1739	0.68102	0.3401
GO:0060537	muscle tissue development	31	2	4	2721	0.92325	0.3401
GO:0008593	regulation of Notch signaling pathway	63	6	8.13	2371	0.84004	0.3401
GO:0015833	peptide transport	482	60	62.22	1591	0.64292	0.3402
GO:0060828	regulation of canonical Wnt signaling pathway	75	7	9.68	2486	0.86724	0.3403
GO:1901699	cellular response to nitrogen compound	100	9	12.91	2674	0.91263	0.3406
GO:0022900	electron transport chain	84	5	10.84	3122	0.9882	0.3411
GO:0007279	pole cell formation	16	3	2.07	677	0.34186	0.3419
GO:0035025	positive regulation of Rho protein signal transduction	16	3	2.07	678	0.34186	0.3419
GO:0007632	visual behavior	23	4	2.97	689	0.34493	0.3449
GO:0009056	catabolic process	977	91	126.12	3286	0.9999	0.3493
GO:0045893	positive regulation of transcription, DNA-templated	409	66	52.8	104	0.03033	0.3605
GO:0048010	vascular endothelial growth factor receptor signaling pathway	31	5	4	711	0.37117	0.3712
GO:0010212	response to ionizing radiation	35	9	4.52	103	0.03002	0.3753
GO:0006506	GPI anchor biosynthetic process	29	5	3.74	637	0.31719	0.3757
GO:0007140	male meiotic nuclear division	77	11	9.94	791	0.40858	0.3759
GO:0000462	maturation of SSU-rRNA from tricistronic rRNA transcript (SSU-rRNA, 5.8S rRNA, LSU-rRNA)	31	5	4	712	0.37117	0.3759
GO:0009411	response to UV	24	4	3.1	726	0.37596	0.376
GO:1900073	regulation of neuromuscular synaptic transmission	24	4	3.1	727	0.37596	0.376
GO:0031401	positive regulation of protein modification process	148	22	19.11	544	0.2706	0.376
GO:0098656	anion transmembrane transport	83	13	10.71	541	0.26985	0.3762
GO:0042254	ribosome biogenesis	202	28	26.08	722	0.37265	0.3764
GO:0048599	oocyte development	125	18	16.14	696	0.34676	0.3764
GO:0008630	intrinsic apoptotic signaling pathway in response to DNA damage	17	4	2.19	345	0.16772	0.3764
GO:0046173	polyol biosynthetic process	17	3	2.19	765	0.37917	0.3769
GO:0006094	gluconeogenesis	10	2	1.29	734	0.3769	0.3769
GO:0006390	mitochondrial transcription	10	2	1.29	735	0.3769	0.3769
GO:0006801	superoxide metabolic process	10	2	1.29	736	0.3769	0.3769
GO:0006937	regulation of muscle contraction	10	2	1.29	737	0.3769	0.3769
GO:0007295	growth of a germarium-derived egg chamber	10	2	1.29	738	0.3769	0.3769
GO:0007440	foregut morphogenesis	10	2	1.29	739	0.3769	0.3769
GO:0010312	detoxification of zinc ion	10	2	1.29	740	0.3769	0.3769
GO:0016080	synaptic vesicle targeting	10	2	1.29	741	0.3769	0.3769
GO:0031936	negative regulation of chromatin silencing	10	2	1.29	742	0.3769	0.3769
GO:0034058	endosomal vesicle fusion	10	2	1.29	743	0.3769	0.3769
GO:0042684	cardioblast cell fate commitment	10	2	1.29	744	0.3769	0.3769
GO:0043652	engulfment of apoptotic cell	10	2	1.29	745	0.3769	0.3769
GO:0043666	regulation of phosphoprotein phosphatase activity	10	2	1.29	746	0.3769	0.3769
GO:0045005	DNA-dependent DNA replication maintenance of fidelity	10	2	1.29	747	0.3769	0.3769
GO:0046513	ceramide biosynthetic process	10	2	1.29	748	0.3769	0.3769
GO:0051567	histone H3-K9 methylation	10	2	1.29	749	0.3769	0.3769
GO:0060213	positive regulation of nuclear-transcribed mRNA poly(A) tail shortening	10	2	1.29	750	0.3769	0.3769
GO:0009062	fatty acid catabolic process	40	5	5.16	1432	0.60186	0.3773
GO:0045937	positive regulation of phosphate metabolic process	123	14	15.88	1927	0.73372	0.378
GO:0035186	syncytial blastoderm mitotic cell cycle	23	4	2.97	690	0.34493	0.379
GO:0000915	actomyosin contractile ring assembly	17	3	2.19	766	0.37917	0.3792
GO:0098655	cation transmembrane transport	188	17	24.27	2941	0.96146	0.3836
GO:0008284	positive regulation of cell population proliferation	75	10	9.68	1125	0.50804	0.397
GO:0006357	regulation of transcription by RNA polymerase II	569	91	73.45	70	0.01568	0.3973
GO:0008587	imaginal disc-derived wing margin morphogenesis	51	7	6.58	997	0.49308	0.3986
GO:0000278	mitotic cell cycle	449	59	57.96	931	0.46262	0.4005
GO:0008049	male courtship behavior	47	7	6.07	785	0.40497	0.405
GO:0006644	phospholipid metabolic process	139	24	17.94	205	0.08211	0.413
GO:0000184	nuclear-transcribed mRNA catabolic process, nonsense-mediated decay	18	3	2.32	801	0.416	0.416
GO:0007307	eggshell chorion gene amplification	18	3	2.32	802	0.416	0.416
GO:0007479	leg disc proximal/distal pattern formation	18	3	2.32	803	0.416	0.416
GO:0045572	positive regulation of imaginal disc growth	18	3	2.32	804	0.416	0.416
GO:0016192	vesicle-mediated transport	483	60	62.35	1610	0.64956	0.4172
GO:0035282	segmentation	210	34	27.11	217	0.09432	0.4229
GO:0031324	negative regulation of cellular metabolic process	614	85	79.26	515	0.25448	0.4231
GO:0034243	regulation of transcription elongation from RNA polymerase II promoter	23	7	2.97	86	0.02212	0.4237
GO:0072359	circulatory system development	100	16	12.91	436	0.21422	0.424
GO:0043547	positive regulation of GTPase activity	60	10	7.75	499	0.24085	0.424
GO:0048542	lymph gland development	57	10	7.36	399	0.19383	0.424
GO:0051304	chromosome separation	47	8	6.07	516	0.2554	0.4243
GO:0035601	protein deacylation	17	4	2.19	346	0.16772	0.4244
GO:0046189	phenol-containing compound biosynthetic process	10	3	1.29	286	0.12857	0.4244
GO:0006405	RNA export from nucleus	49	8	6.33	605	0.29437	0.4244
GO:0046068	cGMP metabolic process	11	3	1.42	330	0.16061	0.4244
GO:0007309	oocyte axis specification	112	16	14.46	720	0.37202	0.4244
GO:0035223	leg disc pattern formation	22	4	2.84	627	0.31395	0.4246
GO:0007091	metaphase/anaphase transition of mitotic cell cycle	31	5	4	713	0.37117	0.4246
GO:0010565	regulation of cellular ketone metabolic process	10	2	1.29	751	0.3769	0.4247
GO:0034471	ncRNA 5'-end processing	10	2	1.29	752	0.3769	0.4247
GO:0060251	regulation of glial cell proliferation	10	2	1.29	753	0.3769	0.4247
GO:1902882	regulation of response to oxidative stress	10	2	1.29	754	0.3769	0.4247
GO:0001775	cell activation	18	3	2.32	805	0.416	0.4247
GO:0018126	protein hydroxylation	26	4	3.36	896	0.43742	0.4247
GO:0030071	regulation of mitotic metaphase/anaphase transition	27	4	3.49	939	0.46752	0.4247
GO:0044106	cellular amine metabolic process	27	4	3.49	940	0.46752	0.4247
GO:0008348	negative regulation of antimicrobial humoral response	12	2	1.55	948	0.47101	0.4248
GO:0015837	amine transport	12	2	1.55	949	0.47101	0.4248
GO:0017001	antibiotic catabolic process	14	2	1.81	1230	0.55605	0.4248
GO:0048085	adult chitin-containing cuticle pigmentation	15	2	1.94	1408	0.59477	0.4249
GO:0048469	cell maturation	170	22	21.95	1184	0.52999	0.4249
GO:0000727	double-strand break repair via break-induced replication	11	2	1.42	822	0.42496	0.425
GO:0006744	ubiquinone biosynthetic process	11	2	1.42	823	0.42496	0.425
GO:0007060	male meiosis chromosome segregation	11	2	1.42	824	0.42496	0.425
GO:0007096	regulation of exit from mitosis	11	2	1.42	825	0.42496	0.425
GO:0007141	male meiosis I	11	2	1.42	826	0.42496	0.425
GO:0007380	specification of segmental identity, head	11	2	1.42	827	0.42496	0.425
GO:0016572	histone phosphorylation	11	2	1.42	828	0.42496	0.425
GO:0032827	negative regulation of natural killer cell differentiation involved in immune response	11	2	1.42	829	0.42496	0.425
GO:0040015	negative regulation of multicellular organism growth	11	2	1.42	830	0.42496	0.425
GO:0043433	negative regulation of DNA-binding transcription factor activity	11	2	1.42	831	0.42496	0.425
GO:0046693	sperm storage	11	2	1.42	832	0.42496	0.425
GO:0061343	cell adhesion involved in heart morphogenesis	11	2	1.42	833	0.42496	0.425
GO:0070509	calcium ion import	11	2	1.42	834	0.42496	0.425
GO:1903351	cellular response to dopamine	11	2	1.42	835	0.42496	0.425
GO:0019395	fatty acid oxidation	34	4	4.39	1622	0.65593	0.425
GO:2000060	positive regulation of ubiquitin-dependent protein catabolic process	34	4	4.39	1623	0.65593	0.425
GO:0071684	organism emergence from protective structure	20	2	2.58	2016	0.75048	0.4251
GO:0016236	macroautophagy	82	10	10.59	1558	0.62654	0.4251
GO:0072657	protein localization to membrane	129	17	16.65	1118	0.50329	0.4251
GO:0031667	response to nutrient levels	152	19	19.62	1426	0.59716	0.4251
GO:0097305	response to alcohol	116	14	14.97	1608	0.64878	0.4252
GO:0042176	regulation of protein catabolic process	70	8	9.04	1789	0.69768	0.4252
GO:0048284	organelle fusion	63	7	8.13	1881	0.72086	0.4252
GO:0050000	chromosome localization	25	2	3.23	2399	0.85179	0.4252
GO:0022410	circadian sleep/wake cycle process	41	4	5.29	2158	0.79376	0.4253
GO:0071692	protein localization to extracellular region	77	8	9.94	2167	0.79395	0.4255
GO:0042462	eye photoreceptor cell development	93	10	12.01	2091	0.77748	0.4255
GO:0007259	receptor signaling pathway via JAK-STAT	32	2	4.13	2764	0.93141	0.4255
GO:0045471	response to ethanol	67	8	8.65	1606	0.64866	0.4255
GO:0007224	smoothened signaling pathway	64	6	8.26	2395	0.85078	0.4255
GO:0002164	larval development	145	18	18.72	1444	0.60883	0.4256
GO:0023061	signal release	134	15	17.3	2046	0.7615	0.4256
GO:0044242	cellular lipid catabolic process	75	7	9.68	2487	0.86724	0.4257
GO:0061025	membrane fusion	52	4	6.71	2708	0.91756	0.4257
GO:0051648	vesicle localization	50	3	6.45	2960	0.96513	0.4259
GO:0007264	small GTPase mediated signal transduction	167	20	21.56	1730	0.67629	0.4259
GO:0051298	centrosome duplication	39	3	5.03	2615	0.89534	0.4261
GO:0015672	monovalent inorganic cation transport	139	13	17.94	2719	0.92255	0.4263
GO:0060322	head development	124	10	16.01	2972	0.96721	0.4266
GO:0048569	post-embryonic animal organ development	435	50	56.15	2350	0.83503	0.4268
GO:0055065	metal ion homeostasis	111	6	14.33	3223	0.99731	0.4273
GO:0019941	modification-dependent protein catabolic process	305	31	39.37	2823	0.94209	0.4274
GO:0035220	wing disc development	365	43	47.12	2062	0.76643	0.4318
GO:0016567	protein ubiquitination	202	26	26.08	1195	0.53872	0.4367
GO:0030433	ubiquitin-dependent ERAD pathway	26	4	3.36	897	0.43742	0.4374
GO:0006749	glutathione metabolic process	47	8	6.07	517	0.2554	0.4377
GO:0007088	regulation of mitotic nuclear division	63	10	8.13	601	0.29147	0.4513
GO:0003007	heart morphogenesis	36	6	4.65	638	0.31755	0.4516
GO:0000070	mitotic sister chromatid segregation	102	14	13.17	908	0.44647	0.4519
GO:0035331	negative regulation of hippo signaling	19	3	2.45	919	0.4521	0.4521
GO:0050806	positive regulation of synaptic transmission	19	3	2.45	920	0.4521	0.4521
GO:0030198	extracellular matrix organization	45	6	5.81	1187	0.53276	0.4523
GO:0000723	telomere maintenance	31	4	4	1383	0.58078	0.4524
GO:0010629	negative regulation of gene expression	565	80	72.93	419	0.19648	0.4569
GO:0006855	drug transmembrane transport	19	5	2.45	209	0.08808	0.47
GO:0030097	hemopoiesis	91	14	11.75	586	0.28193	0.4702
GO:0051091	positive regulation of DNA-binding transcription factor activity	19	4	2.45	444	0.22351	0.4705
GO:0006955	immune response	269	36	34.72	891	0.43483	0.4706
GO:0006611	protein export from nucleus	53	8	6.84	723	0.37565	0.4707
GO:0010389	regulation of G2/M transition of mitotic cell cycle	30	5	3.87	682	0.34411	0.4707
GO:0045456	ecdysteroid biosynthetic process	17	3	2.19	767	0.37917	0.4708
GO:0001522	pseudouridine synthesis	12	2	1.55	950	0.47101	0.471
GO:0007035	vacuolar acidification	12	2	1.55	951	0.47101	0.471
GO:0007056	spindle assembly involved in female meiosis	12	2	1.55	952	0.47101	0.471
GO:0007111	meiosis II cytokinesis	12	2	1.55	953	0.47101	0.471
GO:0008089	anterograde axonal transport	12	2	1.55	954	0.47101	0.471
GO:0035309	wing and notum subfield formation	12	2	1.55	955	0.47101	0.471
GO:0045175	basal protein localization	12	2	1.55	956	0.47101	0.471
GO:0050911	detection of chemical stimulus involved in sensory perception of smell	12	2	1.55	957	0.47101	0.471
GO:0051262	protein tetramerization	12	2	1.55	958	0.47101	0.471
GO:0071577	zinc ion transmembrane transport	12	2	1.55	959	0.47101	0.471
GO:0048477	oogenesis	536	61	69.19	2540	0.87681	0.4715
GO:0007034	vacuolar transport	50	5	6.45	2153	0.79106	0.4719
GO:0048193	Golgi vesicle transport	131	15	16.91	1923	0.73013	0.4721
GO:0060070	canonical Wnt signaling pathway	87	9	11.23	2207	0.80756	0.4723
GO:0006790	sulfur compound metabolic process	147	16	18.98	2195	0.80363	0.4726
GO:0032869	cellular response to insulin stimulus	68	5	8.78	2865	0.94946	0.473
GO:0006606	protein import into nucleus	52	8	6.71	699	0.35507	0.4776
GO:0007367	segment polarity determination	35	5	4.52	973	0.47821	0.4782
GO:0008406	gonad development	49	9	6.33	351	0.17386	0.4859
GO:0006909	phagocytosis	51	8	6.58	669	0.33462	0.4866
GO:0043486	histone exchange	31	5	4	714	0.37117	0.4869
GO:0016197	endosomal transport	109	15	14.07	894	0.43738	0.4869
GO:0000132	establishment of mitotic spindle orientation	20	3	2.58	984	0.48723	0.4872
GO:0000413	protein peptidyl-prolyl isomerization	20	3	2.58	985	0.48723	0.4872
GO:0035099	hemocyte migration	20	3	2.58	986	0.48723	0.4872
GO:0042136	neurotransmitter biosynthetic process	20	3	2.58	987	0.48723	0.4872
GO:1905515	non-motile cilium assembly	20	3	2.58	988	0.48723	0.4872
GO:0031647	regulation of protein stability	53	5	6.84	2306	0.83167	0.4886
GO:0001751	compound eye photoreceptor cell differentiation	167	16	21.56	2733	0.92567	0.4908
GO:0002165	instar larval or pupal development	509	56	65.71	2714	0.91977	0.4935
GO:0070868	heterochromatin organization involved in chromatin silencing	28	4	3.61	1005	0.49701	0.497
GO:0071456	cellular response to hypoxia	28	4	3.61	1006	0.49701	0.497
GO:1904263	positive regulation of TORC1 signaling	28	4	3.61	1007	0.49701	0.497
GO:0043281	regulation of cysteine-type endopeptidase activity involved in apoptotic process	29	9	3.74	53	0.00865	0.4975
GO:0032786	positive regulation of DNA-templated transcription, elongation	24	7	3.1	98	0.02784	0.4979
GO:0007315	pole plasm assembly	59	11	7.62	292	0.13219	0.4981
GO:0008610	lipid biosynthetic process	200	29	25.82	583	0.27801	0.4981
GO:0007617	mating behavior	103	16	13.3	507	0.25083	0.4983
GO:0035194	post-transcriptional gene silencing by RNA	60	10	7.75	500	0.24085	0.4984
GO:0010906	regulation of glucose metabolic process	16	4	2.07	303	0.14194	0.4985
GO:0008053	mitochondrial fusion	11	3	1.42	331	0.16061	0.4987
GO:0051306	mitotic sister chromatid separation	36	6	4.65	639	0.31755	0.4987
GO:0072593	reactive oxygen species metabolic process	36	6	4.65	640	0.31755	0.4987
GO:0060795	cell fate commitment involved in formation of primary germ layer	21	4	2.71	591	0.28323	0.4988
GO:1901992	positive regulation of mitotic cell cycle phase transition	21	4	2.71	592	0.28323	0.4988
GO:0000018	regulation of DNA recombination	17	3	2.19	768	0.37917	0.4989
GO:0060632	regulation of microtubule-based movement	10	2	1.29	755	0.3769	0.4989
GO:0071901	negative regulation of protein serine/threonine kinase activity	11	2	1.42	836	0.42496	0.499
GO:0001504	neurotransmitter uptake	5	1	0.65	1012	0.49904	0.499
GO:0002092	positive regulation of receptor internalization	5	1	0.65	1013	0.49904	0.499
GO:0002224	toll-like receptor signaling pathway	5	1	0.65	1014	0.49904	0.499
GO:0003352	regulation of cilium movement	5	1	0.65	1015	0.49904	0.499
GO:0006188	IMP biosynthetic process	5	1	0.65	1016	0.49904	0.499
GO:0006267	pre-replicative complex assembly involved in nuclear cell cycle DNA replication	5	1	0.65	1017	0.49904	0.499
GO:0006655	phosphatidylglycerol biosynthetic process	5	1	0.65	1018	0.49904	0.499
GO:0006684	sphingomyelin metabolic process	5	1	0.65	1019	0.49904	0.499
GO:0006723	cuticle hydrocarbon biosynthetic process	5	1	0.65	1020	0.49904	0.499
GO:0007000	nucleolus organization	5	1	0.65	1021	0.49904	0.499
GO:0007468	regulation of rhodopsin gene expression	5	1	0.65	1022	0.49904	0.499
GO:0007542	primary sex determination, germ-line	5	1	0.65	1023	0.49904	0.499
GO:0007589	body fluid secretion	5	1	0.65	1024	0.49904	0.499
GO:0009394	2'-deoxyribonucleotide metabolic process	5	1	0.65	1025	0.49904	0.499
GO:0010452	histone H3-K36 methylation	5	1	0.65	1026	0.49904	0.499
GO:0010457	centriole-centriole cohesion	5	1	0.65	1027	0.49904	0.499
GO:0010526	negative regulation of transposition, RNA-mediated	5	1	0.65	1028	0.49904	0.499
GO:0016060	metarhodopsin inactivation	5	1	0.65	1029	0.49904	0.499
GO:0016139	glycoside catabolic process	5	1	0.65	1030	0.49904	0.499
GO:0016255	attachment of GPI anchor to protein	5	1	0.65	1031	0.49904	0.499
GO:0018065	protein-cofactor linkage	5	1	0.65	1032	0.49904	0.499
GO:0030174	regulation of DNA-dependent DNA replication initiation	5	1	0.65	1033	0.49904	0.499
GO:0031468	nuclear envelope reassembly	5	1	0.65	1034	0.49904	0.499
GO:0031638	zymogen activation	5	1	0.65	1035	0.49904	0.499
GO:0032790	ribosome disassembly	5	1	0.65	1036	0.49904	0.499
GO:0034080	CENP-A containing nucleosome assembly	5	1	0.65	1037	0.49904	0.499
GO:0034553	mitochondrial respiratory chain complex II assembly	5	1	0.65	1038	0.49904	0.499
GO:0035001	dorsal trunk growth, open tracheal system	5	1	0.65	1039	0.49904	0.499
GO:0035193	larval central nervous system remodeling	5	1	0.65	1040	0.49904	0.499
GO:0035284	brain segmentation	5	1	0.65	1041	0.49904	0.499
GO:0035626	juvenile hormone mediated signaling pathway	5	1	0.65	1042	0.49904	0.499
GO:0036265	RNA (guanine-N7)-methylation	5	1	0.65	1043	0.49904	0.499
GO:0042321	negative regulation of circadian sleep/wake cycle, sleep	5	1	0.65	1044	0.49904	0.499
GO:0042381	hemolymph coagulation	5	1	0.65	1045	0.49904	0.499
GO:0042424	catecholamine catabolic process	5	1	0.65	1046	0.49904	0.499
GO:0042439	ethanolamine-containing compound metabolic process	5	1	0.65	1047	0.49904	0.499
GO:0042908	xenobiotic transport	5	1	0.65	1048	0.49904	0.499
GO:0043551	regulation of phosphatidylinositol 3-kinase activity	5	1	0.65	1049	0.49904	0.499
GO:0043968	histone H2A acetylation	5	1	0.65	1050	0.49904	0.499
GO:0045199	maintenance of epithelial cell apical/basal polarity	5	1	0.65	1051	0.49904	0.499
GO:0045317	equator specification	5	1	0.65	1052	0.49904	0.499
GO:0045998	positive regulation of ecdysteroid biosynthetic process	5	1	0.65	1053	0.49904	0.499
GO:0046337	phosphatidylethanolamine metabolic process	5	1	0.65	1054	0.49904	0.499
GO:0046663	dorsal closure, leading edge cell differentiation	5	1	0.65	1055	0.49904	0.499
GO:0046902	regulation of mitochondrial membrane permeability	5	1	0.65	1056	0.49904	0.499
GO:0046949	fatty-acyl-CoA biosynthetic process	5	1	0.65	1057	0.49904	0.499
GO:0048227	plasma membrane to endosome transport	5	1	0.65	1058	0.49904	0.499
GO:0048728	proboscis development	5	1	0.65	1059	0.49904	0.499
GO:0048730	epidermis morphogenesis	5	1	0.65	1060	0.49904	0.499
GO:0048802	notum morphogenesis	5	1	0.65	1061	0.49904	0.499
GO:0051780	behavioral response to nutrient	5	1	0.65	1062	0.49904	0.499
GO:0060219	camera-type eye photoreceptor cell differentiation	5	1	0.65	1063	0.49904	0.499
GO:0060236	regulation of mitotic spindle organization	5	1	0.65	1064	0.49904	0.499
GO:0061864	basement membrane constituent secretion	5	1	0.65	1065	0.49904	0.499
GO:0070072	vacuolar proton-transporting V-type ATPase complex assembly	5	1	0.65	1066	0.49904	0.499
GO:0070525	tRNA threonylcarbamoyladenosine metabolic process	5	1	0.65	1067	0.49904	0.499
GO:0070920	regulation of production of small RNA involved in gene silencing by RNA	5	1	0.65	1068	0.49904	0.499
GO:0071033	nuclear retention of pre-mRNA at the site of transcription	5	1	0.65	1069	0.49904	0.499
GO:0090148	membrane fission	5	1	0.65	1070	0.49904	0.499
GO:0090153	regulation of sphingolipid biosynthetic process	5	1	0.65	1071	0.49904	0.499
GO:0090163	establishment of epithelial cell planar polarity	5	1	0.65	1072	0.49904	0.499
GO:0090481	pyrimidine nucleotide-sugar transmembrane transport	5	1	0.65	1073	0.49904	0.499
GO:0097327	response to antineoplastic agent	5	1	0.65	1074	0.49904	0.499
GO:0098908	regulation of neuronal action potential	5	1	0.65	1075	0.49904	0.499
GO:1903862	positive regulation of oxidative phosphorylation	5	1	0.65	1076	0.49904	0.499
GO:1904502	regulation of lipophagy	5	1	0.65	1077	0.49904	0.499
GO:1904666	regulation of ubiquitin protein ligase activity	5	1	0.65	1078	0.49904	0.499
GO:2000289	regulation of photoreceptor cell axon guidance	5	1	0.65	1079	0.49904	0.499
GO:2001242	regulation of intrinsic apoptotic signaling pathway	5	1	0.65	1080	0.49904	0.499
GO:0031103	axon regeneration	14	2	1.81	1231	0.55605	0.4991
GO:0035088	establishment or maintenance of apical/basal cell polarity	38	5	4.91	1220	0.55431	0.4991
GO:0016056	rhodopsin mediated signaling pathway	23	3	2.97	1392	0.58531	0.4991
GO:0097237	cellular response to toxic substance	23	3	2.97	1393	0.58531	0.4991
GO:0042157	lipoprotein metabolic process	66	8	8.52	1578	0.63134	0.4993
GO:0060856	establishment of blood-brain barrier	20	2	2.58	2017	0.75048	0.4993
GO:2000647	negative regulation of stem cell proliferation	36	4	4.65	1795	0.7007	0.4994
GO:0031331	positive regulation of cellular catabolic process	101	12	13.04	1649	0.66618	0.4995
GO:0034249	negative regulation of cellular amide metabolic process	56	6	7.23	1951	0.74674	0.4995
GO:0030706	germarium-derived oocyte differentiation	31	2	4	2722	0.92325	0.4998
GO:0050768	negative regulation of neurogenesis	71	7	9.17	2297	0.82748	0.4998
GO:0046395	carboxylic acid catabolic process	102	10	13.17	2471	0.86404	0.5002
GO:0008544	epidermis development	57	4	7.36	2856	0.94755	0.5002
GO:0006164	purine nucleotide biosynthetic process	73	5	9.42	2973	0.9674	0.5005
GO:0002065	columnar/cuboidal epithelial cell differentiation	290	33	37.44	2208	0.8089	0.5006
GO:0017145	stem cell division	95	7	12.26	2993	0.96995	0.5008
GO:1902531	regulation of intracellular signal transduction	313	35	40.4	2377	0.84468	0.5009
GO:0035239	tube morphogenesis	475	51	61.32	2806	0.93856	0.5026
GO:0008407	chaeta morphogenesis	36	5	4.65	1122	0.50412	0.5041
GO:0007350	blastoderm segmentation	172	29	22.2	197	0.07774	0.5116
GO:0009880	embryonic pattern specification	189	31	24.4	216	0.09335	0.5117
GO:0006493	protein O-linked glycosylation	37	6	4.78	674	0.34163	0.5143
GO:0007362	terminal region determination	13	2	1.68	1131	0.51477	0.5148
GO:0016348	imaginal disc-derived leg joint morphogenesis	13	2	1.68	1132	0.51477	0.5148
GO:0034314	Arp2/3 complex-mediated actin nucleation	13	2	1.68	1133	0.51477	0.5148
GO:0042632	cholesterol homeostasis	13	2	1.68	1134	0.51477	0.5148
GO:0046855	inositol phosphate dephosphorylation	13	2	1.68	1135	0.51477	0.5148
GO:2000377	regulation of reactive oxygen species metabolic process	13	2	1.68	1136	0.51477	0.5148
GO:0035214	eye-antennal disc development	63	8	8.13	1361	0.57674	0.515
GO:0031124	mRNA 3'-end processing	40	5	5.16	1433	0.60186	0.515
GO:0016458	gene silencing	169	20	21.82	1788	0.69711	0.5158
GO:0030335	positive regulation of cell migration	47	4	6.07	2499	0.87308	0.5159
GO:0017085	response to insecticide	21	3	2.71	1151	0.52123	0.5212
GO:0018401	peptidyl-proline hydroxylation to 4-hydroxy-L-proline	21	3	2.71	1152	0.52123	0.5212
GO:0030514	negative regulation of BMP signaling pathway	21	3	2.71	1153	0.52123	0.5212
GO:0043967	histone H4 acetylation	21	3	2.71	1154	0.52123	0.5212
GO:0000398	mRNA splicing, via spliceosome	248	29	32.01	1948	0.74608	0.5217
GO:0009966	regulation of signal transduction	670	68	86.49	3140	0.99013	0.5244
GO:0008543	fibroblast growth factor receptor signaling pathway	29	4	3.74	1168	0.52578	0.5258
GO:0044719	regulation of imaginal disc-derived wing size	29	4	3.74	1169	0.52578	0.5258
GO:0071805	potassium ion transmembrane transport	43	5	5.55	1651	0.66744	0.5264
GO:0007186	G protein-coupled receptor signaling pathway	200	29	25.82	584	0.27801	0.5375
GO:0040003	chitin-based cuticle development	94	10	12.13	2149	0.78872	0.5379
GO:0006979	response to oxidative stress	129	15	16.65	1806	0.70782	0.5428
GO:0008033	tRNA processing	72	18	9.29	39	0.00381	0.5519
GO:0051607	defense response to virus	49	8	6.33	606	0.29437	0.5526
GO:0006952	defense response	354	52	45.7	350	0.17345	0.553
GO:0007526	larval somatic muscle development	30	4	3.87	1202	0.55373	0.5537
GO:0045824	negative regulation of innate immune response	30	4	3.87	1203	0.55373	0.5537
GO:0006446	regulation of translational initiation	22	3	2.84	1213	0.55396	0.554
GO:0007076	mitotic chromosome condensation	22	3	2.84	1214	0.55396	0.554
GO:0022416	chaeta development	74	10	9.55	994	0.49015	0.554
GO:0009952	anterior/posterior pattern specification	155	24	20.01	420	0.19702	0.5542
GO:0007424	open tracheal system development	219	28	28.27	1199	0.55308	0.5546
GO:0007346	regulation of mitotic cell cycle	165	20	21.3	1620	0.65472	0.5549
GO:0016311	dephosphorylation	173	20	22.33	1934	0.73637	0.5555
GO:0008654	phospholipid biosynthetic process	65	9	8.39	936	0.46562	0.5558
GO:0000266	mitochondrial fission	14	2	1.81	1232	0.55605	0.556
GO:0002385	mucosal immune response	14	2	1.81	1233	0.55605	0.556
GO:0046534	positive regulation of photoreceptor cell differentiation	14	2	1.81	1234	0.55605	0.556
GO:0071218	cellular response to misfolded protein	14	2	1.81	1235	0.55605	0.556
GO:1902475	L-alpha-amino acid transmembrane transport	14	2	1.81	1236	0.55605	0.556
GO:0001709	cell fate determination	120	12	15.49	2475	0.86493	0.5584
GO:0007623	circadian rhythm	147	13	18.98	2873	0.95194	0.5591
GO:0050807	regulation of synapse organization	146	11	18.85	3099	0.98628	0.56
GO:0007155	cell adhesion	187	15	24.14	3113	0.98744	0.5604
GO:0030163	protein catabolic process	354	35	45.7	2978	0.96845	0.5615
GO:0031396	regulation of protein ubiquitination	30	8	3.87	114	0.03243	0.5625
GO:0007631	feeding behavior	43	9	5.55	221	0.09461	0.5627
GO:0042074	cell migration involved in gastrulation	17	5	2.19	166	0.05813	0.5629
GO:0042446	hormone biosynthetic process	29	6	3.74	336	0.16266	0.5631
GO:0006835	dicarboxylic acid transport	21	4	2.71	593	0.28323	0.5634
GO:0032446	protein modification by small protein conjugation	217	29	28.01	915	0.45071	0.5635
GO:0009794	regulation of mitotic cell cycle, embryonic	12	2	1.55	960	0.47101	0.5637
GO:0045910	negative regulation of DNA recombination	12	2	1.55	961	0.47101	0.5637
GO:0019226	transmission of nerve impulse	13	2	1.68	1137	0.51477	0.5637
GO:0048619	embryonic hindgut morphogenesis	44	6	5.68	1128	0.50979	0.5637
GO:0000055	ribosomal large subunit export from nucleus	6	1	0.77	1260	0.56375	0.5637
GO:0000335	negative regulation of transposition, DNA-mediated	6	1	0.77	1261	0.56375	0.5637
GO:0000729	DNA double-strand break processing	6	1	0.77	1262	0.56375	0.5637
GO:0001682	tRNA 5'-leader removal	6	1	0.77	1263	0.56375	0.5637
GO:0001706	endoderm formation	6	1	0.77	1264	0.56375	0.5637
GO:0001881	receptor recycling	6	1	0.77	1265	0.56375	0.5637
GO:0006035	cuticle chitin biosynthetic process	6	1	0.77	1266	0.56375	0.5637
GO:0006047	UDP-N-acetylglucosamine metabolic process	6	1	0.77	1267	0.56375	0.5637
GO:0006312	mitotic recombination	6	1	0.77	1268	0.56375	0.5637
GO:0006729	tetrahydrobiopterin biosynthetic process	6	1	0.77	1269	0.56375	0.5637
GO:0006995	cellular response to nitrogen starvation	6	1	0.77	1270	0.56375	0.5637
GO:0007144	female meiosis I	6	1	0.77	1271	0.56375	0.5637
GO:0007348	regulation of syncytial blastoderm mitotic cell cycle	6	1	0.77	1272	0.56375	0.5637
GO:0007366	periodic partitioning by pair rule gene	6	1	0.77	1273	0.56375	0.5637
GO:0007487	analia development	6	1	0.77	1274	0.56375	0.5637
GO:0007516	hemocyte development	6	1	0.77	1275	0.56375	0.5637
GO:0008643	carbohydrate transport	6	1	0.77	1276	0.56375	0.5637
GO:0009130	pyrimidine nucleoside monophosphate biosynthetic process	6	1	0.77	1277	0.56375	0.5637
GO:0009437	carnitine metabolic process	6	1	0.77	1278	0.56375	0.5637
GO:0009608	response to symbiont	6	1	0.77	1279	0.56375	0.5637
GO:0010586	miRNA metabolic process	6	1	0.77	1280	0.56375	0.5637
GO:0015014	heparan sulfate proteoglycan biosynthetic process, polysaccharide chain biosynthetic process	6	1	0.77	1281	0.56375	0.5637
GO:0016336	establishment or maintenance of polarity of larval imaginal disc epithelium	6	1	0.77	1282	0.56375	0.5637
GO:0016925	protein sumoylation	6	1	0.77	1283	0.56375	0.5637
GO:0018410	C-terminal protein amino acid modification	6	1	0.77	1284	0.56375	0.5637
GO:0019359	nicotinamide nucleotide biosynthetic process	6	1	0.77	1285	0.56375	0.5637
GO:0021556	central nervous system formation	6	1	0.77	1286	0.56375	0.5637
GO:0021952	central nervous system projection neuron axonogenesis	6	1	0.77	1287	0.56375	0.5637
GO:0031054	pre-miRNA processing	6	1	0.77	1288	0.56375	0.5637
GO:0032496	response to lipopolysaccharide	6	1	0.77	1289	0.56375	0.5637
GO:0032780	negative regulation of ATPase activity	6	1	0.77	1290	0.56375	0.5637
GO:0032785	negative regulation of DNA-templated transcription, elongation	6	1	0.77	1291	0.56375	0.5637
GO:0033353	S-adenosylmethionine cycle	6	1	0.77	1292	0.56375	0.5637
GO:0035042	fertilization, exchange of chromosomal proteins	6	1	0.77	1293	0.56375	0.5637
GO:0035202	tracheal pit formation in open tracheal system	6	1	0.77	1294	0.56375	0.5637
GO:0035208	positive regulation of hemocyte proliferation	6	1	0.77	1295	0.56375	0.5637
GO:0038203	TORC2 signaling	6	1	0.77	1296	0.56375	0.5637
GO:0042689	regulation of crystal cell differentiation	6	1	0.77	1297	0.56375	0.5637
GO:0043392	negative regulation of DNA binding	6	1	0.77	1298	0.56375	0.5637
GO:0043407	negative regulation of MAP kinase activity	6	1	0.77	1299	0.56375	0.5637
GO:0046475	glycerophospholipid catabolic process	6	1	0.77	1300	0.56375	0.5637
GO:0046665	amnioserosa maintenance	6	1	0.77	1301	0.56375	0.5637
GO:0046688	response to copper ion	6	1	0.77	1302	0.56375	0.5637
GO:0048262	determination of dorsal/ventral asymmetry	6	1	0.77	1303	0.56375	0.5637
GO:0048644	muscle organ morphogenesis	6	1	0.77	1304	0.56375	0.5637
GO:0050796	regulation of insulin secretion	6	1	0.77	1305	0.56375	0.5637
GO:0050886	endocrine process	6	1	0.77	1306	0.56375	0.5637
GO:0051180	vitamin transport	6	1	0.77	1307	0.56375	0.5637
GO:0051966	regulation of synaptic transmission, glutamatergic	6	1	0.77	1308	0.56375	0.5637
GO:0060027	convergent extension involved in gastrulation	6	1	0.77	1309	0.56375	0.5637
GO:0060253	negative regulation of glial cell proliferation	6	1	0.77	1310	0.56375	0.5637
GO:0060729	intestinal epithelial structure maintenance	6	1	0.77	1311	0.56375	0.5637
GO:0060914	heart formation	6	1	0.77	1312	0.56375	0.5637
GO:0061085	regulation of histone H3-K27 methylation	6	1	0.77	1313	0.56375	0.5637
GO:0061512	protein localization to cilium	6	1	0.77	1314	0.56375	0.5637
GO:0070059	intrinsic apoptotic signaling pathway in response to endoplasmic reticulum stress	6	1	0.77	1315	0.56375	0.5637
GO:0070922	small RNA loading onto RISC	6	1	0.77	1316	0.56375	0.5637
GO:0071219	cellular response to molecule of bacterial origin	6	1	0.77	1317	0.56375	0.5637
GO:0071243	cellular response to arsenic-containing substance	6	1	0.77	1318	0.56375	0.5637
GO:0071276	cellular response to cadmium ion	6	1	0.77	1319	0.56375	0.5637
GO:0071277	cellular response to calcium ion	6	1	0.77	1320	0.56375	0.5637
GO:0071470	cellular response to osmotic stress	6	1	0.77	1321	0.56375	0.5637
GO:0097428	protein maturation by iron-sulfur cluster transfer	6	1	0.77	1322	0.56375	0.5637
GO:0097553	calcium ion transmembrane import into cytosol	6	1	0.77	1323	0.56375	0.5637
GO:1900242	regulation of synaptic vesicle endocytosis	6	1	0.77	1324	0.56375	0.5637
GO:1900407	regulation of cellular response to oxidative stress	6	1	0.77	1325	0.56375	0.5637
GO:1990182	exosomal secretion	6	1	0.77	1326	0.56375	0.5637
GO:2000059	negative regulation of ubiquitin-dependent protein catabolic process	6	1	0.77	1327	0.56375	0.5637
GO:2000252	negative regulation of feeding behavior	6	1	0.77	1328	0.56375	0.5637
GO:2000677	regulation of transcription regulatory region DNA binding	6	1	0.77	1329	0.56375	0.5637
GO:0035171	lamellocyte differentiation	14	2	1.81	1237	0.55605	0.5638
GO:0097194	execution phase of apoptosis	30	4	3.87	1204	0.55373	0.5638
GO:0030041	actin filament polymerization	61	8	7.87	1191	0.53837	0.5638
GO:0001101	response to acid chemical	18	2	2.32	1759	0.69552	0.5639
GO:0051098	regulation of binding	27	3	3.49	1770	0.69591	0.564
GO:2000177	regulation of neural precursor cell proliferation	54	6	6.97	1869	0.71387	0.5641
GO:0042335	cuticle development	132	16	17.04	1601	0.64636	0.5642
GO:0032535	regulation of cellular component size	171	21	22.07	1583	0.63234	0.5642
GO:0043436	oxoacid metabolic process	372	32	48.02	3217	0.99687	0.5642
GO:0030177	positive regulation of Wnt signaling pathway	42	4	5.42	2209	0.80927	0.5643
GO:0007188	adenylate cyclase-modulating G protein-coupled receptor signaling pathway	51	5	6.58	2202	0.80538	0.5643
GO:0060047	heart contraction	30	2	3.87	2679	0.91418	0.5644
GO:0006665	sphingolipid metabolic process	58	5	7.49	2562	0.88488	0.5646
GO:0044057	regulation of system process	59	5	7.62	2613	0.8936	0.5647
GO:0006898	receptor-mediated endocytosis	53	3	6.84	3027	0.97453	0.5651
GO:0008219	cell death	347	41	44.79	2031	0.75527	0.5651
GO:0000165	MAPK cascade	133	12	17.17	2788	0.93608	0.5655
GO:0032787	monocarboxylic acid metabolic process	170	16	21.95	2790	0.93681	0.5658
GO:0045184	establishment of protein localization	487	57	62.87	2256	0.8108	0.5658
GO:0002064	epithelial cell development	307	32	39.63	2729	0.92365	0.5664
GO:0051493	regulation of cytoskeleton organization	157	12	20.27	3110	0.98718	0.5666
GO:0031146	SCF-dependent proteasomal ubiquitin-dependent protein catabolic process	63	8	8.13	1362	0.57674	0.5767
GO:0006418	tRNA aminoacylation for protein translation	39	5	5.03	1374	0.57844	0.5784
GO:0009058	biosynthetic process	2189	305	282.57	162	0.05548	0.5804
GO:0007443	Malpighian tubule morphogenesis	38	5	4.91	1221	0.55431	0.5807
GO:0032456	endocytic recycling	31	4	4	1384	0.58078	0.5808
GO:0006342	chromatin silencing	90	11	11.62	1556	0.62495	0.5812
GO:0016570	histone modification	181	24	23.36	972	0.47731	0.5849
GO:0015711	organic anion transport	128	17	16.52	993	0.48963	0.585
GO:0001737	establishment of imaginal disc-derived wing hair orientation	23	3	2.97	1394	0.58531	0.5853
GO:0016081	synaptic vesicle docking	23	3	2.97	1395	0.58531	0.5853
GO:0006486	protein glycosylation	97	11	12.52	1893	0.72296	0.5863
GO:0051321	meiotic cell cycle	203	29	26.2	621	0.30687	0.5934
GO:0030838	positive regulation of actin filament polymerization	34	6	4.39	542	0.27033	0.594
GO:0045197	establishment or maintenance of epithelial cell apical/basal polarity	29	4	3.74	1170	0.52578	0.5947
GO:0007040	lysosome organization	15	2	1.94	1409	0.59477	0.5948
GO:0008069	dorsal/ventral axis specification, ovarian follicular epithelium	15	2	1.94	1410	0.59477	0.5948
GO:0016201	synaptic target inhibition	15	2	1.94	1411	0.59477	0.5948
GO:0030536	larval feeding behavior	15	2	1.94	1412	0.59477	0.5948
GO:0036297	interstrand cross-link repair	15	2	1.94	1413	0.59477	0.5948
GO:0042246	tissue regeneration	15	2	1.94	1414	0.59477	0.5948
GO:0051651	maintenance of location in cell	34	3	4.39	2308	0.83336	0.5955
GO:0001933	negative regulation of protein phosphorylation	66	6	8.52	2489	0.87048	0.596
GO:0051603	proteolysis involved in cellular protein catabolic process	331	33	42.73	2925	0.95994	0.5997
GO:0040011	locomotion	618	64	79.78	3069	0.98067	0.603
GO:0046777	protein autophosphorylation	39	5	5.03	1375	0.57844	0.6068
GO:0045747	positive regulation of Notch signaling pathway	32	4	4.13	1438	0.60686	0.6069
GO:0016042	lipid catabolic process	109	11	14.07	2387	0.84848	0.6089
GO:0005975	carbohydrate metabolic process	256	32	33.05	1440	0.60715	0.6112
GO:0035096	larval midgut cell programmed cell death	24	3	3.1	1448	0.61522	0.6152
GO:2000331	regulation of terminal button organization	24	3	3.1	1449	0.61522	0.6152
GO:0010557	positive regulation of macromolecule biosynthetic process	458	73	59.12	107	0.03042	0.6153
GO:0007269	neurotransmitter secretion	100	9	12.91	2675	0.91263	0.6175
GO:0045088	regulation of innate immune response	83	16	10.71	173	0.06334	0.6184
GO:0008595	anterior/posterior axis specification, embryo	102	18	13.17	235	0.10234	0.6185
GO:0009593	detection of chemical stimulus	30	8	3.87	115	0.03243	0.6188
GO:0035051	cardiocyte differentiation	24	5	3.1	395	0.18977	0.6195
GO:0035172	hemocyte proliferation	45	7	5.81	703	0.36046	0.6197
GO:0031167	rRNA methylation	14	3	1.81	533	0.26707	0.6197
GO:0005996	monosaccharide metabolic process	65	9	8.39	937	0.46562	0.6199
GO:0002082	regulation of oxidative phosphorylation	12	2	1.55	962	0.47101	0.62
GO:0006360	transcription by RNA polymerase I	20	3	2.58	989	0.48723	0.62
GO:0007442	hindgut morphogenesis	51	7	6.58	998	0.49308	0.62
GO:0048580	regulation of post-embryonic development	21	3	2.71	1155	0.52123	0.62
GO:0001941	postsynaptic membrane organization	14	2	1.81	1238	0.55605	0.6201
GO:0031453	positive regulation of heterochromatin assembly	14	2	1.81	1239	0.55605	0.6201
GO:0042693	muscle cell fate commitment	14	2	1.81	1240	0.55605	0.6201
GO:0034968	histone lysine methylation	53	7	6.84	1189	0.53569	0.6201
GO:0007603	phototransduction, visible light	30	4	3.87	1205	0.55373	0.6201
GO:0000447	endonucleolytic cleavage in ITS1 to separate SSU-rRNA from 5.8S rRNA and LSU-rRNA from tricistronic ...	7	1	0.9	1458	0.6201	0.6201
GO:0001111	promoter clearance from RNA polymerase II promoter	7	1	0.9	1459	0.6201	0.6201
GO:0001113	transcription open complex formation at RNA polymerase II promoter	7	1	0.9	1460	0.6201	0.6201
GO:0002011	morphogenesis of an epithelial sheet	7	1	0.9	1461	0.6201	0.6201
GO:0006116	NADH oxidation	7	1	0.9	1462	0.6201	0.6201
GO:0006272	leading strand elongation	7	1	0.9	1463	0.6201	0.6201
GO:0006359	regulation of transcription by RNA polymerase III	7	1	0.9	1464	0.6201	0.6201
GO:0006488	dolichol-linked oligosaccharide biosynthetic process	7	1	0.9	1465	0.6201	0.6201
GO:0006525	arginine metabolic process	7	1	0.9	1466	0.6201	0.6201
GO:0006636	unsaturated fatty acid biosynthetic process	7	1	0.9	1467	0.6201	0.6201
GO:0006851	mitochondrial calcium ion transmembrane transport	7	1	0.9	1468	0.6201	0.6201
GO:0006939	smooth muscle contraction	7	1	0.9	1469	0.6201	0.6201
GO:0007415	defasciculation of motor neuron axon	7	1	0.9	1470	0.6201	0.6201
GO:0007438	oenocyte development	7	1	0.9	1471	0.6201	0.6201
GO:0008215	spermine metabolic process	7	1	0.9	1472	0.6201	0.6201
GO:0009083	branched-chain amino acid catabolic process	7	1	0.9	1473	0.6201	0.6201
GO:0009226	nucleotide-sugar biosynthetic process	7	1	0.9	1474	0.6201	0.6201
GO:0009631	cold acclimation	7	1	0.9	1475	0.6201	0.6201
GO:0014059	regulation of dopamine secretion	7	1	0.9	1476	0.6201	0.6201
GO:0016057	regulation of membrane potential in photoreceptor cell	7	1	0.9	1477	0.6201	0.6201
GO:0016486	peptide hormone processing	7	1	0.9	1478	0.6201	0.6201
GO:0017158	regulation of calcium ion-dependent exocytosis	7	1	0.9	1479	0.6201	0.6201
GO:0017183	peptidyl-diphthamide biosynthetic process from peptidyl-histidine	7	1	0.9	1480	0.6201	0.6201
GO:0019919	peptidyl-arginine methylation, to asymmetrical-dimethyl arginine	7	1	0.9	1481	0.6201	0.6201
GO:0032053	ciliary basal body organization	7	1	0.9	1482	0.6201	0.6201
GO:0032954	regulation of cytokinetic process	7	1	0.9	1483	0.6201	0.6201
GO:0035224	genital disc anterior/posterior pattern formation	7	1	0.9	1484	0.6201	0.6201
GO:0035262	gonad morphogenesis	7	1	0.9	1485	0.6201	0.6201
GO:0036158	outer dynein arm assembly	7	1	0.9	1486	0.6201	0.6201
GO:0038083	peptidyl-tyrosine autophosphorylation	7	1	0.9	1487	0.6201	0.6201
GO:0042065	glial cell growth	7	1	0.9	1488	0.6201	0.6201
GO:0042595	behavioral response to starvation	7	1	0.9	1489	0.6201	0.6201
GO:0042694	muscle cell fate specification	7	1	0.9	1490	0.6201	0.6201
GO:0043243	positive regulation of protein-containing complex disassembly	7	1	0.9	1491	0.6201	0.6201
GO:0045823	positive regulation of heart contraction	7	1	0.9	1492	0.6201	0.6201
GO:0048133	male germ-line stem cell asymmetric division	7	1	0.9	1493	0.6201	0.6201
GO:0048636	positive regulation of muscle organ development	7	1	0.9	1494	0.6201	0.6201
GO:0048680	positive regulation of axon regeneration	7	1	0.9	1495	0.6201	0.6201
GO:0048789	cytoskeletal matrix organization at active zone	7	1	0.9	1496	0.6201	0.6201
GO:0051204	protein insertion into mitochondrial membrane	7	1	0.9	1497	0.6201	0.6201
GO:0051926	negative regulation of calcium ion transport	7	1	0.9	1498	0.6201	0.6201
GO:0060997	dendritic spine morphogenesis	7	1	0.9	1499	0.6201	0.6201
GO:0061331	epithelial cell proliferation involved in Malpighian tubule morphogenesis	7	1	0.9	1500	0.6201	0.6201
GO:0061357	positive regulation of Wnt protein secretion	7	1	0.9	1501	0.6201	0.6201
GO:0061760	antifungal innate immune response	7	1	0.9	1502	0.6201	0.6201
GO:0070613	regulation of protein processing	7	1	0.9	1503	0.6201	0.6201
GO:0070816	phosphorylation of RNA polymerase II C-terminal domain	7	1	0.9	1504	0.6201	0.6201
GO:0071329	cellular response to sucrose stimulus	7	1	0.9	1505	0.6201	0.6201
GO:0072578	neurotransmitter-gated ion channel clustering	7	1	0.9	1506	0.6201	0.6201
GO:0090309	positive regulation of DNA methylation-dependent heterochromatin assembly	7	1	0.9	1507	0.6201	0.6201
GO:0090503	RNA phosphodiester bond hydrolysis, exonucleolytic	7	1	0.9	1508	0.6201	0.6201
GO:0097104	postsynaptic membrane assembly	7	1	0.9	1509	0.6201	0.6201
GO:0097164	ammonium ion metabolic process	7	1	0.9	1510	0.6201	0.6201
GO:0097191	extrinsic apoptotic signaling pathway	7	1	0.9	1511	0.6201	0.6201
GO:0097206	nephrocyte filtration	7	1	0.9	1512	0.6201	0.6201
GO:0098869	cellular oxidant detoxification	7	1	0.9	1513	0.6201	0.6201
GO:0120177	negative regulation of torso signaling pathway	7	1	0.9	1514	0.6201	0.6201
GO:1900117	regulation of execution phase of apoptosis	7	1	0.9	1515	0.6201	0.6201
GO:0090287	regulation of cellular response to growth factor stimulus	50	6	6.45	1588	0.63975	0.6203
GO:0032434	regulation of proteasomal ubiquitin-dependent protein catabolic process	37	4	4.78	1885	0.72145	0.6204
GO:1905330	regulation of morphogenesis of an epithelium	22	2	2.84	2172	0.79668	0.6204
GO:0042749	regulation of circadian sleep/wake cycle	41	4	5.29	2159	0.79376	0.6206
GO:0035329	hippo signaling	43	4	5.55	2289	0.82381	0.6206
GO:0060968	regulation of gene silencing	67	7	8.65	2094	0.7789	0.6207
GO:0010453	regulation of cell fate commitment	37	3	4.78	2502	0.87355	0.6207
GO:0046620	regulation of organ growth	64	6	8.26	2396	0.85078	0.6209
GO:0045597	positive regulation of cell differentiation	150	16	19.36	2299	0.82804	0.6213
GO:0007635	chemosensory behavior	74	6	9.55	2754	0.92885	0.6213
GO:0010927	cellular component assembly involved in morphogenesis	124	11	16.01	2805	0.9375	0.6218
GO:0045333	cellular respiration	118	6	15.23	3243	0.99865	0.6232
GO:0048519	negative regulation of biological process	1345	165	173.62	2148	0.78821	0.6235
GO:0010038	response to metal ion	49	10	6.33	213	0.09263	0.6291
GO:0071705	nitrogen compound transport	612	81	79	813	0.42083	0.6298
GO:0000212	meiotic spindle organization	37	5	4.78	1180	0.52951	0.6308
GO:0007110	meiosis I cytokinesis	16	2	2.07	1563	0.6309	0.6309
GO:0018230	peptidyl-L-cysteine S-palmitoylation	16	2	2.07	1564	0.6309	0.6309
GO:0035209	pupal development	16	2	2.07	1565	0.6309	0.6309
GO:0045434	negative regulation of female receptivity, post-mating	16	2	2.07	1566	0.6309	0.6309
GO:0048132	female germ-line stem cell asymmetric division	16	2	2.07	1567	0.6309	0.6309
GO:0021782	glial cell development	31	3	4	2133	0.78263	0.6314
GO:0045887	positive regulation of synaptic growth at neuromuscular junction	33	4	4.26	1580	0.63192	0.6319
GO:0035206	regulation of hemocyte proliferation	38	6	4.91	706	0.36588	0.6428
GO:0032509	endosome transport via multivesicular body sorting pathway	25	3	3.23	1594	0.64363	0.6436
GO:0045500	sevenless signaling pathway	25	3	3.23	1595	0.64363	0.6436
GO:0006626	protein targeting to mitochondrion	52	6	6.71	1732	0.67819	0.6439
GO:0008586	imaginal disc-derived wing vein morphogenesis	42	5	5.42	1602	0.64639	0.6464
GO:0045793	positive regulation of cell size	42	5	5.42	1603	0.64639	0.6464
GO:0006886	intracellular protein transport	387	47	49.96	1794	0.69944	0.6475
GO:2000112	regulation of cellular macromolecule biosynthetic process	1093	180	141.09	20	0.00017	0.6543
GO:0007112	male meiosis cytokinesis	34	4	4.39	1624	0.65593	0.6559
GO:0035159	regulation of tube length, open tracheal system	34	4	4.39	1625	0.65593	0.6559
GO:0006633	fatty acid biosynthetic process	62	6	8	2301	0.82869	0.657
GO:0007379	segment specification	33	6	4.26	505	0.2474	0.6635
GO:0006309	apoptotic DNA fragmentation	17	2	2.19	1632	0.66446	0.6645
GO:0018990	ecdysis, chitin-based cuticle	17	2	2.19	1633	0.66446	0.6645
GO:0043001	Golgi to plasma membrane protein transport	17	2	2.19	1634	0.66446	0.6645
GO:0048100	wing disc anterior/posterior pattern formation	17	2	2.19	1635	0.66446	0.6645
GO:0033554	cellular response to stress	562	70	72.55	1609	0.64939	0.6657
GO:0046578	regulation of Ras protein signal transduction	83	8	10.71	2451	0.85654	0.6657
GO:0043280	positive regulation of cysteine-type endopeptidase activity involved in apoptotic process	24	8	3.1	50	0.00821	0.6675
GO:0050790	regulation of catalytic activity	318	45	41.05	548	0.27426	0.6678
GO:0006261	DNA-dependent DNA replication	70	13	9.04	243	0.11075	0.6678
GO:0006260	DNA replication	84	14	10.84	391	0.1896	0.6681
GO:0050688	regulation of defense response to virus	19	4	2.45	445	0.22351	0.6687
GO:0042219	cellular modified amino acid catabolic process	14	3	1.81	534	0.26707	0.6688
GO:0045833	negative regulation of lipid metabolic process	14	3	1.81	535	0.26707	0.6688
GO:0043277	apoptotic cell clearance	18	3	2.32	806	0.416	0.6689
GO:0009190	cyclic nucleotide biosynthetic process	20	3	2.58	990	0.48723	0.669
GO:0046474	glycerophospholipid biosynthetic process	51	7	6.58	999	0.49308	0.669
GO:0007584	response to nutrient	13	2	1.68	1138	0.51477	0.6691
GO:0000491	small nucleolar ribonucleoprotein complex assembly	8	1	1.03	1655	0.66918	0.6692
GO:0002785	negative regulation of antimicrobial peptide production	8	1	1.03	1656	0.66918	0.6692
GO:0003401	axis elongation	8	1	1.03	1657	0.66918	0.6692
GO:0006011	UDP-glucose metabolic process	8	1	1.03	1658	0.66918	0.6692
GO:0006071	glycerol metabolic process	8	1	1.03	1659	0.66918	0.6692
GO:0006353	DNA-templated transcription, termination	8	1	1.03	1660	0.66918	0.6692
GO:0006379	mRNA cleavage	8	1	1.03	1661	0.66918	0.6692
GO:0006607	NLS-bearing protein import into nucleus	8	1	1.03	1662	0.66918	0.6692
GO:0006883	cellular sodium ion homeostasis	8	1	1.03	1663	0.66918	0.6692
GO:0006896	Golgi to vacuole transport	8	1	1.03	1664	0.66918	0.6692
GO:0006954	inflammatory response	8	1	1.03	1665	0.66918	0.6692
GO:0007053	spindle assembly involved in male meiosis	8	1	1.03	1666	0.66918	0.6692
GO:0007158	neuron cell-cell adhesion	8	1	1.03	1667	0.66918	0.6692
GO:0007501	mesodermal cell fate specification	8	1	1.03	1668	0.66918	0.6692
GO:0007539	primary sex determination, soma	8	1	1.03	1669	0.66918	0.6692
GO:0010496	intercellular transport	8	1	1.03	1670	0.66918	0.6692
GO:0016202	regulation of striated muscle tissue development	8	1	1.03	1671	0.66918	0.6692
GO:0016558	protein import into peroxisome matrix	8	1	1.03	1672	0.66918	0.6692
GO:0030007	cellular potassium ion homeostasis	8	1	1.03	1673	0.66918	0.6692
GO:0030336	negative regulation of cell migration	8	1	1.03	1674	0.66918	0.6692
GO:0032367	intracellular cholesterol transport	8	1	1.03	1675	0.66918	0.6692
GO:0033119	negative regulation of RNA splicing	8	1	1.03	1676	0.66918	0.6692
GO:0033499	galactose catabolic process via UDP-galactose	8	1	1.03	1677	0.66918	0.6692
GO:0034969	histone arginine methylation	8	1	1.03	1678	0.66918	0.6692
GO:0035092	sperm chromatin condensation	8	1	1.03	1679	0.66918	0.6692
GO:0035161	imaginal disc lineage restriction	8	1	1.03	1680	0.66918	0.6692
GO:0035203	regulation of lamellocyte differentiation	8	1	1.03	1681	0.66918	0.6692
GO:0035883	enteroendocrine cell differentiation	8	1	1.03	1682	0.66918	0.6692
GO:0036376	sodium ion export across plasma membrane	8	1	1.03	1683	0.66918	0.6692
GO:0046058	cAMP metabolic process	8	1	1.03	1684	0.66918	0.6692
GO:0046427	positive regulation of receptor signaling pathway via JAK-STAT	8	1	1.03	1685	0.66918	0.6692
GO:0048047	mating behavior, sex discrimination	8	1	1.03	1686	0.66918	0.6692
GO:0048841	regulation of axon extension involved in axon guidance	8	1	1.03	1687	0.66918	0.6692
GO:0051307	meiotic chromosome separation	8	1	1.03	1688	0.66918	0.6692
GO:0060361	flight	8	1	1.03	1689	0.66918	0.6692
GO:0061060	negative regulation of peptidoglycan recognition protein signaling pathway	8	1	1.03	1690	0.66918	0.6692
GO:0072175	epithelial tube formation	8	1	1.03	1691	0.66918	0.6692
GO:0097105	presynaptic membrane assembly	8	1	1.03	1692	0.66918	0.6692
GO:1900087	positive regulation of G1/S transition of mitotic cell cycle	8	1	1.03	1693	0.66918	0.6692
GO:1901836	regulation of transcription of nucleolar large rRNA by RNA polymerase I	8	1	1.03	1694	0.66918	0.6692
GO:2000369	regulation of clathrin-dependent endocytosis	8	1	1.03	1695	0.66918	0.6692
GO:2000637	positive regulation of gene silencing by miRNA	8	1	1.03	1696	0.66918	0.6692
GO:0000469	cleavage involved in rRNA processing	16	2	2.07	1568	0.6309	0.6692
GO:0007289	spermatid nucleus differentiation	16	2	2.07	1569	0.6309	0.6692
GO:0051101	regulation of DNA binding	17	2	2.19	1636	0.66446	0.6692
GO:0007254	JNK cascade	68	7	8.78	2156	0.79191	0.6698
GO:0080135	regulation of cellular response to stress	113	12	14.59	2205	0.80614	0.67
GO:0043902	positive regulation of multi-organism process	47	3	6.07	2882	0.95253	0.6702
GO:0009755	hormone-mediated signaling pathway	31	4	4	1385	0.58078	0.6703
GO:0046329	negative regulation of JNK cascade	26	3	3.36	1720	0.67053	0.6705
GO:0051130	positive regulation of cellular component organization	275	31	35.5	2281	0.8185	0.6707
GO:0001932	regulation of protein phosphorylation	198	21	25.56	2470	0.86215	0.6707
GO:0006836	neurotransmitter transport	137	15	17.69	2151	0.79034	0.6719
GO:0051301	cell division	256	17	33.05	3271	0.99965	0.6746
GO:0009888	tissue development	960	109	123.92	2828	0.94346	0.6746
GO:0055085	transmembrane transport	572	69	73.84	2028	0.75175	0.676
GO:0008285	negative regulation of cell population proliferation	84	11	10.84	1179	0.52882	0.6784
GO:0007525	somatic muscle development	80	9	10.33	1879	0.72082	0.6794
GO:0010628	positive regulation of gene expression	498	74	64.29	237	0.1042	0.6794
GO:0007528	neuromuscular junction development	168	12	21.69	3177	0.99435	0.6851
GO:0007283	spermatogenesis	235	24	30.34	2686	0.91456	0.6858
GO:0031328	positive regulation of cellular biosynthetic process	498	80	64.29	82	0.02043	0.6875
GO:0042127	regulation of cell population proliferation	213	29	27.5	792	0.40871	0.6947
GO:0019730	antimicrobial humoral response	108	15	13.94	814	0.42263	0.695
GO:0008103	oocyte microtubule cytoskeleton polarization	18	2	2.32	1760	0.69552	0.6955
GO:0016226	iron-sulfur cluster assembly	18	2	2.32	1761	0.69552	0.6955
GO:0043248	proteasome assembly	18	2	2.32	1762	0.69552	0.6955
GO:0048803	imaginal disc-derived male genitalia morphogenesis	18	2	2.32	1763	0.69552	0.6955
GO:0009636	response to toxic substance	142	18	18.33	1358	0.57145	0.6955
GO:0006096	glycolytic process	27	3	3.49	1771	0.69591	0.6959
GO:0015718	monocarboxylic acid transport	27	3	3.49	1772	0.69591	0.6959
GO:0030150	protein import into mitochondrial matrix	27	3	3.49	1773	0.69591	0.6959
GO:0045807	positive regulation of endocytosis	39	3	5.03	2616	0.89534	0.6963
GO:0042752	regulation of circadian rhythm	85	9	10.97	2146	0.7851	0.6968
GO:0007165	signal transduction	1286	147	166.01	2940	0.96137	0.6975
GO:0007166	cell surface receptor signaling pathway	563	58	72.68	3041	0.97801	0.6987
GO:0045926	negative regulation of growth	94	5	12.13	3196	0.99555	0.6987
GO:0006259	DNA metabolic process	254	44	32.79	88	0.02424	0.7081
GO:0006950	response to stress	1102	151	142.26	435	0.21392	0.7087
GO:0006399	tRNA metabolic process	118	24	15.23	69	0.01488	0.709
GO:0010942	positive regulation of cell death	94	15	12.13	473	0.22687	0.7109
GO:0045455	ecdysteroid metabolic process	27	4	3.49	941	0.46752	0.7117
GO:0032102	negative regulation of response to external stimulus	51	7	6.58	1000	0.49308	0.7117
GO:0032008	positive regulation of TOR signaling	37	5	4.78	1181	0.52951	0.7118
GO:0006998	nuclear envelope organization	14	2	1.81	1241	0.55605	0.7118
GO:0006970	response to osmotic stress	15	2	1.94	1415	0.59477	0.7118
GO:0000022	mitotic spindle elongation	9	1	1.16	1807	0.71192	0.7119
GO:0002028	regulation of sodium ion transport	9	1	1.16	1808	0.71192	0.7119
GO:0006662	glycerol ether metabolic process	9	1	1.16	1809	0.71192	0.7119
GO:0006688	glycosphingolipid biosynthetic process	9	1	1.16	1810	0.71192	0.7119
GO:0006999	nuclear pore organization	9	1	1.16	1811	0.71192	0.7119
GO:0007193	adenylate cyclase-inhibiting G protein-coupled receptor signaling pathway	9	1	1.16	1812	0.71192	0.7119
GO:0007229	integrin-mediated signaling pathway	9	1	1.16	1813	0.71192	0.7119
GO:0007395	dorsal closure, spreading of leading edge cells	9	1	1.16	1814	0.71192	0.7119
GO:0010032	meiotic chromosome condensation	9	1	1.16	1815	0.71192	0.7119
GO:0014067	negative regulation of phosphatidylinositol 3-kinase signaling	9	1	1.16	1816	0.71192	0.7119
GO:0015800	acidic amino acid transport	9	1	1.16	1817	0.71192	0.7119
GO:0017196	N-terminal peptidyl-methionine acetylation	9	1	1.16	1818	0.71192	0.7119
GO:0031034	myosin filament assembly	9	1	1.16	1819	0.71192	0.7119
GO:0033314	mitotic DNA replication checkpoint	9	1	1.16	1820	0.71192	0.7119
GO:0035225	determination of genital disc primordium	9	1	1.16	1821	0.71192	0.7119
GO:0035567	non-canonical Wnt signaling pathway	9	1	1.16	1822	0.71192	0.7119
GO:0042430	indole-containing compound metabolic process	9	1	1.16	1823	0.71192	0.7119
GO:0045035	sensory organ precursor cell division	9	1	1.16	1824	0.71192	0.7119
GO:0045198	establishment of epithelial cell apical/basal polarity	9	1	1.16	1825	0.71192	0.7119
GO:0046717	acid secretion	9	1	1.16	1826	0.71192	0.7119
GO:0048096	chromatin-mediated maintenance of transcription	9	1	1.16	1827	0.71192	0.7119
GO:0060074	synapse maturation	9	1	1.16	1828	0.71192	0.7119
GO:0070129	regulation of mitochondrial translation	9	1	1.16	1829	0.71192	0.7119
GO:0071361	cellular response to ethanol	9	1	1.16	1830	0.71192	0.7119
GO:0072698	protein localization to microtubule cytoskeleton	9	1	1.16	1831	0.71192	0.7119
GO:1902410	mitotic cytokinetic process	9	1	1.16	1832	0.71192	0.7119
GO:1903321	negative regulation of protein modification by small protein conjugation or removal	9	1	1.16	1833	0.71192	0.7119
GO:2000779	regulation of double-strand break repair	9	1	1.16	1834	0.71192	0.7119
GO:0035006	melanization defense response	42	5	5.42	1604	0.64639	0.712
GO:0009649	entrainment of circadian clock	19	2	2.45	1896	0.72416	0.712
GO:0045476	nurse cell apoptotic process	19	2	2.45	1897	0.72416	0.712
GO:0045132	meiotic chromosome segregation	59	7	7.62	1612	0.65327	0.7121
GO:0000245	spliceosomal complex assembly	21	2	2.71	2067	0.77461	0.7121
GO:0006813	potassium ion transport	52	6	6.71	1733	0.67819	0.7121
GO:0017157	regulation of exocytosis	22	2	2.84	2173	0.79668	0.7121
GO:0048584	positive regulation of response to stimulus	441	56	56.93	1360	0.57618	0.7122
GO:0000956	nuclear-transcribed mRNA catabolic process	62	7	8	1800	0.70485	0.7122
GO:0008306	associative learning	50	5	6.45	2154	0.79106	0.7123
GO:0006402	mRNA catabolic process	82	9	10.59	1954	0.74794	0.7124
GO:0048588	developmental cell growth	70	6	9.04	2635	0.9034	0.7129
GO:0007405	neuroblast proliferation	90	7	11.62	2889	0.95535	0.7134
GO:0045595	regulation of cell differentiation	392	41	50.6	2827	0.94332	0.7151
GO:0016203	muscle attachment	37	6	4.78	675	0.34163	0.7187
GO:0008347	glial cell migration	28	3	3.61	1872	0.71978	0.7198
GO:0045752	positive regulation of Toll signaling pathway	28	3	3.61	1873	0.71978	0.7198
GO:0046330	positive regulation of JNK cascade	28	3	3.61	1874	0.71978	0.7198
GO:0008360	regulation of cell shape	55	5	7.1	2404	0.855	0.7206
GO:0022008	neurogenesis	826	77	106.63	3273	0.99966	0.7222
GO:0050804	modulation of chemical synaptic transmission	115	9	14.85	2986	0.96929	0.7227
GO:0010033	response to organic substance	481	62	62.09	1177	0.52679	0.724
GO:0000027	ribosomal large subunit assembly	19	2	2.45	1898	0.72416	0.7242
GO:0007400	neuroblast fate determination	19	2	2.45	1899	0.72416	0.7242
GO:0007475	apposition of dorsal and ventral imaginal disc-derived wing surfaces	19	2	2.45	1900	0.72416	0.7242
GO:0007601	visual perception	19	2	2.45	1901	0.72416	0.7242
GO:0015031	protein transport	470	56	60.67	2061	0.76515	0.7262
GO:0007552	metamorphosis	441	49	56.93	2601	0.89177	0.7277
GO:0044271	cellular nitrogen compound biosynthetic process	1648	240	212.74	71	0.01587	0.7352
GO:0006888	endoplasmic reticulum to Golgi vesicle-mediated transport	64	7	8.26	1932	0.73628	0.7363
GO:0043087	regulation of GTPase activity	89	13	11.49	704	0.36109	0.7409
GO:0007455	eye-antennal disc morphogenesis	38	4	4.91	1936	0.74111	0.7411
GO:0008345	larval locomotory behavior	29	3	3.74	1937	0.74216	0.7422
GO:0018107	peptidyl-threonine phosphorylation	29	3	3.74	1938	0.74216	0.7422
GO:0043966	histone H3 acetylation	29	3	3.74	1939	0.74216	0.7422
GO:0045880	positive regulation of smoothened signaling pathway	29	3	3.74	1940	0.74216	0.7422
GO:0007427	epithelial cell migration, open tracheal system	40	4	5.16	2087	0.77724	0.7424
GO:0007498	mesoderm development	90	13	11.62	729	0.37683	0.7448
GO:0007030	Golgi organization	82	9	10.59	1955	0.74794	0.7479
GO:0007314	oocyte anterior/posterior axis specification	76	13	9.81	378	0.17574	0.748
GO:1901215	negative regulation of neuron death	28	5	3.61	598	0.29055	0.7486
GO:0051051	negative regulation of transport	49	7	6.33	910	0.44936	0.7488
GO:0032508	DNA duplex unwinding	19	3	2.45	921	0.4521	0.7489
GO:0060438	trachea development	19	3	2.45	922	0.4521	0.7489
GO:0035690	cellular response to drug	30	4	3.87	1206	0.55373	0.749
GO:0006904	vesicle docking involved in exocytosis	33	4	4.26	1581	0.63192	0.7491
GO:0000338	protein deneddylation	10	1	1.29	1958	0.74914	0.7491
GO:0006013	mannose metabolic process	10	1	1.29	1959	0.74914	0.7491
GO:0006044	N-acetylglucosamine metabolic process	10	1	1.29	1960	0.74914	0.7491
GO:0006084	acetyl-CoA metabolic process	10	1	1.29	1961	0.74914	0.7491
GO:0006384	transcription initiation from RNA polymerase III promoter	10	1	1.29	1962	0.74914	0.7491
GO:0006570	tyrosine metabolic process	10	1	1.29	1963	0.74914	0.7491
GO:0007100	mitotic centrosome separation	10	1	1.29	1964	0.74914	0.7491
GO:0007179	transforming growth factor beta receptor signaling pathway	10	1	1.29	1965	0.74914	0.7491
GO:0007368	determination of left/right symmetry	10	1	1.29	1966	0.74914	0.7491
GO:0008090	retrograde axonal transport	10	1	1.29	1967	0.74914	0.7491
GO:0008333	endosome to lysosome transport	10	1	1.29	1968	0.74914	0.7491
GO:0009070	serine family amino acid biosynthetic process	10	1	1.29	1969	0.74914	0.7491
GO:0010171	body morphogenesis	10	1	1.29	1970	0.74914	0.7491
GO:0010822	positive regulation of mitochondrion organization	10	1	1.29	1971	0.74914	0.7491
GO:0031937	positive regulation of chromatin silencing	10	1	1.29	1972	0.74914	0.7491
GO:0042744	hydrogen peroxide catabolic process	10	1	1.29	1973	0.74914	0.7491
GO:0043153	entrainment of circadian clock by photoperiod	10	1	1.29	1974	0.74914	0.7491
GO:0043506	regulation of JUN kinase activity	10	1	1.29	1975	0.74914	0.7491
GO:0045465	R8 cell differentiation	10	1	1.29	1976	0.74914	0.7491
GO:0045477	regulation of nurse cell apoptotic process	10	1	1.29	1977	0.74914	0.7491
GO:0045611	negative regulation of hemocyte differentiation	10	1	1.29	1978	0.74914	0.7491
GO:0045943	positive regulation of transcription by RNA polymerase I	10	1	1.29	1979	0.74914	0.7491
GO:0046331	lateral inhibition	10	1	1.29	1980	0.74914	0.7491
GO:0050650	chondroitin sulfate proteoglycan biosynthetic process	10	1	1.29	1981	0.74914	0.7491
GO:0051181	cofactor transport	10	1	1.29	1982	0.74914	0.7491
GO:0051663	oocyte nucleus localization involved in oocyte dorsal/ventral axis specification	10	1	1.29	1983	0.74914	0.7491
GO:0060232	delamination	10	1	1.29	1984	0.74914	0.7491
GO:0071230	cellular response to amino acid stimulus	10	1	1.29	1985	0.74914	0.7491
GO:1903510	mucopolysaccharide metabolic process	10	1	1.29	1986	0.74914	0.7491
GO:2000035	regulation of stem cell division	10	1	1.29	1987	0.74914	0.7491
GO:0060966	regulation of gene silencing by RNA	26	3	3.36	1721	0.67053	0.7492
GO:0006893	Golgi to plasma membrane transport	27	3	3.49	1774	0.69591	0.7492
GO:0045785	positive regulation of cell adhesion	21	2	2.71	2068	0.77461	0.7493
GO:0051259	protein complex oligomerization	45	5	5.81	1803	0.70702	0.7493
GO:2000027	regulation of animal organ morphogenesis	90	8	11.62	2664	0.90918	0.7502
GO:0048066	developmental pigmentation	80	6	10.33	2893	0.95597	0.7504
GO:0007266	Rho protein signal transduction	50	6	6.45	1589	0.63975	0.7504
GO:0007131	reciprocal meiotic recombination	20	2	2.58	2018	0.75048	0.7505
GO:0030968	endoplasmic reticulum unfolded protein response	20	2	2.58	2019	0.75048	0.7505
GO:0042331	phototaxis	20	2	2.58	2020	0.75048	0.7505
GO:0071711	basement membrane organization	20	2	2.58	2021	0.75048	0.7505
GO:0006414	translational elongation	28	3	3.61	1875	0.71978	0.7505
GO:0071310	cellular response to organic substance	294	32	37.95	2538	0.87452	0.751
GO:0009792	embryo development ending in birth or egg hatching	170	14	21.95	3063	0.97964	0.7516
GO:0006468	protein phosphorylation	399	39	51.51	3062	0.97952	0.7541
GO:0007052	mitotic spindle organization	69	7	8.91	2201	0.80434	0.7602
GO:0007605	sensory perception of sound	57	6	7.36	2047	0.76211	0.7621
GO:0006796	phosphate-containing compound metabolic process	963	99	124.31	3209	0.99639	0.7625
GO:0006635	fatty acid beta-oxidation	30	3	3.87	2051	0.7631	0.7631
GO:0032436	positive regulation of proteasomal ubiquitin-dependent protein catabolic process	30	3	3.87	2052	0.7631	0.7631
GO:0006413	translational initiation	64	7	8.26	1933	0.73628	0.7633
GO:0032482	Rab protein signal transduction	42	4	5.42	2210	0.80927	0.7634
GO:0050829	defense response to Gram-negative bacterium	103	13	13.3	1379	0.57953	0.7643
GO:0018130	heterocycle biosynthetic process	1244	202	160.59	16	0.00014	0.7644
GO:0051276	chromosome organization	545	72	70.35	890	0.43445	0.7736
GO:0007317	regulation of pole plasm oskar mRNA localization	21	2	2.71	2069	0.77461	0.7746
GO:0007390	germ-band shortening	21	2	2.71	2070	0.77461	0.7746
GO:0045792	negative regulation of cell size	21	2	2.71	2071	0.77461	0.7746
GO:0046529	imaginal disc fusion, thorax closure	21	2	2.71	2072	0.77461	0.7746
GO:0051085	chaperone cofactor-dependent protein refolding	21	2	2.71	2073	0.77461	0.7746
GO:0001736	establishment of planar polarity	102	11	13.17	2131	0.78188	0.7752
GO:0008286	insulin receptor signaling pathway	56	3	7.23	3072	0.98149	0.7761
GO:0090407	organophosphate biosynthetic process	190	20	24.53	2479	0.86565	0.7763
GO:0098609	cell-cell adhesion	114	7	14.72	3176	0.99407	0.7776
GO:0008298	intracellular mRNA localization	77	13	9.94	385	0.18809	0.7805
GO:0045787	positive regulation of cell cycle	59	10	7.62	450	0.22473	0.7807
GO:0007548	sex differentiation	93	13	12.01	818	0.42441	0.7811
GO:0007619	courtship behavior	58	8	7.49	976	0.47854	0.7813
GO:0060548	negative regulation of cell death	117	15	15.1	1200	0.55342	0.7815
GO:0001731	formation of translation preinitiation complex	11	1	1.42	2095	0.78156	0.7816
GO:0002804	positive regulation of antifungal peptide production	11	1	1.42	2096	0.78156	0.7816
GO:0006024	glycosaminoglycan biosynthetic process	11	1	1.42	2097	0.78156	0.7816
GO:0006032	chitin catabolic process	11	1	1.42	2098	0.78156	0.7816
GO:0007064	mitotic sister chromatid cohesion	11	1	1.42	2099	0.78156	0.7816
GO:0007200	phospholipase C-activating G protein-coupled receptor signaling pathway	11	1	1.42	2100	0.78156	0.7816
GO:0007394	dorsal closure, elongation of leading edge cells	11	1	1.42	2101	0.78156	0.7816
GO:0008366	axon ensheathment	11	1	1.42	2102	0.78156	0.7816
GO:0022409	positive regulation of cell-cell adhesion	11	1	1.42	2103	0.78156	0.7816
GO:0032231	regulation of actin filament bundle assembly	11	1	1.42	2104	0.78156	0.7816
GO:0034629	cellular protein-containing complex localization	11	1	1.42	2105	0.78156	0.7816
GO:0034975	protein folding in endoplasmic reticulum	11	1	1.42	2106	0.78156	0.7816
GO:0035160	maintenance of epithelial integrity, open tracheal system	11	1	1.42	2107	0.78156	0.7816
GO:0040034	regulation of development, heterochronic	11	1	1.42	2108	0.78156	0.7816
GO:0046664	dorsal closure, amnioserosa morphology change	11	1	1.42	2109	0.78156	0.7816
GO:0048082	regulation of adult chitin-containing cuticle pigmentation	11	1	1.42	2110	0.78156	0.7816
GO:0048311	mitochondrion distribution	11	1	1.42	2111	0.78156	0.7816
GO:0050775	positive regulation of dendrite morphogenesis	11	1	1.42	2112	0.78156	0.7816
GO:0061327	anterior Malpighian tubule development	11	1	1.42	2113	0.78156	0.7816
GO:0110118	negative regulation of compound eye photoreceptor cell differentiation	11	1	1.42	2114	0.78156	0.7816
GO:2000274	regulation of epithelial cell migration, open tracheal system	11	1	1.42	2115	0.78156	0.7816
GO:0007204	positive regulation of cytosolic calcium ion concentration	19	2	2.45	1902	0.72416	0.7816
GO:0051302	regulation of cell division	43	4	5.55	2290	0.82381	0.7819
GO:0042255	ribosome assembly	52	5	6.71	2282	0.81891	0.782
GO:0045185	maintenance of protein location	30	2	3.87	2680	0.91418	0.782
GO:0030100	regulation of endocytosis	55	5	7.1	2405	0.855	0.7821
GO:0009416	response to light stimulus	129	14	16.65	2168	0.79508	0.7822
GO:2000243	positive regulation of reproductive process	50	3	6.45	2961	0.96513	0.7825
GO:0006631	fatty acid metabolic process	112	11	14.46	2494	0.87168	0.7825
GO:0007406	negative regulation of neuroblast proliferation	31	3	4	2134	0.78263	0.7826
GO:0032147	activation of protein kinase activity	31	3	4	2135	0.78263	0.7826
GO:0050684	regulation of mRNA processing	109	10	14.07	2672	0.91078	0.7827
GO:1990542	mitochondrial transmembrane transport	58	6	7.49	2084	0.77679	0.7829
GO:0050808	synapse organization	281	24	36.27	3156	0.99221	0.7832
GO:0098662	inorganic cation transmembrane transport	171	14	22.07	3070	0.98095	0.7839
GO:0009887	animal organ morphogenesis	702	76	90.62	2957	0.96404	0.7861
GO:0008355	olfactory learning	41	4	5.29	2160	0.79376	0.7938
GO:0000028	ribosomal small subunit assembly	22	2	2.84	2174	0.79668	0.7967
GO:0006890	retrograde vesicle-mediated transport, Golgi to endoplasmic reticulum	22	2	2.84	2175	0.79668	0.7967
GO:0007469	antennal development	22	2	2.84	2176	0.79668	0.7967
GO:0034472	snRNA 3'-end processing	22	2	2.84	2177	0.79668	0.7967
GO:0051123	RNA polymerase II preinitiation complex assembly	22	2	2.84	2178	0.79668	0.7967
GO:0050769	positive regulation of neurogenesis	93	11	12.01	1654	0.66906	0.7967
GO:0055114	oxidation-reduction process	528	54	68.16	3040	0.9776	0.7998
GO:0046034	ATP metabolic process	137	9	17.69	3182	0.99461	0.7999
GO:0007409	axonogenesis	318	27	41.05	3192	0.99532	0.8022
GO:0042060	wound healing	89	10	11.49	1919	0.72832	0.804
GO:0017148	negative regulation of translation	51	5	6.58	2203	0.80538	0.8054
GO:0046843	dorsal appendage formation	51	5	6.58	2204	0.80538	0.8054
GO:0006364	rRNA processing	129	17	16.65	1119	0.50329	0.8083
GO:0090100	positive regulation of transmembrane receptor protein serine/threonine kinase signaling pathway	30	5	3.87	683	0.34411	0.8093
GO:0018205	peptidyl-lysine modification	143	19	18.46	979	0.48386	0.8095
GO:0035071	salivary gland cell autophagic cell death	27	4	3.49	942	0.46752	0.8095
GO:0031334	positive regulation of protein-containing complex assembly	52	7	6.71	1130	0.51455	0.8096
GO:0016059	deactivation of rhodopsin mediated signaling	17	2	2.19	1637	0.66446	0.8097
GO:0006376	mRNA splice site selection	12	1	1.55	2213	0.80979	0.8098
GO:0006513	protein monoubiquitination	12	1	1.55	2214	0.80979	0.8098
GO:0007412	axon target recognition	12	1	1.55	2215	0.80979	0.8098
GO:0016233	telomere capping	12	1	1.55	2216	0.80979	0.8098
GO:0019432	triglyceride biosynthetic process	12	1	1.55	2217	0.80979	0.8098
GO:0030149	sphingolipid catabolic process	12	1	1.55	2218	0.80979	0.8098
GO:0032483	regulation of Rab protein signal transduction	12	1	1.55	2219	0.80979	0.8098
GO:0033962	cytoplasmic mRNA processing body assembly	12	1	1.55	2220	0.80979	0.8098
GO:0035269	protein O-linked mannosylation	12	1	1.55	2221	0.80979	0.8098
GO:0036466	synaptic vesicle recycling via endosome	12	1	1.55	2222	0.80979	0.8098
GO:0042542	response to hydrogen peroxide	12	1	1.55	2223	0.80979	0.8098
GO:0043144	snoRNA processing	12	1	1.55	2224	0.80979	0.8098
GO:0045314	regulation of compound eye photoreceptor development	12	1	1.55	2225	0.80979	0.8098
GO:0045324	late endosome to vacuole transport	12	1	1.55	2226	0.80979	0.8098
GO:0045332	phospholipid translocation	12	1	1.55	2227	0.80979	0.8098
GO:0045450	bicoid mRNA localization	12	1	1.55	2228	0.80979	0.8098
GO:0046011	regulation of oskar mRNA translation	12	1	1.55	2229	0.80979	0.8098
GO:0050994	regulation of lipid catabolic process	12	1	1.55	2230	0.80979	0.8098
GO:1905475	regulation of protein localization to membrane	12	1	1.55	2231	0.80979	0.8098
GO:0072553	terminal button organization	36	4	4.65	1796	0.7007	0.8098
GO:0007338	single fertilization	24	2	3.1	2351	0.83513	0.8099
GO:0042659	regulation of cell fate specification	25	2	3.23	2400	0.85179	0.81
GO:0006887	exocytosis	96	9	12.39	2567	0.88719	0.8106
GO:0048024	regulation of mRNA splicing, via spliceosome	98	9	12.65	2628	0.90059	0.8107
GO:0060271	cilium assembly	98	8	12.65	2860	0.94831	0.811
GO:0048585	negative regulation of response to stimulus	350	38	45.18	2623	0.89623	0.8118
GO:0006520	cellular amino acid metabolic process	160	13	20.65	3048	0.97925	0.8118
GO:0007626	locomotory behavior	174	11	22.46	3239	0.99851	0.8129
GO:0006091	generation of precursor metabolites and energy	202	14	26.08	3231	0.99796	0.8131
GO:0001558	regulation of cell growth	77	13	9.94	386	0.18809	0.8152
GO:0042593	glucose homeostasis	39	5	5.03	1376	0.57844	0.8171
GO:0008039	synaptic target recognition	48	5	6.2	2040	0.75997	0.8177
GO:0010951	negative regulation of endopeptidase activity	33	3	4.26	2275	0.8177	0.8177
GO:0045746	negative regulation of Notch signaling pathway	33	3	4.26	2276	0.8177	0.8177
GO:0048149	behavioral response to ethanol	52	5	6.71	2283	0.81891	0.8189
GO:0006351	transcription, DNA-templated	1014	179	130.9	3	2.7e-06	0.8191
GO:0051345	positive regulation of hydrolase activity	104	21	13.43	87	0.02346	0.8321
GO:0016477	cell migration	287	37	37.05	1185	0.53084	0.8328
GO:0048488	synaptic vesicle endocytosis	40	4	5.16	2088	0.77724	0.8333
GO:0019236	response to pheromone	21	6	2.71	131	0.0447	0.8333
GO:0010638	positive regulation of organelle organization	133	19	17.17	698	0.35417	0.8337
GO:0030718	germ-line stem cell population maintenance	73	7	9.42	2385	0.84841	0.8338
GO:0051240	positive regulation of multicellular organismal process	253	30	32.66	1884	0.72114	0.834
GO:0035167	larval lymph gland hemopoiesis	46	8	5.94	493	0.23656	0.834
GO:0072002	Malpighian tubule development	57	7	7.36	1455	0.61606	0.8343
GO:0002027	regulation of heart rate	13	1	1.68	2314	0.83438	0.8344
GO:0006123	mitochondrial electron transport, cytochrome c to oxygen	13	1	1.68	2315	0.83438	0.8344
GO:0007080	mitotic metaphase plate congression	13	1	1.68	2316	0.83438	0.8344
GO:0007220	Notch receptor processing	13	1	1.68	2317	0.83438	0.8344
GO:0007482	haltere development	13	1	1.68	2318	0.83438	0.8344
GO:0009047	dosage compensation by hyperactivation of X chromosome	13	1	1.68	2319	0.83438	0.8344
GO:0009996	negative regulation of cell fate specification	13	1	1.68	2320	0.83438	0.8344
GO:0016126	sterol biosynthetic process	13	1	1.68	2321	0.83438	0.8344
GO:0018023	peptidyl-lysine trimethylation	13	1	1.68	2322	0.83438	0.8344
GO:0030422	production of siRNA involved in RNA interference	13	1	1.68	2323	0.83438	0.8344
GO:0030720	oocyte localization involved in germarium-derived egg chamber formation	13	1	1.68	2324	0.83438	0.8344
GO:0043488	regulation of mRNA stability	13	1	1.68	2325	0.83438	0.8344
GO:0046856	phosphatidylinositol dephosphorylation	13	1	1.68	2326	0.83438	0.8344
GO:0048747	muscle fiber development	13	1	1.68	2327	0.83438	0.8344
GO:0050909	sensory perception of taste	13	1	1.68	2328	0.83438	0.8344
GO:0016325	oocyte microtubule cytoskeleton organization	31	3	4	2136	0.78263	0.8345
GO:0006378	mRNA polyadenylation	24	2	3.1	2352	0.83513	0.8351
GO:0006891	intra-Golgi vesicle-mediated transport	24	2	3.1	2353	0.83513	0.8351
GO:0032007	negative regulation of TOR signaling	24	2	3.1	2354	0.83513	0.8351
GO:0044550	secondary metabolite biosynthetic process	24	2	3.1	2355	0.83513	0.8351
GO:0035222	wing disc pattern formation	74	6	9.55	2755	0.92885	0.8352
GO:0022618	ribonucleoprotein complex assembly	114	13	14.72	1916	0.72623	0.8354
GO:0045165	cell fate commitment	268	29	34.6	2493	0.87164	0.8357
GO:0010468	regulation of gene expression	1331	208	171.82	28	0.001	0.8359
GO:0050767	regulation of neurogenesis	237	23	30.59	2862	0.94844	0.8363
GO:0022411	cellular component disassembly	137	8	17.69	3230	0.99795	0.8368
GO:0042051	compound eye photoreceptor development	88	9	11.36	2278	0.81811	0.8482
GO:0009108	coenzyme biosynthetic process	58	7	7.49	1585	0.63493	0.8515
GO:0016199	axon midline choice point recognition	25	2	3.23	2401	0.85179	0.8518
GO:0090307	mitotic spindle assembly	25	2	3.23	2402	0.85179	0.8518
GO:0030866	cortical actin cytoskeleton organization	52	5	6.71	2284	0.81891	0.852
GO:0006396	RNA processing	545	77	70.35	429	0.20764	0.8538
GO:0002225	positive regulation of antimicrobial peptide production	50	9	6.45	387	0.1894	0.8549
GO:0010035	response to inorganic substance	74	12	9.55	503	0.24166	0.855
GO:0016322	neuron remodeling	55	5	7.1	2406	0.855	0.855
GO:0035023	regulation of Rho protein signal transduction	30	4	3.87	1207	0.55373	0.8556
GO:0000959	mitochondrial RNA metabolic process	24	3	3.1	1450	0.61522	0.8556
GO:0006072	glycerol-3-phosphate metabolic process	14	1	1.81	2408	0.85579	0.8558
GO:0006122	mitochondrial electron transport, ubiquinol to cytochrome c	14	1	1.81	2409	0.85579	0.8558
GO:0006515	protein quality control for misfolded or incompletely synthesized proteins	14	1	1.81	2410	0.85579	0.8558
GO:0006805	xenobiotic metabolic process	14	1	1.81	2411	0.85579	0.8558
GO:0030237	female sex determination	14	1	1.81	2412	0.85579	0.8558
GO:0030725	germline ring canal formation	14	1	1.81	2413	0.85579	0.8558
GO:0032981	mitochondrial respiratory chain complex I assembly	14	1	1.81	2414	0.85579	0.8558
GO:0034198	cellular response to amino acid starvation	14	1	1.81	2415	0.85579	0.8558
GO:0035002	liquid clearance, open tracheal system	14	1	1.81	2416	0.85579	0.8558
GO:0035065	regulation of histone acetylation	14	1	1.81	2417	0.85579	0.8558
GO:0040040	thermosensory behavior	14	1	1.81	2418	0.85579	0.8558
GO:0043094	cellular metabolic compound salvage	14	1	1.81	2419	0.85579	0.8558
GO:0045494	photoreceptor cell maintenance	14	1	1.81	2420	0.85579	0.8558
GO:1990573	potassium ion import across plasma membrane	14	1	1.81	2421	0.85579	0.8558
GO:0008088	axo-dendritic transport	41	4	5.29	2161	0.79376	0.8559
GO:0006814	sodium ion transport	37	3	4.78	2503	0.87355	0.856
GO:0035017	cuticle pattern formation	32	2	4.13	2765	0.93141	0.8561
GO:1901701	cellular response to oxygen-containing compound	155	14	20.01	2859	0.94789	0.8571
GO:0060341	regulation of cellular localization	140	10	18.07	3139	0.99006	0.8576
GO:0030317	flagellated sperm motility	36	3	4.65	2456	0.86122	0.8612
GO:0045727	positive regulation of translation	36	3	4.65	2457	0.86122	0.8612
GO:0090263	positive regulation of canonical Wnt signaling pathway	36	3	4.65	2458	0.86122	0.8612
GO:0042391	regulation of membrane potential	76	9	9.81	1631	0.6611	0.8615
GO:0010506	regulation of autophagy	105	11	13.55	2258	0.81264	0.8616
GO:0000724	double-strand break repair via homologous recombination	57	6	7.36	2048	0.76211	0.8618
GO:0007010	cytoskeleton organization	575	48	74.23	3283	0.99985	0.8625
GO:0007417	central nervous system development	246	21	31.76	3126	0.98845	0.8661
GO:0042067	establishment of ommatidial planar polarity	59	8	7.62	1010	0.49873	0.8663
GO:0007614	short-term memory	26	2	3.36	2480	0.86689	0.8669
GO:0033227	dsRNA transport	26	2	3.36	2481	0.86689	0.8669
GO:0007310	oocyte dorsal/ventral axis specification	36	3	4.65	2459	0.86122	0.867
GO:0001752	compound eye photoreceptor fate commitment	55	5	7.1	2407	0.855	0.8671
GO:0006508	proteolysis	773	86	99.79	2855	0.94746	0.8691
GO:0051124	synaptic growth at neuromuscular junction	127	8	16.39	3186	0.995	0.8692
GO:0050877	nervous system process	383	41	49.44	2716	0.92081	0.8693
GO:0006099	tricarboxylic acid cycle	37	3	4.78	2504	0.87355	0.8736
GO:0007189	adenylate cyclase-activating G protein-coupled receptor signaling pathway	37	3	4.78	2505	0.87355	0.8736
GO:0046692	sperm competition	26	3	3.36	1722	0.67053	0.8743
GO:0032465	regulation of cytokinesis	22	2	2.84	2179	0.79668	0.8744
GO:0006517	protein deglycosylation	15	1	1.94	2511	0.87443	0.8744
GO:0007303	cytoplasmic transport, nurse cell to oocyte	15	1	1.94	2512	0.87443	0.8744
GO:0007426	tracheal outgrowth, open tracheal system	15	1	1.94	2513	0.87443	0.8744
GO:0007527	adult somatic muscle development	15	1	1.94	2514	0.87443	0.8744
GO:0045841	negative regulation of mitotic metaphase/anaphase transition	15	1	1.94	2515	0.87443	0.8744
GO:0046958	nonassociative learning	15	1	1.94	2516	0.87443	0.8744
GO:0051865	protein autoubiquitination	15	1	1.94	2517	0.87443	0.8744
GO:0060857	establishment of glial blood-brain barrier	15	1	1.94	2518	0.87443	0.8744
GO:0090175	regulation of establishment of planar polarity	15	1	1.94	2519	0.87443	0.8744
GO:0090659	walking behavior	15	1	1.94	2520	0.87443	0.8744
GO:2000179	positive regulation of neural precursor cell proliferation	15	1	1.94	2521	0.87443	0.8744
GO:0045732	positive regulation of protein catabolic process	54	5	6.97	2373	0.84369	0.8747
GO:1902532	negative regulation of intracellular signal transduction	98	10	12.65	2303	0.82955	0.8748
GO:0016331	morphogenesis of embryonic epithelium	115	10	14.85	2813	0.93931	0.8754
GO:0009953	dorsal/ventral pattern formation	134	9	17.3	3169	0.99308	0.8762
GO:0007419	ventral cord development	67	6	8.65	2547	0.87949	0.8795
GO:0032543	mitochondrial translation	104	10	13.43	2545	0.87907	0.88
GO:0035149	lumen formation, open tracheal system	27	2	3.49	2549	0.88057	0.8806
GO:0036335	intestinal stem cell homeostasis	27	2	3.49	2550	0.88057	0.8806
GO:2000736	regulation of stem cell differentiation	27	2	3.49	2551	0.88057	0.8806
GO:0000381	regulation of alternative mRNA splicing, via spliceosome	86	8	11.1	2557	0.88155	0.8816
GO:0043065	positive regulation of apoptotic process	66	12	8.52	295	0.13718	0.8829
GO:0006612	protein targeting to membrane	38	3	4.91	2563	0.8849	0.8849
GO:0019731	antibacterial humoral response	46	10	5.94	174	0.06521	0.8895
GO:0006221	pyrimidine nucleotide biosynthetic process	16	1	2.07	2576	0.89067	0.8907
GO:0006491	N-glycan processing	16	1	2.07	2577	0.89067	0.8907
GO:0007160	cell-matrix adhesion	16	1	2.07	2578	0.89067	0.8907
GO:0007562	eclosion	16	1	2.07	2579	0.89067	0.8907
GO:0019367	fatty acid elongation, saturated fatty acid	16	1	2.07	2580	0.89067	0.8907
GO:0030713	ovarian follicle cell stalk formation	16	1	2.07	2581	0.89067	0.8907
GO:0034614	cellular response to reactive oxygen species	16	1	2.07	2582	0.89067	0.8907
GO:0034625	fatty acid elongation, monounsaturated fatty acid	16	1	2.07	2583	0.89067	0.8907
GO:0034626	fatty acid elongation, polyunsaturated fatty acid	16	1	2.07	2584	0.89067	0.8907
GO:0034661	ncRNA catabolic process	16	1	2.07	2585	0.89067	0.8907
GO:0035212	cell competition in a multicellular organism	16	1	2.07	2586	0.89067	0.8907
GO:0045176	apical protein localization	16	1	2.07	2587	0.89067	0.8907
GO:0016476	regulation of embryonic cell shape	27	2	3.49	2552	0.88057	0.8908
GO:1902692	regulation of neuroblast proliferation	47	4	6.07	2500	0.87308	0.8909
GO:0051346	negative regulation of hydrolase activity	56	5	7.23	2477	0.86561	0.8909
GO:0001934	positive regulation of protein phosphorylation	105	11	13.55	2259	0.81264	0.891
GO:0032880	regulation of protein localization	98	9	12.65	2629	0.90059	0.8912
GO:2000241	regulation of reproductive process	98	8	12.65	2861	0.94831	0.8915
GO:0008340	determination of adult lifespan	151	15	19.49	2602	0.89245	0.8925
GO:0007494	midgut development	28	2	3.61	2607	0.89294	0.8929
GO:0035011	melanotic encapsulation of foreign target	28	2	3.61	2608	0.89294	0.8929
GO:0042059	negative regulation of epidermal growth factor receptor signaling pathway	28	2	3.61	2609	0.89294	0.8929
GO:0034976	response to endoplasmic reticulum stress	80	8	10.33	2296	0.82744	0.8931
GO:0090090	negative regulation of canonical Wnt signaling pathway	39	3	5.03	2617	0.89534	0.8953
GO:0043066	negative regulation of apoptotic process	90	12	11.62	1116	0.4994	0.9004
GO:0000281	mitotic cytokinesis	69	6	8.91	2620	0.89593	0.9018
GO:0045187	regulation of circadian sleep/wake cycle, sleep	34	3	4.39	2309	0.83336	0.904
GO:0016321	female meiosis chromosome segregation	29	2	3.74	2638	0.90411	0.9041
GO:0036099	female germ-line stem cell population maintenance	29	2	3.74	2639	0.90411	0.9041
GO:0043954	cellular component maintenance	29	2	3.74	2640	0.90411	0.9041
GO:0051260	protein homooligomerization	29	2	3.74	2641	0.90411	0.9041
GO:0070050	neuron cellular homeostasis	29	2	3.74	2642	0.90411	0.9041
GO:0006006	glucose metabolic process	41	7	5.29	547	0.2734	0.9042
GO:0043171	peptide catabolic process	23	3	2.97	1396	0.58531	0.9046
GO:0045666	positive regulation of neuron differentiation	71	9	9.17	1366	0.57699	0.9046
GO:0050770	regulation of axonogenesis	56	7	7.23	1425	0.59667	0.9046
GO:0046165	alcohol biosynthetic process	34	4	4.39	1626	0.65593	0.9046
GO:0006997	nucleus organization	70	8	9.04	1790	0.69768	0.9048
GO:0007629	flight behavior	17	1	2.19	2645	0.90481	0.9048
GO:0008362	chitin-based embryonic cuticle biosynthetic process	17	1	2.19	2646	0.90481	0.9048
GO:0008594	photoreceptor cell morphogenesis	17	1	2.19	2647	0.90481	0.9048
GO:0043052	thermotaxis	17	1	2.19	2648	0.90481	0.9048
GO:0044773	mitotic DNA damage checkpoint	17	1	2.19	2649	0.90481	0.9048
GO:0051642	centrosome localization	17	1	2.19	2650	0.90481	0.9048
GO:0110020	regulation of actomyosin structure organization	17	1	2.19	2651	0.90481	0.9048
GO:0006334	nucleosome assembly	26	2	3.36	2482	0.86689	0.9048
GO:0009950	dorsal/ventral axis specification	65	5	8.39	2779	0.93478	0.9053
GO:0009408	response to heat	72	5	9.29	2958	0.96436	0.9056
GO:0048646	anatomical structure formation involved in morphogenesis	465	44	60.03	3160	0.99241	0.9079
GO:0032504	multicellular organism reproduction	1152	141	148.71	2093	0.77868	0.9085
GO:0048749	compound eye development	348	35	44.92	2923	0.95899	0.9121
GO:1902533	positive regulation of intracellular signal transduction	163	18	21.04	2169	0.7957	0.9145
GO:0033365	protein localization to organelle	221	20	28.53	2998	0.97138	0.9159
GO:0009617	response to bacterium	225	34	29.04	383	0.18354	0.9159
GO:0007476	imaginal disc-derived wing morphogenesis	264	32	34.08	1734	0.67845	0.9165
GO:0006406	mRNA export from nucleus	30	5	3.87	684	0.34411	0.9167
GO:0008361	regulation of cell size	103	12	13.3	1755	0.69293	0.9171
GO:0007271	synaptic transmission, cholinergic	18	1	2.32	2695	0.91712	0.9171
GO:0007432	salivary gland boundary specification	18	1	2.32	2696	0.91712	0.9171
GO:0035293	chitin-based larval cuticle pattern formation	18	1	2.32	2697	0.91712	0.9171
GO:0042675	compound eye cone cell differentiation	18	1	2.32	2698	0.91712	0.9171
GO:0043406	positive regulation of MAP kinase activity	18	1	2.32	2699	0.91712	0.9171
GO:0042078	germ-line stem cell division	38	3	4.91	2564	0.8849	0.9172
GO:0061077	chaperone-mediated protein folding	39	3	5.03	2618	0.89534	0.9173
GO:0007422	peripheral nervous system development	52	4	6.71	2709	0.91756	0.9176
GO:0000226	microtubule cytoskeleton organization	327	32	42.21	2975	0.96776	0.9188
GO:0006464	cellular protein modification process	1206	137	155.68	2944	0.96297	0.919
GO:0006518	peptide metabolic process	520	51	67.13	3131	0.98945	0.92
GO:0035075	response to ecdysone	46	5	5.94	1913	0.72552	0.923
GO:0042332	gravitaxis	24	3	3.1	1451	0.61522	0.9276
GO:0000470	maturation of LSU-rRNA	19	1	2.45	2737	0.92784	0.9278
GO:0032507	maintenance of protein location in cell	19	1	2.45	2738	0.92784	0.9278
GO:0033627	cell adhesion mediated by integrin	19	1	2.45	2739	0.92784	0.9278
GO:0035019	somatic stem cell population maintenance	19	1	2.45	2740	0.92784	0.9278
GO:0042761	very long-chain fatty acid biosynthetic process	19	1	2.45	2741	0.92784	0.9278
GO:0045167	asymmetric protein localization involved in cell fate determination	19	1	2.45	2742	0.92784	0.9278
GO:0048137	spermatocyte division	19	1	2.45	2743	0.92784	0.9278
GO:0070593	dendrite self-avoidance	19	1	2.45	2744	0.92784	0.9278
GO:0097352	autophagosome maturation	19	1	2.45	2745	0.92784	0.9278
GO:0045454	cell redox homeostasis	43	3	5.55	2757	0.92906	0.9291
GO:1901566	organonitrogen compound biosynthetic process	865	81	111.66	3277	0.99971	0.9301
GO:0001700	embryonic development via the syncytial blastoderm	160	13	20.65	3049	0.97925	0.9304
GO:0018105	peptidyl-serine phosphorylation	54	4	6.97	2762	0.93104	0.931
GO:0019722	calcium-mediated signaling	39	4	5.03	2036	0.75971	0.9312
GO:0034605	cellular response to heat	32	2	4.13	2766	0.93141	0.9314
GO:0006915	apoptotic process	249	29	32.14	2030	0.75377	0.9316
GO:0030707	ovarian follicle cell development	277	31	35.76	2304	0.83029	0.9352
GO:0050830	defense response to Gram-positive bacterium	44	3	5.68	2782	0.93577	0.9358
GO:0051495	positive regulation of cytoskeleton organization	54	7	6.97	1252	0.55644	0.9369
GO:0008052	sensory organ boundary specification	20	1	2.58	2794	0.93717	0.9372
GO:0048814	regulation of dendrite morphogenesis	31	2	4	2723	0.92325	0.9372
GO:0033108	mitochondrial respiratory chain complex assembly	39	3	5.03	2619	0.89534	0.9372
GO:0032956	regulation of actin cytoskeleton organization	97	10	12.52	2286	0.81995	0.9373
GO:0051094	positive regulation of developmental process	247	29	31.88	1935	0.73824	0.9374
GO:0006417	regulation of translation	128	11	16.52	2872	0.95171	0.9378
GO:0006457	protein folding	117	9	15.1	3026	0.97354	0.9378
GO:0007163	establishment or maintenance of cell polarity	207	20	26.72	2816	0.93968	0.938
GO:0042737	drug catabolic process	60	6	7.75	2196	0.80407	0.9386
GO:0000045	autophagosome assembly	33	2	4.26	2808	0.93875	0.9388
GO:0050821	protein stabilization	33	2	4.26	2809	0.93875	0.9388
GO:1903688	positive regulation of border follicle cell migration	33	2	4.26	2810	0.93875	0.9388
GO:0070925	organelle assembly	360	31	46.47	3207	0.99636	0.9394
GO:0044087	regulation of cellular component biogenesis	299	22	38.6	3257	0.99933	0.9396
GO:0007420	brain development	106	6	13.68	3199	0.99565	0.9399
GO:0044249	cellular biosynthetic process	2120	298	273.67	122	0.04007	0.9403
GO:0001745	compound eye morphogenesis	287	30	37.05	2687	0.91463	0.9411
GO:0007275	multicellular organism development	2043	232	263.73	3161	0.9926	0.943
GO:0006325	chromatin organization	356	47	45.96	929	0.45777	0.9449
GO:0030833	regulation of actin filament polymerization	55	7	7.1	1364	0.57678	0.9451
GO:0003383	apical constriction	21	1	2.71	2834	0.9453	0.9453
GO:0006081	cellular aldehyde metabolic process	21	1	2.71	2835	0.9453	0.9453
GO:0007157	heterophilic cell-cell adhesion via plasma membrane cell adhesion molecules	21	1	2.71	2836	0.9453	0.9453
GO:0044275	cellular carbohydrate catabolic process	21	1	2.71	2837	0.9453	0.9453
GO:0045292	mRNA cis splicing, via spliceosome	21	1	2.71	2838	0.9453	0.9453
GO:0031532	actin cytoskeleton reorganization	34	2	4.39	2844	0.94534	0.9453
GO:0007093	mitotic cell cycle checkpoint	44	3	5.68	2783	0.93577	0.9454
GO:0034599	cellular response to oxidative stress	40	2	5.16	3017	0.97271	0.9455
GO:0006812	cation transport	286	27	36.92	3023	0.97304	0.9465
GO:0051241	negative regulation of multicellular organismal process	194	15	25.04	3157	0.99222	0.9465
GO:0007435	salivary gland morphogenesis	90	8	11.62	2665	0.90918	0.9476
GO:0008045	motor neuron axon guidance	68	5	8.78	2866	0.94946	0.9495
GO:0042052	rhabdomere development	42	5	5.42	1605	0.64639	0.9509
GO:0048167	regulation of synaptic plasticity	35	2	4.52	2868	0.95125	0.9512
GO:0048520	positive regulation of behavior	30	3	3.87	2053	0.7631	0.9523
GO:0030148	sphingolipid biosynthetic process	41	4	5.29	2162	0.79376	0.9523
GO:0006605	protein targeting	120	11	15.49	2715	0.91982	0.9527
GO:1901362	organic cyclic compound biosynthetic process	1273	207	164.33	15	0.00011	0.9528
GO:0007169	transmembrane receptor protein tyrosine kinase signaling pathway	181	18	23.36	2668	0.90929	0.9528
GO:0006914	autophagy	174	13	22.46	3158	0.99225	0.9534
GO:0010648	negative regulation of cell communication	321	31	41.44	3007	0.97184	0.9535
GO:0045087	innate immune response	164	23	21.17	709	0.36785	0.9558
GO:0008258	head involution	36	2	4.65	2895	0.95654	0.9565
GO:0045214	sarcomere organization	36	2	4.65	2896	0.95654	0.9565
GO:0042981	regulation of apoptotic process	181	25	23.36	778	0.39017	0.9581
GO:0042753	positive regulation of circadian rhythm	23	1	2.97	2913	0.95854	0.9585
GO:0046627	negative regulation of insulin receptor signaling pathway	23	1	2.97	2914	0.95854	0.9585
GO:0051491	positive regulation of filopodium assembly	23	1	2.97	2915	0.95854	0.9585
GO:0006641	triglyceride metabolic process	35	2	4.52	2869	0.95125	0.9586
GO:0034613	cellular protein localization	539	64	69.58	2147	0.78807	0.959
GO:0023057	negative regulation of signaling	322	31	41.57	3024	0.97314	0.9596
GO:0007391	dorsal closure	100	9	12.91	2676	0.91263	0.961
GO:0009306	protein secretion	70	7	9.04	2260	0.81619	0.9612
GO:0048190	wing disc dorsal/ventral pattern formation	49	3	6.33	2936	0.96133	0.9613
GO:0007015	actin filament organization	134	11	17.3	2974	0.9677	0.9618
GO:1901700	response to oxygen-containing compound	298	37	38.47	1560	0.62837	0.9638
GO:0044267	cellular protein metabolic process	1869	199	241.27	3269	0.99962	0.9639
GO:0046621	negative regulation of organ growth	24	1	3.1	2946	0.96391	0.9639
GO:0046928	regulation of neurotransmitter secretion	24	1	3.1	2947	0.96391	0.9639
GO:0009267	cellular response to starvation	80	6	10.33	2894	0.95597	0.964
GO:0000902	cell morphogenesis	533	40	68.8	3292	0.99998	0.9652
GO:0007005	mitochondrion organization	200	15	25.82	3184	0.99491	0.9666
GO:0008344	adult locomotory behavior	79	5	10.2	3071	0.98112	0.9674
GO:0008283	cell population proliferation	326	36	42.08	2485	0.86703	0.9676
GO:0006575	cellular modified amino acid metabolic process	78	10	10.07	1256	0.56047	0.9684
GO:0045570	regulation of imaginal disc growth	43	4	5.55	2291	0.82381	0.9685
GO:0072347	response to anesthetic	25	1	3.23	2980	0.96858	0.9686
GO:0007286	spermatid development	101	11	13.04	2066	0.77086	0.9692
GO:0016079	synaptic vesicle exocytosis	62	5	8	2691	0.9164	0.9693
GO:0007444	imaginal disc development	546	59	70.48	2833	0.94525	0.9695
GO:0006470	protein dephosphorylation	111	11	14.33	2473	0.86428	0.9696
GO:0046579	positive regulation of Ras protein signal transduction	42	4	5.42	2211	0.80927	0.9726
GO:0007294	germarium-derived oocyte fate determination	26	1	3.36	3011	0.97264	0.9726
GO:0010499	proteasomal ubiquitin-independent protein catabolic process	26	1	3.36	3012	0.97264	0.9726
GO:0042026	protein refolding	26	1	3.36	3013	0.97264	0.9726
GO:0009116	nucleoside metabolic process	40	2	5.16	3018	0.97271	0.9727
GO:0055059	asymmetric neuroblast division	40	2	5.16	3019	0.97271	0.9727
GO:0042048	olfactory behavior	67	5	8.65	2832	0.94494	0.9728
GO:1902600	proton transmembrane transport	64	4	8.26	3021	0.97296	0.973
GO:0000209	protein polyubiquitination	87	6	11.23	3031	0.97556	0.9756
GO:0007520	myoblast fusion	49	4	6.33	2603	0.89291	0.9756
GO:0072499	photoreceptor cell axon guidance	32	2	4.13	2767	0.93141	0.9762
GO:1902904	negative regulation of supramolecular fiber organization	27	1	3.49	3035	0.97619	0.9762
GO:0007281	germ cell development	654	74	84.42	2662	0.90862	0.9769
GO:0016485	protein processing	58	4	7.49	2874	0.95219	0.9784
GO:0007507	heart development	96	15	12.39	509	0.25254	0.9789
GO:0007099	centriole replication	28	1	3.61	3051	0.97927	0.9793
GO:0044272	sulfur compound biosynthetic process	38	2	4.91	2963	0.96553	0.9793
GO:0009967	positive regulation of signal transduction	337	37	43.5	2541	0.87835	0.9796
GO:0060446	branching involved in open tracheal system development	53	6	6.84	1784	0.69638	0.9818
GO:0003341	cilium movement	34	2	4.39	2845	0.94534	0.9819
GO:0051568	histone H3-K4 methylation	29	1	3.74	3075	0.98195	0.982
GO:0016579	protein deubiquitination	44	2	5.68	3080	0.983	0.983
GO:0007411	axon guidance	260	22	33.56	3147	0.9912	0.9839
GO:0055088	lipid homeostasis	71	8	9.17	1865	0.713	0.9842
GO:0006487	protein N-linked glycosylation	37	2	4.78	2930	0.96128	0.9843
GO:0007097	nuclear migration	30	1	3.87	3087	0.98429	0.9843
GO:0018193	peptidyl-amino acid modification	349	37	45.05	2717	0.92099	0.9846
GO:0008104	protein localization	691	79	89.2	2626	0.89803	0.9848
GO:0034622	cellular protein-containing complex assembly	428	44	55.25	2943	0.96183	0.9857
GO:0000422	autophagy of mitochondrion	31	1	4	3100	0.98632	0.9863
GO:0035556	intracellular signal transduction	587	62	75.77	2976	0.96793	0.9872
GO:0051494	negative regulation of cytoskeleton organization	32	1	4.13	3118	0.9881	0.9881
GO:0007480	imaginal disc-derived leg morphogenesis	71	4	9.17	3103	0.98646	0.9882
GO:0006869	lipid transport	66	3	8.52	3174	0.99381	0.9897
GO:0043161	proteasome-mediated ubiquitin-dependent protein catabolic process	221	24	28.53	2379	0.84687	0.9901
GO:0007369	gastrulation	73	9	9.42	1446	0.61178	0.9909
GO:0014070	response to organic cyclic compound	100	8	12.91	2891	0.95538	0.9922
GO:0007274	neuromuscular synaptic transmission	75	6	9.68	2776	0.93421	0.9926
GO:0006906	vesicle fusion	46	3	5.94	2852	0.94746	0.9931
GO:0045879	negative regulation of smoothened signaling pathway	36	1	4.65	3171	0.99317	0.9932
GO:0007018	microtubule-based movement	141	11	18.2	3067	0.98024	0.9941
GO:0061024	membrane organization	213	17	27.5	3151	0.99183	0.995
GO:0007616	long-term memory	69	3	8.91	3197	0.99558	0.9956
GO:0016319	mushroom body development	69	3	8.91	3198	0.99558	0.9956
GO:0045475	locomotor rhythm	70	3	9.04	3202	0.99605	0.996
GO:0007156	homophilic cell adhesion via plasma membrane adhesion molecules	41	1	5.29	3211	0.99659	0.9966
GO:0051129	negative regulation of cellular component organization	145	7	18.72	3276	0.99969	0.9977
GO:1901606	alpha-amino acid catabolic process	50	3	6.45	2962	0.96513	0.9977
GO:0048813	dendrite morphogenesis	150	8	19.36	3260	0.99939	0.9978
GO:0070507	regulation of microtubule cytoskeleton organization	55	2	7.1	3195	0.99551	0.9989
GO:0008582	regulation of synaptic growth at neuromuscular junction	101	6	13.04	3168	0.99304	0.9991
GO:0002181	cytoplasmic translation	127	6	16.39	3263	0.99945	0.9992
GO:0019915	lipid storage	53	1	6.84	3259	0.99936	0.9994
GO:0046148	pigment biosynthetic process	58	1	7.49	3274	0.99968	0.9997
GO:0017144	drug metabolic process	215	20	27.75	2926	0.96025	0.9999
GO:0006511	ubiquitin-dependent protein catabolic process	301	30	38.86	2886	0.95297	0.9999
GO:0000003	reproduction	1262	152	162.91	2388	0.84892	1
GO:0000038	very long-chain fatty acid metabolic process	21	1	2.71	2839	0.9453	1
GO:0000041	transition metal ion transport	33	2	4.26	2811	0.93875	1
GO:0000054	ribosomal subunit export from nucleus	10	1	1.29	1988	0.74914	1
GO:0000075	cell cycle checkpoint	57	3	7.36	3083	0.98337	1
GO:0000076	DNA replication checkpoint	15	1	1.94	2522	0.87443	1
GO:0000077	DNA damage checkpoint	30	1	3.87	3088	0.98429	1
GO:0000086	G2/M transition of mitotic cell cycle	36	5	4.65	1123	0.50412	1
GO:0000154	rRNA modification	21	3	2.71	1156	0.52123	1
GO:0000270	peptidoglycan metabolic process	9	2	1.16	659	0.32723	1
GO:0000271	polysaccharide biosynthetic process	17	1	2.19	2652	0.90481	1
GO:0000280	nuclear division	272	39	35.11	525	0.26273	1
GO:0000288	nuclear-transcribed mRNA catabolic process, deadenylation-dependent decay	29	2	3.74	2643	0.90411	1
GO:0000289	nuclear-transcribed mRNA poly(A) tail shortening	18	2	2.32	1764	0.69552	1
GO:0000337	regulation of transposition, DNA-mediated	6	1	0.77	1330	0.56375	1
GO:0000375	RNA splicing, via transesterification reactions	248	29	32.01	1949	0.74608	1
GO:0000377	RNA splicing, via transesterification reactions with bulged adenosine as nucleophile	248	29	32.01	1950	0.74608	1
GO:0000380	alternative mRNA splicing, via spliceosome	86	8	11.1	2558	0.88155	1
GO:0000460	maturation of 5.8S rRNA	18	1	2.32	2700	0.91712	1
GO:0000466	maturation of 5.8S rRNA from tricistronic rRNA transcript (SSU-rRNA, 5.8S rRNA, LSU-rRNA)	15	1	1.94	2523	0.87443	1
GO:0000478	endonucleolytic cleavage involved in rRNA processing	8	1	1.03	1697	0.66918	1
GO:0000479	endonucleolytic cleavage of tricistronic rRNA transcript (SSU-rRNA, 5.8S rRNA, LSU-rRNA)	8	1	1.03	1698	0.66918	1
GO:0000578	embryonic axis specification	105	18	13.55	259	0.12578	1
GO:0000725	recombinational repair	57	6	7.36	2049	0.76211	1
GO:0000726	non-recombinational repair	10	3	1.29	287	0.12857	1
GO:0000731	DNA synthesis involved in DNA repair	12	2	1.55	963	0.47101	1
GO:0000768	syncytium formation by plasma membrane fusion	49	4	6.33	2604	0.89291	1
GO:0000819	sister chromatid segregation	115	14	14.85	1586	0.63557	1
GO:0000904	cell morphogenesis involved in differentiation	456	36	58.86	3279	0.99981	1
GO:0000910	cytokinesis	114	9	14.72	2969	0.96694	1
GO:0000912	assembly of actomyosin apparatus involved in cytokinesis	17	3	2.19	769	0.37917	1
GO:0000966	RNA 5'-end processing	10	2	1.29	756	0.3769	1
GO:0001109	promoter clearance during DNA-templated transcription	7	1	0.9	1516	0.6201	1
GO:0001112	DNA-templated transcription open complex formation	7	1	0.9	1517	0.6201	1
GO:0001120	protein-DNA complex remodeling	7	1	0.9	1518	0.6201	1
GO:0001505	regulation of neurotransmitter levels	135	13	17.43	2633	0.90289	1
GO:0001508	action potential	10	1	1.29	1989	0.74914	1
GO:0001539	cilium or flagellum-dependent cell motility	52	3	6.71	3004	0.9717	1
GO:0001578	microtubule bundle formation	51	1	6.58	3251	0.99915	1
GO:0001655	urogenital system development	64	10	8.26	622	0.30896	1
GO:0001667	ameboidal-type cell migration	181	22	23.36	1617	0.65361	1
GO:0001704	formation of primary germ layer	33	7	4.26	257	0.12454	1
GO:0001738	morphogenesis of a polarized epithelium	113	11	14.59	2542	0.87874	1
GO:0001742	oenocyte differentiation	10	1	1.29	1990	0.74914	1
GO:0001754	eye photoreceptor cell differentiation	174	17	22.46	2707	0.91754	1
GO:0001763	morphogenesis of a branching structure	53	6	6.84	1785	0.69638	1
GO:0001779	natural killer cell differentiation	11	2	1.42	837	0.42496	1
GO:0001895	retina homeostasis	16	1	2.07	2588	0.89067	1
GO:0002009	morphogenesis of an epithelium	557	57	71.9	3066	0.98013	1
GO:0002066	columnar/cuboidal epithelial cell development	278	31	35.89	2365	0.83598	1
GO:0002067	glandular epithelial cell differentiation	8	1	1.03	1699	0.66918	1
GO:0002090	regulation of receptor internalization	5	1	0.65	1081	0.49904	1
GO:0002097	tRNA wobble base modification	19	4	2.45	446	0.22351	1
GO:0002118	aggressive behavior	15	3	1.94	613	0.30437	1
GO:0002182	cytoplasmic translational elongation	7	1	0.9	1519	0.6201	1
GO:0002183	cytoplasmic translational initiation	15	1	1.94	2524	0.87443	1
GO:0002221	pattern recognition receptor signaling pathway	9	1	1.16	1835	0.71192	1
GO:0002237	response to molecule of bacterial origin	13	2	1.68	1139	0.51477	1
GO:0002251	organ or tissue specific immune response	14	2	1.81	1242	0.55605	1
GO:0002252	immune effector process	147	19	18.98	1188	0.53521	1
GO:0002263	cell activation involved in immune response	11	2	1.42	838	0.42496	1
GO:0002285	lymphocyte activation involved in immune response	11	2	1.42	839	0.42496	1
GO:0002323	natural killer cell activation involved in immune response	11	2	1.42	840	0.42496	1
GO:0002325	natural killer cell differentiation involved in immune response	11	2	1.42	841	0.42496	1
GO:0002366	leukocyte activation involved in immune response	11	2	1.42	842	0.42496	1
GO:0002376	immune system process	408	52	52.67	1259	0.56348	1
GO:0002440	production of molecular mediator of immune response	61	10	7.87	522	0.25738	1
GO:0002520	immune system development	101	15	13.04	641	0.32088	1
GO:0002521	leukocyte differentiation	11	2	1.42	843	0.42496	1
GO:0002682	regulation of immune system process	210	34	27.11	218	0.09432	1
GO:0002683	negative regulation of immune system process	70	12	9.04	384	0.18597	1
GO:0002684	positive regulation of immune system process	100	18	12.91	212	0.08835	1
GO:0002694	regulation of leukocyte activation	11	2	1.42	844	0.42496	1
GO:0002695	negative regulation of leukocyte activation	11	2	1.42	845	0.42496	1
GO:0002697	regulation of immune effector process	82	13	10.59	518	0.25543	1
GO:0002698	negative regulation of immune effector process	20	3	2.58	991	0.48723	1
GO:0002699	positive regulation of immune effector process	50	9	6.45	388	0.1894	1
GO:0002700	regulation of production of molecular mediator of immune response	60	10	7.75	501	0.24085	1
GO:0002701	negative regulation of production of molecular mediator of immune response	9	1	1.16	1836	0.71192	1
GO:0002702	positive regulation of production of molecular mediator of immune response	50	9	6.45	389	0.1894	1
GO:0002759	regulation of antimicrobial humoral response	64	11	8.26	421	0.19703	1
GO:0002760	positive regulation of antimicrobial humoral response	50	9	6.45	390	0.1894	1
GO:0002775	antimicrobial peptide production	60	10	7.75	502	0.24085	1
GO:0002777	antimicrobial peptide biosynthetic process	34	9	4.39	90	0.02508	1
GO:0002778	antibacterial peptide production	30	9	3.87	58	0.01097	1
GO:0002780	antibacterial peptide biosynthetic process	30	9	3.87	59	0.01097	1
GO:0002781	antifungal peptide production	12	1	1.55	2232	0.80979	1
GO:0002784	regulation of antimicrobial peptide production	59	10	7.62	451	0.22473	1
GO:0002786	regulation of antibacterial peptide production	30	9	3.87	60	0.01097	1
GO:0002788	regulation of antifungal peptide production	12	1	1.55	2233	0.80979	1
GO:0002790	peptide secretion	79	10	10.2	1371	0.57744	1
GO:0002791	regulation of peptide secretion	34	7	4.39	298	0.14037	1
GO:0002792	negative regulation of peptide secretion	12	5	1.55	65	0.01286	1
GO:0002793	positive regulation of peptide secretion	19	1	2.45	2746	0.92784	1
GO:0002803	positive regulation of antibacterial peptide production	27	8	3.49	74	0.01744	1
GO:0002805	regulation of antimicrobial peptide biosynthetic process	34	9	4.39	91	0.02508	1
GO:0002807	positive regulation of antimicrobial peptide biosynthetic process	31	8	4	121	0.03894	1
GO:0002808	regulation of antibacterial peptide biosynthetic process	30	9	3.87	61	0.01097	1
GO:0002812	biosynthetic process of antibacterial peptides active against Gram-negative bacteria	11	3	1.42	332	0.16061	1
GO:0002831	regulation of response to biotic stimulus	151	26	19.49	194	0.07467	1
GO:0002832	negative regulation of response to biotic stimulus	42	6	5.42	932	0.46268	1
GO:0002833	positive regulation of response to biotic stimulus	93	17	12.01	207	0.08552	1
GO:0002920	regulation of humoral immune response	68	13	8.78	214	0.09281	1
GO:0002922	positive regulation of humoral immune response	51	9	6.58	427	0.20551	1
GO:0003002	regionalization	417	52	53.83	1562	0.63055	1
GO:0003006	developmental process involved in reproduction	810	94	104.56	2573	0.88869	1
GO:0003008	system process	477	51	61.58	2824	0.94268	1
GO:0003012	muscle system process	32	2	4.13	2768	0.93141	1
GO:0003013	circulatory system process	41	5	5.29	1553	0.62452	1
GO:0003014	renal system process	23	3	2.97	1397	0.58531	1
GO:0003382	epithelial cell morphogenesis	28	1	3.61	3052	0.97927	1
GO:0005976	polysaccharide metabolic process	41	4	5.29	2163	0.79376	1
GO:0005977	glycogen metabolic process	31	3	4	2137	0.78263	1
GO:0005984	disaccharide metabolic process	10	2	1.29	757	0.3769	1
GO:0006012	galactose metabolic process	10	1	1.29	1991	0.74914	1
GO:0006022	aminoglycan metabolic process	93	13	12.01	819	0.42441	1
GO:0006023	aminoglycan biosynthetic process	21	2	2.71	2074	0.77461	1
GO:0006026	aminoglycan catabolic process	21	3	2.71	1157	0.52123	1
GO:0006027	glycosaminoglycan catabolic process	10	2	1.29	758	0.3769	1
GO:0006029	proteoglycan metabolic process	23	5	2.97	340	0.1668	1
GO:0006031	chitin biosynthetic process	7	1	0.9	1520	0.6201	1
GO:0006034	cuticle chitin metabolic process	7	1	0.9	1521	0.6201	1
GO:0006040	amino sugar metabolic process	82	12	10.59	708	0.36733	1
GO:0006066	alcohol metabolic process	75	6	9.68	2777	0.93421	1
GO:0006073	cellular glucan metabolic process	31	3	4	2138	0.78263	1
GO:0006082	organic acid metabolic process	373	32	48.15	3219	0.99704	1
GO:0006109	regulation of carbohydrate metabolic process	24	5	3.1	396	0.18977	1
GO:0006112	energy reserve metabolic process	31	3	4	2139	0.78263	1
GO:0006119	oxidative phosphorylation	88	5	11.36	3153	0.99197	1
GO:0006139	nucleobase-containing compound metabolic process	2042	311	263.6	22	0.00027	1
GO:0006163	purine nucleotide metabolic process	141	10	18.2	3142	0.9908	1
GO:0006165	nucleoside diphosphate phosphorylation	31	3	4	2140	0.78263	1
GO:0006220	pyrimidine nucleotide metabolic process	16	1	2.07	2589	0.89067	1
GO:0006275	regulation of DNA replication	31	5	4	715	0.37117	1
GO:0006277	DNA amplification	19	3	2.45	923	0.4521	1
GO:0006301	postreplication repair	11	2	1.42	846	0.42496	1
GO:0006308	DNA catabolic process	21	3	2.71	1158	0.52123	1
GO:0006313	transposition, DNA-mediated	6	1	0.77	1331	0.56375	1
GO:0006323	DNA packaging	110	15	14.2	927	0.45211	1
GO:0006333	chromatin assembly or disassembly	61	8	7.87	1192	0.53837	1
GO:0006336	DNA replication-independent nucleosome assembly	9	1	1.16	1837	0.71192	1
GO:0006346	DNA methylation-dependent heterochromatin assembly	7	1	0.9	1522	0.6201	1
GO:0006354	DNA-templated transcription, elongation	41	12	5.29	41	0.0044	1
GO:0006356	regulation of transcription by RNA polymerase I	11	2	1.42	847	0.42496	1
GO:0006366	transcription by RNA polymerase II	606	99	78.23	45	0.00665	1
GO:0006401	RNA catabolic process	94	10	12.13	2150	0.78872	1
GO:0006403	RNA localization	163	22	21.04	907	0.44595	1
GO:0006412	translation	396	31	51.12	3268	0.9996	1
GO:0006448	regulation of translational elongation	8	1	1.03	1700	0.66918	1
GO:0006458	'de novo' protein folding	26	2	3.36	2483	0.86689	1
GO:0006469	negative regulation of protein kinase activity	23	2	2.97	2262	0.81681	1
GO:0006473	protein acetylation	87	12	11.23	913	0.45009	1
GO:0006474	N-terminal protein amino acid acetylation	12	1	1.55	2234	0.80979	1
GO:0006475	internal protein amino acid acetylation	78	11	10.07	885	0.42596	1
GO:0006476	protein deacetylation	13	3	1.68	484	0.23037	1
GO:0006497	protein lipidation	61	7	7.87	1747	0.68824	1
GO:0006558	L-phenylalanine metabolic process	6	2	0.77	371	0.17553	1
GO:0006576	cellular biogenic amine metabolic process	23	3	2.97	1398	0.58531	1
GO:0006577	amino-acid betaine metabolic process	6	1	0.77	1332	0.56375	1
GO:0006584	catecholamine metabolic process	17	3	2.19	770	0.37917	1
GO:0006595	polyamine metabolic process	9	1	1.16	1838	0.71192	1
GO:0006625	protein targeting to peroxisome	9	1	1.16	1839	0.71192	1
GO:0006637	acyl-CoA metabolic process	37	2	4.78	2931	0.96128	1
GO:0006638	neutral lipid metabolic process	42	2	5.42	3042	0.97844	1
GO:0006639	acylglycerol metabolic process	42	2	5.42	3043	0.97844	1
GO:0006643	membrane lipid metabolic process	94	11	12.13	1743	0.68308	1
GO:0006661	phosphatidylinositol biosynthetic process	38	5	4.91	1222	0.55431	1
GO:0006664	glycolipid metabolic process	48	7	6.2	888	0.42722	1
GO:0006672	ceramide metabolic process	19	2	2.45	1903	0.72416	1
GO:0006687	glycosphingolipid metabolic process	14	1	1.81	2422	0.85579	1
GO:0006694	steroid biosynthetic process	26	4	3.36	898	0.43742	1
GO:0006714	sesquiterpenoid metabolic process	7	3	0.9	152	0.05027	1
GO:0006720	isoprenoid metabolic process	24	7	3.1	99	0.02784	1
GO:0006721	terpenoid metabolic process	13	3	1.68	485	0.23037	1
GO:0006725	cellular aromatic compound metabolic process	2162	322	279.09	29	0.00106	1
GO:0006732	coenzyme metabolic process	98	9	12.65	2630	0.90059	1
GO:0006733	oxidoreduction coenzyme metabolic process	17	3	2.19	771	0.37917	1
GO:0006734	NADH metabolic process	9	1	1.16	1840	0.71192	1
GO:0006743	ubiquinone metabolic process	11	2	1.42	848	0.42496	1
GO:0006753	nucleoside phosphate metabolic process	183	14	23.62	3150	0.99164	1
GO:0006757	ATP generation from ADP	27	3	3.49	1775	0.69591	1
GO:0006793	phosphorus metabolic process	980	101	126.51	3208	0.99638	1
GO:0006807	nitrogen compound metabolic process	4219	542	544.62	1367	0.57702	1
GO:0006810	transport	1612	184	208.09	3047	0.97896	1
GO:0006811	ion transport	450	44	58.09	3091	0.98486	1
GO:0006817	phosphate ion transport	16	3	2.07	679	0.34186	1
GO:0006820	anion transport	168	18	21.69	2349	0.8344	1
GO:0006829	zinc ion transport	12	2	1.55	964	0.47101	1
GO:0006839	mitochondrial transport	101	10	13.04	2449	0.85598	1
GO:0006865	amino acid transport	50	8	6.45	632	0.31437	1
GO:0006873	cellular ion homeostasis	114	9	14.72	2970	0.96694	1
GO:0006874	cellular calcium ion homeostasis	51	2	6.58	3162	0.99268	1
GO:0006875	cellular metal ion homeostasis	85	5	10.97	3129	0.98927	1
GO:0006885	regulation of pH	27	4	3.49	943	0.46752	1
GO:0006892	post-Golgi vesicle-mediated transport	40	4	5.16	2089	0.77724	1
GO:0006903	vesicle targeting	17	2	2.19	1638	0.66446	1
GO:0006911	phagocytosis, engulfment	16	2	2.07	1570	0.6309	1
GO:0006913	nucleocytoplasmic transport	109	16	14.07	667	0.33021	1
GO:0006921	cellular component disassembly involved in execution phase of apoptosis	17	2	2.19	1639	0.66446	1
GO:0006928	movement of cell or subcellular component	668	70	86.23	3064	0.97969	1
GO:0006935	chemotaxis	278	25	35.89	3086	0.98426	1
GO:0006936	muscle contraction	24	2	3.1	2356	0.83513	1
GO:0006949	syncytium formation	49	4	6.33	2605	0.89291	1
GO:0006959	humoral immune response	120	18	15.49	587	0.28315	1
GO:0006986	response to unfolded protein	32	2	4.13	2769	0.93141	1
GO:0006996	organelle organization	1668	173	215.32	3278	0.99979	1
GO:0007006	mitochondrial membrane organization	31	2	4	2724	0.92325	1
GO:0007017	microtubule-based process	421	39	54.35	3166	0.9928	1
GO:0007020	microtubule nucleation	20	4	2.58	512	0.25301	1
GO:0007028	cytoplasm organization	66	11	8.52	472	0.22631	1
GO:0007031	peroxisome organization	18	1	2.32	2701	0.91712	1
GO:0007033	vacuole organization	52	4	6.71	2710	0.91756	1
GO:0007041	lysosomal transport	22	1	2.84	2875	0.95238	1
GO:0007043	cell-cell junction assembly	59	7	7.62	1613	0.65327	1
GO:0007049	cell cycle	687	91	88.68	793	0.41034	1
GO:0007051	spindle organization	124	14	16.01	1947	0.7447	1
GO:0007059	chromosome segregation	171	22	22.07	1197	0.54178	1
GO:0007062	sister chromatid cohesion	29	1	3.74	3076	0.98195	1
GO:0007127	meiosis I	44	6	5.68	1129	0.50979	1
GO:0007129	synapsis	6	2	0.77	372	0.17553	1
GO:0007135	meiosis II	11	2	1.42	849	0.42496	1
GO:0007154	cell communication	1536	175	198.28	3039	0.97747	1
GO:0007162	negative regulation of cell adhesion	15	1	1.94	2525	0.87443	1
GO:0007164	establishment of tissue polarity	102	11	13.17	2132	0.78188	1
GO:0007178	transmembrane receptor protein serine/threonine kinase signaling pathway	56	6	7.23	1952	0.74674	1
GO:0007187	G protein-coupled receptor signaling pathway, coupled to cyclic nucleotide second messenger	54	5	6.97	2374	0.84369	1
GO:0007219	Notch signaling pathway	72	6	9.29	2693	0.91697	1
GO:0007267	cell-cell signaling	437	47	56.41	2758	0.92909	1
GO:0007276	gamete generation	844	101	108.95	2280	0.81819	1
GO:0007292	female gamete generation	596	69	76.94	2452	0.85724	1
GO:0007293	germarium-derived egg chamber formation	90	2	11.62	3289	0.99995	1
GO:0007297	ovarian follicle cell migration	126	15	16.27	1728	0.67236	1
GO:0007300	ovarian nurse cell to oocyte transport	32	1	4.13	3119	0.9881	1
GO:0007306	eggshell chorion assembly	70	8	9.04	1791	0.69768	1
GO:0007308	oocyte construction	115	16	14.85	799	0.41456	1
GO:0007316	pole plasm RNA localization	48	9	6.2	319	0.15894	1
GO:0007320	insemination	27	3	3.49	1776	0.69591	1
GO:0007349	cellularization	94	11	12.13	1744	0.68308	1
GO:0007351	tripartite regional subdivision	102	18	13.17	236	0.10234	1
GO:0007365	periodic partitioning	42	6	5.42	933	0.46268	1
GO:0007389	pattern specification process	456	57	58.86	1559	0.62719	1
GO:0007392	initiation of dorsal closure	16	2	2.07	1571	0.6309	1
GO:0007414	axonal defasciculation	11	1	1.42	2116	0.78156	1
GO:0007416	synapse assembly	159	9	20.53	3254	0.99922	1
GO:0007423	sensory organ development	439	44	56.67	3032	0.97564	1
GO:0007445	determination of imaginal disc primordium	10	1	1.29	1992	0.74914	1
GO:0007446	imaginal disc growth	55	4	7.1	2792	0.937	1
GO:0007447	imaginal disc pattern formation	104	10	13.43	2546	0.87907	1
GO:0007448	anterior/posterior pattern specification, imaginal disc	24	2	3.1	2357	0.83513	1
GO:0007449	proximal/distal pattern formation, imaginal disc	22	3	2.84	1215	0.55396	1
GO:0007450	dorsal/ventral pattern formation, imaginal disc	52	3	6.71	3005	0.9717	1
GO:0007465	R7 cell fate commitment	29	3	3.74	1941	0.74216	1
GO:0007472	wing disc morphogenesis	274	33	35.37	1758	0.69473	1
GO:0007477	notum development	9	1	1.16	1841	0.71192	1
GO:0007478	leg disc morphogenesis	75	4	9.68	3143	0.99098	1
GO:0007484	imaginal disc-derived genitalia development	28	4	3.61	1008	0.49701	1
GO:0007492	endoderm development	7	1	0.9	1523	0.6201	1
GO:0007517	muscle organ development	91	9	11.75	2380	0.84711	1
GO:0007522	visceral muscle development	13	2	1.68	1140	0.51477	1
GO:0007530	sex determination	30	2	3.87	2681	0.91418	1
GO:0007538	primary sex determination	13	2	1.68	1141	0.51477	1
GO:0007549	dosage compensation	22	1	2.84	2876	0.95238	1
GO:0007553	regulation of ecdysteroid metabolic process	6	1	0.77	1333	0.56375	1
GO:0007554	regulation of ecdysteroid biosynthetic process	5	1	0.65	1082	0.49904	1
GO:0007560	imaginal disc morphogenesis	377	42	48.67	2490	0.87068	1
GO:0007564	regulation of chitin-based cuticle tanning	12	1	1.55	2235	0.80979	1
GO:0007568	aging	160	15	20.65	2775	0.93363	1
GO:0007586	digestion	13	1	1.68	2329	0.83438	1
GO:0007591	molting cycle, chitin-based cuticle	70	5	9.04	2904	0.95751	1
GO:0007593	chitin-based cuticle sclerotization	17	2	2.19	1640	0.66446	1
GO:0007599	hemostasis	6	1	0.77	1334	0.56375	1
GO:0007600	sensory perception	201	29	25.95	595	0.28751	1
GO:0007602	phototransduction	52	4	6.71	2711	0.91756	1
GO:0007610	behavior	491	49	63.38	3079	0.98279	1
GO:0007611	learning or memory	153	9	19.75	3244	0.99865	1
GO:0007612	learning	62	6	8	2302	0.82869	1
GO:0007613	memory	111	4	14.33	3281	0.99982	1
GO:0007618	mating	120	18	15.49	588	0.28315	1
GO:0007620	copulation	32	3	4.13	2190	0.80081	1
GO:0007621	negative regulation of female receptivity	18	2	2.32	1765	0.69552	1
GO:0008015	blood circulation	30	2	3.87	2682	0.91418	1
GO:0008016	regulation of heart contraction	24	1	3.1	2948	0.96391	1
GO:0008037	cell recognition	114	9	14.72	2971	0.96694	1
GO:0008038	neuron recognition	110	9	14.2	2892	0.95586	1
GO:0008063	Toll signaling pathway	49	3	6.33	2937	0.96133	1
GO:0008064	regulation of actin polymerization or depolymerization	59	7	7.62	1614	0.65327	1
GO:0008078	mesodermal cell migration	19	4	2.45	447	0.22351	1
GO:0008150	biological_process	9203	1188	1188	3296	1	1
GO:0008152	metabolic process	5161	674	666.22	643	0.32457	1
GO:0008154	actin polymerization or depolymerization	69	8	8.91	1740	0.68184	1
GO:0008202	steroid metabolic process	40	5	5.16	1434	0.60186	1
GO:0008213	protein alkylation	82	11	10.59	1004	0.49501	1
GO:0008277	regulation of G protein-coupled receptor signaling pathway	27	2	3.49	2553	0.88057	1
GO:0008334	histone mRNA metabolic process	10	2	1.29	759	0.3769	1
GO:0008356	asymmetric cell division	99	5	12.78	3222	0.99731	1
GO:0008358	maternal determination of anterior/posterior axis, embryo	78	13	10.07	423	0.20084	1
GO:0008363	larval chitin-based cuticle development	22	1	2.84	2877	0.95238	1
GO:0008592	regulation of Toll signaling pathway	41	3	5.29	2678	0.91369	1
GO:0008652	cellular amino acid biosynthetic process	44	1	5.68	3227	0.99775	1
GO:0009057	macromolecule catabolic process	504	51	65.06	3061	0.97932	1
GO:0009059	macromolecule biosynthetic process	1674	249	216.09	42	0.00498	1
GO:0009060	aerobic respiration	60	4	7.75	2927	0.96036	1
GO:0009063	cellular amino acid catabolic process	55	4	7.1	2793	0.937	1
GO:0009064	glutamine family amino acid metabolic process	33	1	4.26	3133	0.98964	1
GO:0009069	serine family amino acid metabolic process	16	1	2.07	2590	0.89067	1
GO:0009072	aromatic amino acid family metabolic process	20	3	2.58	992	0.48723	1
GO:0009074	aromatic amino acid family catabolic process	10	2	1.29	760	0.3769	1
GO:0009081	branched-chain amino acid metabolic process	9	1	1.16	1842	0.71192	1
GO:0009100	glycoprotein metabolic process	142	17	18.33	1653	0.66904	1
GO:0009101	glycoprotein biosynthetic process	115	15	14.85	1165	0.52499	1
GO:0009117	nucleotide metabolic process	180	14	23.24	3135	0.98967	1
GO:0009123	nucleoside monophosphate metabolic process	23	2	2.97	2263	0.81681	1
GO:0009124	nucleoside monophosphate biosynthetic process	18	2	2.32	1766	0.69552	1
GO:0009126	purine nucleoside monophosphate metabolic process	14	1	1.81	2423	0.85579	1
GO:0009127	purine nucleoside monophosphate biosynthetic process	10	1	1.29	1993	0.74914	1
GO:0009129	pyrimidine nucleoside monophosphate metabolic process	6	1	0.77	1335	0.56375	1
GO:0009132	nucleoside diphosphate metabolic process	34	3	4.39	2310	0.83336	1
GO:0009135	purine nucleoside diphosphate metabolic process	29	3	3.74	1942	0.74216	1
GO:0009150	purine ribonucleotide metabolic process	134	9	17.3	3170	0.99308	1
GO:0009152	purine ribonucleotide biosynthetic process	68	4	8.78	3074	0.98173	1
GO:0009156	ribonucleoside monophosphate biosynthetic process	15	1	1.94	2526	0.87443	1
GO:0009161	ribonucleoside monophosphate metabolic process	20	1	2.58	2795	0.93717	1
GO:0009165	nucleotide biosynthetic process	105	9	13.55	2803	0.93743	1
GO:0009167	purine ribonucleoside monophosphate metabolic process	14	1	1.81	2424	0.85579	1
GO:0009168	purine ribonucleoside monophosphate biosynthetic process	10	1	1.29	1994	0.74914	1
GO:0009179	purine ribonucleoside diphosphate metabolic process	29	3	3.74	1943	0.74216	1
GO:0009185	ribonucleoside diphosphate metabolic process	29	3	3.74	1944	0.74216	1
GO:0009187	cyclic nucleotide metabolic process	25	4	3.23	787	0.40684	1
GO:0009225	nucleotide-sugar metabolic process	19	2	2.45	1904	0.72416	1
GO:0009247	glycolipid biosynthetic process	41	6	5.29	903	0.43869	1
GO:0009259	ribonucleotide metabolic process	141	9	18.2	3205	0.99616	1
GO:0009260	ribonucleotide biosynthetic process	75	4	9.68	3144	0.99098	1
GO:0009262	deoxyribonucleotide metabolic process	8	2	1.03	571	0.27655	1
GO:0009266	response to temperature stimulus	119	7	15.36	3206	0.99623	1
GO:0009301	snRNA transcription	6	3	0.77	113	0.03172	1
GO:0009303	rRNA transcription	13	1	1.68	2330	0.83438	1
GO:0009308	amine metabolic process	27	4	3.49	944	0.46752	1
GO:0009309	amine biosynthetic process	9	3	1.16	230	0.09915	1
GO:0009311	oligosaccharide metabolic process	32	6	4.13	452	0.22506	1
GO:0009314	response to radiation	167	22	21.56	1002	0.49422	1
GO:0009395	phospholipid catabolic process	9	1	1.16	1843	0.71192	1
GO:0009409	response to cold	15	1	1.94	2527	0.87443	1
GO:0009410	response to xenobiotic stimulus	36	1	4.65	3172	0.99317	1
GO:0009451	RNA modification	91	21	11.75	43	0.00518	1
GO:0009453	energy taxis	20	2	2.58	2022	0.75048	1
GO:0009581	detection of external stimulus	70	4	9.04	3095	0.98503	1
GO:0009582	detection of abiotic stimulus	70	4	9.04	3096	0.98503	1
GO:0009583	detection of light stimulus	57	4	7.36	2857	0.94755	1
GO:0009584	detection of visible light	36	4	4.65	1797	0.7007	1
GO:0009605	response to external stimulus	920	100	118.76	3046	0.97881	1
GO:0009607	response to biotic stimulus	404	54	52.15	794	0.41257	1
GO:0009611	response to wounding	121	12	15.62	2496	0.87204	1
GO:0009615	response to virus	55	8	7.1	810	0.41698	1
GO:0009620	response to fungus	62	7	8	1801	0.70485	1
GO:0009628	response to abiotic stimulus	381	38	49.18	2985	0.96928	1
GO:0009629	response to gravity	24	3	3.1	1452	0.61522	1
GO:0009648	photoperiodism	11	1	1.42	2117	0.78156	1
GO:0009653	anatomical structure morphogenesis	1351	140	174.4	3250	0.99915	1
GO:0009712	catechol-containing compound metabolic process	17	3	2.19	772	0.37917	1
GO:0009713	catechol-containing compound biosynthetic process	6	2	0.77	373	0.17553	1
GO:0009719	response to endogenous stimulus	252	31	32.53	1592	0.64337	1
GO:0009725	response to hormone	144	17	18.59	1751	0.69174	1
GO:0009743	response to carbohydrate	26	7	3.36	123	0.04212	1
[truncated: 2,189 more rows]

## Sheet: Module1
GO.ID	Term	Annotated	Significant	Expected	Rank in Fisher.classic	Fisher.classic	Fisher.weight01
GO:0007411	axon guidance	260	143	49.75	65	< 1e-30	5e-19
GO:0008045	motor neuron axon guidance	68	42	13.01	263	1e-14	1e-14
GO:0007616	long-term memory	69	40	13.2	309	8.8e-13	8.8e-13
GO:0016319	mushroom body development	69	38	13.2	358	2.8e-11	2.8e-11
GO:0045880	positive regulation of smoothened signaling pathway	29	22	5.55	369	5.5e-11	5.5e-11
GO:0048813	dendrite morphogenesis	150	74	28.7	221	4.1e-17	6.5e-11
GO:0042059	negative regulation of epidermal growth factor receptor signaling pathway	28	21	5.36	387	2.2e-10	2.2e-10
GO:0007480	imaginal disc-derived leg morphogenesis	71	34	13.59	502	3.5e-08	9.8e-10
GO:0045944	positive regulation of transcription by RNA polymerase II	305	103	58.36	406	5.4e-10	1e-09
GO:0007614	short-term memory	26	19	4.98	446	3.4e-09	3.4e-09
GO:0007298	border follicle cell migration	116	59	22.2	265	1.1e-14	3.6e-09
GO:0007156	homophilic cell adhesion via plasma membrane adhesion molecules	41	25	7.85	452	4e-09	4e-09
GO:0090263	positive regulation of canonical Wnt signaling pathway	36	23	6.89	453	4.6e-09	4.6e-09
GO:0046777	protein autophosphorylation	39	24	7.46	457	6.4e-09	1.1e-08
GO:0048190	wing disc dorsal/ventral pattern formation	49	27	9.38	487	2.1e-08	2.1e-08
GO:0050803	regulation of synapse structure or activity	174	94	33.3	144	3.6e-25	2.2e-08
GO:0007419	ventral cord development	67	33	12.82	490	2.4e-08	2.4e-08
GO:0007391	dorsal closure	100	49	19.14	345	1.2e-11	3.1e-08
GO:0008586	imaginal disc-derived wing vein morphogenesis	42	24	8.04	509	4.9e-08	4.9e-08
GO:0045475	locomotor rhythm	70	33	13.39	529	9.1e-08	6.5e-08
GO:0007165	signal transduction	1286	482	246.08	21	< 1e-30	7.4e-08
GO:0007476	imaginal disc-derived wing morphogenesis	264	128	50.52	123	6.6e-28	1.3e-07
GO:0035556	intracellular signal transduction	587	249	112.32	60	< 1e-30	1.7e-07
GO:0045886	negative regulation of synaptic growth at neuromuscular junction	39	22	7.46	551	2.5e-07	2.5e-07
GO:0008355	olfactory learning	41	27	7.85	372	7.3e-11	2.6e-07
GO:0035317	imaginal disc-derived wing hair organization	44	23	8.42	608	8.2e-07	2.6e-07
GO:0048790	maintenance of presynaptic active zone structure	9	9	1.72	565	3.4e-07	3.4e-07
GO:0030707	ovarian follicle cell development	277	126	53	150	2.9e-24	3.8e-07
GO:0048149	behavioral response to ethanol	52	26	9.95	588	5e-07	5e-07
GO:0007367	segment polarity determination	35	20	6.7	597	6.6e-07	6.6e-07
GO:0072499	photoreceptor cell axon guidance	32	21	6.12	473	1.1e-08	6.7e-07
GO:0048749	compound eye development	348	152	66.59	134	8.5e-27	7e-07
GO:0008582	regulation of synaptic growth at neuromuscular junction	101	54	19.33	262	9.9e-15	7.3e-07
GO:1903688	positive regulation of border follicle cell migration	33	19	6.31	614	1.1e-06	1.1e-06
GO:0007274	neuromuscular synaptic transmission	75	39	14.35	380	1.6e-10	1.2e-06
GO:0018105	peptidyl-serine phosphorylation	54	26	10.33	618	1.3e-06	1.3e-06
GO:0007422	peripheral nervous system development	52	26	9.95	589	5e-07	1.3e-06
GO:0031532	actin cytoskeleton reorganization	34	19	6.51	631	2e-06	1.4e-06
GO:0007294	germarium-derived oocyte fate determination	26	16	4.98	636	2.3e-06	2.3e-06
GO:0006468	protein phosphorylation	399	173	76.35	108	5.6e-30	2.3e-06
GO:0008088	axo-dendritic transport	41	23	7.85	540	1.5e-07	2.4e-06
GO:0035023	regulation of Rho protein signal transduction	30	20	5.74	479	1.6e-08	2.4e-06
GO:0002052	positive regulation of neuroblast proliferation	14	11	2.68	639	2.5e-06	2.5e-06
GO:0048167	regulation of synaptic plasticity	35	21	6.7	533	1.1e-07	3.5e-06
GO:0048675	axon extension	51	30	9.76	399	3.9e-10	5.3e-06
GO:0007526	larval somatic muscle development	30	17	5.74	675	5.4e-06	5.4e-06
GO:0045214	sarcomere organization	36	19	6.89	681	6.2e-06	6.2e-06
GO:0045879	negative regulation of smoothened signaling pathway	36	19	6.89	682	6.2e-06	6.2e-06
GO:0016199	axon midline choice point recognition	25	15	4.78	692	7.4e-06	7.4e-06
GO:0007015	actin filament organization	134	61	25.64	327	2.2e-12	8.5e-06
GO:0048814	regulation of dendrite morphogenesis	31	16	5.93	813	4.9e-05	8.8e-06
GO:0046716	muscle cell cellular homeostasis	28	16	5.36	702	8.8e-06	8.8e-06
GO:0150007	clathrin-dependent synaptic vesicle endocytosis	7	7	1.34	710	9.3e-06	9.3e-06
GO:0030036	actin cytoskeleton organization	266	127	50.9	133	6.8e-27	9.6e-06
GO:0007416	synapse assembly	159	90	30.42	137	4e-26	9.9e-06
GO:0030720	oocyte localization involved in germarium-derived egg chamber formation	13	10	2.49	720	1e-05	1e-05
GO:0032924	activin receptor signaling pathway	13	10	2.49	721	1e-05	1e-05
GO:0051124	synaptic growth at neuromuscular junction	127	69	24.3	194	5.7e-19	1.1e-05
GO:0007268	chemical synaptic transmission	274	132	52.43	115	2.1e-28	1.2e-05
GO:0007528	neuromuscular junction development	168	91	32.15	147	1.6e-24	1.2e-05
GO:0007615	anesthesia-resistant memory	11	9	2.1	729	1.3e-05	1.3e-05
GO:0046622	positive regulation of organ growth	27	14	5.17	886	0.00014	1.3e-05
GO:0035725	sodium ion transmembrane transport	17	11	3.25	805	4.8e-05	1.3e-05
GO:0046667	compound eye retinal cell programmed cell death	26	12	4.98	1155	0.00155	1.3e-05
GO:0045186	zonula adherens assembly	9	8	1.72	731	1.3e-05	1.3e-05
GO:0043087	regulation of GTPase activity	89	46	17.03	335	4.7e-12	1.4e-05
GO:0007520	myoblast fusion	49	23	9.38	705	8.9e-06	1.6e-05
GO:0030010	establishment of cell polarity	60	33	11.48	408	5.9e-10	1.9e-05
GO:0070374	positive regulation of ERK1 and ERK2 cascade	21	13	4.02	745	1.9e-05	1.9e-05
GO:0045176	apical protein localization	16	11	3.06	747	2.1e-05	2.1e-05
GO:0017148	negative regulation of translation	51	24	9.76	671	5.4e-06	2.4e-05
GO:0009888	tissue development	960	388	183.7	24	< 1e-30	2.5e-05
GO:0045793	positive regulation of cell size	42	20	8.04	763	2.6e-05	2.6e-05
GO:0042391	regulation of membrane potential	76	35	14.54	522	7.8e-08	2.7e-05
GO:0090630	activation of GTPase activity	27	15	5.17	766	2.7e-05	2.7e-05
GO:0045746	negative regulation of Notch signaling pathway	33	17	6.31	773	2.9e-05	2.9e-05
GO:0051017	actin filament bundle assembly	32	21	6.12	474	1.1e-08	2.9e-05
GO:0007475	apposition of dorsal and ventral imaginal disc-derived wing surfaces	19	12	3.64	779	3.1e-05	3.1e-05
GO:0070593	dendrite self-avoidance	19	12	3.64	780	3.1e-05	3.1e-05
GO:0030708	germarium-derived female germ-line cyst encapsulation	12	9	2.3	793	4.2e-05	4.2e-05
GO:0044331	cell-cell adhesion mediated by cadherin	12	9	2.3	794	4.2e-05	4.2e-05
GO:0045314	regulation of compound eye photoreceptor development	12	9	2.3	795	4.2e-05	4.2e-05
GO:0030866	cortical actin cytoskeleton organization	52	21	9.95	982	0.00031	4.4e-05
GO:0008360	regulation of cell shape	55	29	10.52	493	2.4e-08	4.5e-05
GO:0007349	cellularization	94	34	17.99	836	7.5e-05	4.6e-05
GO:0030308	negative regulation of cell growth	17	11	3.25	806	4.8e-05	4.8e-05
GO:0035332	positive regulation of hippo signaling	17	11	3.25	807	4.8e-05	4.8e-05
GO:0045571	negative regulation of imaginal disc growth	17	11	3.25	808	4.8e-05	4.8e-05
GO:0072375	medium-term memory	17	11	3.25	809	4.8e-05	4.8e-05
GO:0007312	oocyte nucleus migration involved in oocyte dorsal/ventral axis specification	6	6	1.15	814	4.9e-05	4.9e-05
GO:0016601	Rac protein signal transduction	6	6	1.15	815	4.9e-05	4.9e-05
GO:0007432	salivary gland boundary specification	18	14	3.44	534	1.2e-07	5.4e-05
GO:0090254	cell elongation involved in imaginal disc-derived wing morphogenesis	10	8	1.91	817	5.5e-05	5.5e-05
GO:0090328	regulation of olfactory learning	10	8	1.91	818	5.5e-05	5.5e-05
GO:0008406	gonad development	49	22	9.38	782	3.3e-05	6.2e-05
GO:0016332	establishment or maintenance of polarity of embryonic epithelium	8	7	1.53	823	6.2e-05	6.2e-05
GO:0060571	morphogenesis of an epithelial fold	8	7	1.53	824	6.2e-05	6.2e-05
GO:0050770	regulation of axonogenesis	56	30	10.72	463	8.3e-09	7.1e-05
GO:1900073	regulation of neuromuscular synaptic transmission	24	14	4.59	756	2.4e-05	7.4e-05
GO:0035072	ecdysone-mediated induction of salivary gland cell autophagic cell death	15	10	2.87	838	7.5e-05	7.5e-05
GO:0090175	regulation of establishment of planar polarity	15	10	2.87	839	7.5e-05	7.5e-05
GO:0016318	ommatidial rotation	29	15	5.55	847	8.1e-05	8.1e-05
GO:0018107	peptidyl-threonine phosphorylation	29	15	5.55	848	8.1e-05	8.1e-05
GO:0000122	negative regulation of transcription by RNA polymerase II	185	57	35.4	852	8.2e-05	8.2e-05
GO:0045807	positive regulation of endocytosis	39	25	7.46	418	8.8e-10	9.7e-05
GO:0030335	positive regulation of cell migration	47	29	8.99	378	1.5e-10	0.00011
GO:0040008	regulation of growth	286	141	54.73	95	< 1e-30	0.00011
GO:0016325	oocyte microtubule cytoskeleton organization	31	17	5.93	715	9.8e-06	0.00011
GO:0009996	negative regulation of cell fate specification	13	9	2.49	865	0.00011	0.00011
GO:0060395	SMAD protein signal transduction	13	9	2.49	866	0.00011	0.00011
GO:2000134	negative regulation of G1/S transition of mitotic cell cycle	13	9	2.49	867	0.00011	0.00011
GO:0007157	heterophilic cell-cell adhesion via plasma membrane cell adhesion molecules	21	12	4.02	876	0.00012	0.00012
GO:0051260	protein homooligomerization	29	13	5.55	1131	0.00139	0.00012
GO:0008039	synaptic target recognition	48	26	9.18	517	6.1e-08	0.00013
GO:0007010	cytoskeleton organization	575	227	110.03	92	< 1e-30	0.00015
GO:0000381	regulation of alternative mRNA splicing, via spliceosome	86	31	16.46	899	0.00016	0.00016
GO:0016476	regulation of embryonic cell shape	27	14	5.17	887	0.00014	0.00016
GO:0016339	calcium-dependent cell-cell adhesion via plasma membrane cell adhesion molecules	16	10	3.06	902	0.00017	0.00017
GO:0006470	protein dephosphorylation	111	37	21.24	956	0.00026	0.00021
GO:0048010	vascular endothelial growth factor receptor signaling pathway	31	15	5.93	928	0.00021	0.00021
GO:0071805	potassium ion transmembrane transport	43	21	8.23	717	1e-05	0.00022
GO:0016203	muscle attachment	37	17	7.08	913	0.00018	0.00022
GO:0007424	open tracheal system development	219	94	41.91	230	2.5e-16	0.00022
GO:0008347	glial cell migration	28	14	5.36	934	0.00022	0.00022
GO:2001257	regulation of cation channel activity	11	8	2.1	907	0.00017	0.00025
GO:0043901	negative regulation of multi-organism process	13	7	2.49	1338	0.00539	0.00026
GO:0006171	cAMP biosynthetic process	5	5	0.96	952	0.00026	0.00026
GO:0045874	positive regulation of sevenless signaling pathway	5	5	0.96	953	0.00026	0.00026
GO:0048499	synaptic vesicle membrane organization	5	5	0.96	954	0.00026	0.00026
GO:0051056	regulation of small GTPase mediated signal transduction	91	55	17.41	202	3.1e-18	0.00026
GO:0016334	establishment or maintenance of polarity of follicular epithelium	29	18	5.55	578	4.3e-07	0.00026
GO:0008340	determination of adult lifespan	151	47	28.89	957	0.00026	0.00026
GO:1990709	presynaptic active zone organization	16	15	3.06	386	2.1e-10	0.00028
GO:0003382	epithelial cell morphogenesis	28	17	5.36	622	1.4e-06	0.00028
GO:0047496	vesicle transport along microtubule	13	9	2.49	868	0.00011	0.00028
GO:0007215	glutamate receptor signaling pathway	7	6	1.34	964	0.00029	0.00029
GO:0032012	regulation of ARF protein signal transduction	7	6	1.34	965	0.00029	0.00029
GO:0032413	negative regulation of ion transmembrane transporter activity	7	6	1.34	966	0.00029	0.00029
GO:0048172	regulation of short-term neuronal synaptic plasticity	7	6	1.34	967	0.00029	0.00029
GO:0048789	cytoskeletal matrix organization at active zone	7	6	1.34	968	0.00029	0.00029
GO:0050686	negative regulation of mRNA processing	7	6	1.34	969	0.00029	0.00029
GO:0051492	regulation of stress fiber assembly	7	6	1.34	970	0.00029	0.00029
GO:1904063	negative regulation of cation transmembrane transport	7	6	1.34	971	0.00029	0.00029
GO:0008587	imaginal disc-derived wing margin morphogenesis	51	27	9.76	519	6.4e-08	0.00031
GO:0007379	segment specification	33	15	6.31	1025	0.0005	0.00033
GO:0016360	sensory organ precursor cell fate determination	17	10	3.25	987	0.00033	0.00033
GO:0035147	branch fusion, open tracheal system	17	10	3.25	988	0.00033	0.00033
GO:0007266	Rho protein signal transduction	50	31	9.57	359	2.9e-11	0.00034
GO:0016477	cell migration	287	135	54.92	128	9.9e-28	0.00035
GO:0000132	establishment of mitotic spindle orientation	20	11	3.83	996	0.00037	0.00037
GO:0035099	hemocyte migration	20	11	3.83	997	0.00037	0.00037
GO:0035277	spiracle morphogenesis, open tracheal system	20	11	3.83	998	0.00037	0.00037
GO:0046627	negative regulation of insulin receptor signaling pathway	23	12	4.4	1003	0.00038	0.00038
GO:0035071	salivary gland cell autophagic cell death	27	18	5.17	528	8.7e-08	0.00041
GO:0003384	apical constriction involved in gastrulation	12	8	2.3	1009	0.00042	0.00042
GO:0032483	regulation of Rab protein signal transduction	12	8	2.3	1010	0.00042	0.00042
GO:0046959	habituation	12	8	2.3	1011	0.00042	0.00042
GO:0006357	regulation of transcription by RNA polymerase II	569	178	108.88	304	5.3e-13	0.00043
GO:0050808	synapse organization	281	144	53.77	79	< 1e-30	0.00045
GO:0008258	head involution	36	16	6.89	1019	0.00045	0.00045
GO:0043547	positive regulation of GTPase activity	60	30	11.48	520	6.6e-08	0.00047
GO:0045732	positive regulation of protein catabolic process	54	22	10.33	921	0.00019	0.00054
GO:0046928	regulation of neurotransmitter secretion	24	16	4.59	583	4.7e-07	0.00054
GO:0007189	adenylate cyclase-activating G protein-coupled receptor signaling pathway	37	18	7.08	798	4.6e-05	0.00055
GO:0008069	dorsal/ventral axis specification, ovarian follicular epithelium	15	9	2.87	1030	0.00055	0.00055
GO:0019730	antimicrobial humoral response	108	31	20.67	1480	0.01008	0.00059
GO:0034332	adherens junction organization	37	25	7.08	382	1.6e-10	0.00062
GO:2000331	regulation of terminal button organization	24	12	4.59	1043	0.00063	0.00063
GO:0048260	positive regulation of receptor-mediated endocytosis	21	14	4.02	640	2.5e-06	0.00064
GO:1901215	negative regulation of neuron death	28	11	5.36	1484	0.0106	0.00065
GO:0007026	negative regulation of microtubule depolymerization	10	7	1.91	1046	0.00065	0.00065
GO:0007179	transforming growth factor beta receptor signaling pathway	10	7	1.91	1047	0.00065	0.00065
GO:0007488	histoblast morphogenesis	10	7	1.91	1048	0.00065	0.00065
GO:0046843	dorsal appendage formation	51	20	9.76	1052	0.00068	0.00068
GO:0030718	germ-line stem cell population maintenance	73	28	13.97	858	9.8e-05	0.00072
GO:0001745	compound eye morphogenesis	287	124	54.92	174	1.7e-21	0.00081
GO:0001932	regulation of protein phosphorylation	198	86	37.89	248	2.1e-15	0.00083
GO:0007163	establishment or maintenance of cell polarity	207	97	39.61	185	4.9e-20	0.00083
GO:0007498	mesoderm development	90	36	17.22	650	3.4e-06	0.00085
GO:0001933	negative regulation of protein phosphorylation	66	29	12.63	648	3.3e-06	0.00087
GO:0072002	Malpighian tubule development	57	25	10.91	739	1.6e-05	0.00088
GO:0022416	chaeta development	74	30	14.16	736	1.6e-05	0.00089
GO:0031032	actomyosin structure organization	93	41	17.8	497	2.9e-08	0.0009
GO:0009047	dosage compensation by hyperactivation of X chromosome	13	8	2.49	1072	0.00091	0.00091
GO:0019933	cAMP-mediated signaling	45	24	8.61	557	2.9e-07	0.00092
GO:0007494	midgut development	28	13	5.36	1076	0.00093	0.00093
GO:0035011	melanotic encapsulation of foreign target	28	13	5.36	1077	0.00093	0.00093
GO:0018108	peptidyl-tyrosine phosphorylation	24	14	4.59	757	2.4e-05	0.00094
GO:0006914	autophagy	174	64	33.3	498	2.9e-08	0.00095
GO:0032958	inositol phosphate biosynthetic process	8	6	1.53	1083	0.00096	0.00096
GO:0043388	positive regulation of DNA binding	8	6	1.53	1084	0.00096	0.00096
GO:0043519	regulation of myosin II filament organization	8	6	1.53	1085	0.00096	0.00096
GO:0045705	negative regulation of salivary gland boundary specification	8	6	1.53	1086	0.00096	0.00096
GO:0048036	central complex development	8	6	1.53	1087	0.00096	0.00096
GO:0008356	asymmetric cell division	99	40	18.94	602	7.2e-07	0.00098
GO:0007474	imaginal disc-derived wing vein specification	56	21	10.72	1094	0.001	0.001
GO:0035206	regulation of hemocyte proliferation	38	15	7.27	1230	0.00287	0.00101
GO:0008285	negative regulation of cell population proliferation	84	32	16.07	788	3.7e-05	0.00102
GO:0030713	ovarian follicle cell stalk formation	16	9	3.06	1098	0.00105	0.00105
GO:0035025	positive regulation of Rho protein signal transduction	16	9	3.06	1099	0.00105	0.00105
GO:0035212	cell competition in a multicellular organism	16	9	3.06	1100	0.00105	0.00105
GO:0045938	positive regulation of circadian sleep/wake cycle, sleep	16	9	3.06	1101	0.00105	0.00105
GO:0051568	histone H3-K4 methylation	29	13	5.55	1132	0.00139	0.00107
GO:0033627	cell adhesion mediated by integrin	19	10	3.64	1104	0.00109	0.00109
GO:0045167	asymmetric protein localization involved in cell fate determination	19	10	3.64	1105	0.00109	0.00109
GO:0050806	positive regulation of synaptic transmission	19	10	3.64	1106	0.00109	0.00109
GO:0045927	positive regulation of growth	115	48	22.01	480	1.7e-08	0.00121
GO:0048565	digestive tract development	91	36	17.41	665	4.6e-06	0.00124
GO:0045860	positive regulation of protein kinase activity	47	23	8.99	655	3.6e-06	0.00125
GO:0045184	establishment of protein localization	487	106	93.19	1951	0.07407	0.00126
GO:0046847	filopodium assembly	39	20	7.46	688	6.3e-06	0.00126
GO:0006979	response to oxidative stress	129	32	24.68	1929	0.06549	0.00126
GO:0090100	positive regulation of transmembrane receptor protein serine/threonine kinase signaling pathway	30	15	5.74	883	0.00013	0.00127
GO:0008016	regulation of heart contraction	24	11	4.59	1216	0.0026	0.00128
GO:0048846	axon extension involved in axon guidance	14	9	2.68	959	0.00027	0.00128
GO:0016200	synaptic target attraction	6	5	1.15	1118	0.00129	0.00129
GO:0032233	positive regulation of actin filament bundle assembly	6	5	1.15	1119	0.00129	0.00129
GO:0048383	mesectoderm development	6	5	1.15	1120	0.00129	0.00129
GO:0048791	calcium ion-regulated exocytosis of neurotransmitter	6	5	1.15	1121	0.00129	0.00129
GO:0051283	negative regulation of sequestering of calcium ion	6	5	1.15	1122	0.00129	0.00129
GO:0061883	clathrin-dependent endocytosis involved in vitellogenesis	6	5	1.15	1123	0.00129	0.00129
GO:0070922	small RNA loading onto RISC	6	5	1.15	1124	0.00129	0.00129
GO:0071526	semaphorin-plexin signaling pathway	6	5	1.15	1125	0.00129	0.00129
GO:0097553	calcium ion transmembrane import into cytosol	6	5	1.15	1126	0.00129	0.00129
GO:2000370	positive regulation of clathrin-dependent endocytosis	6	5	1.15	1127	0.00129	0.00129
GO:0007465	R7 cell fate commitment	29	19	5.55	514	5.8e-08	0.00131
GO:0046488	phosphatidylinositol metabolic process	75	23	14.35	1493	0.01097	0.00132
GO:0035195	gene silencing by miRNA	31	13	5.93	1234	0.00288	0.00133
GO:0008345	larval locomotory behavior	29	13	5.55	1133	0.00139	0.00139
GO:0016321	female meiosis chromosome segregation	29	13	5.55	1134	0.00139	0.00139
GO:0051241	negative regulation of multicellular organismal process	194	96	37.12	170	5.6e-22	0.00141
GO:0007200	phospholipase C-activating G protein-coupled receptor signaling pathway	11	7	2.1	1140	0.00148	0.00148
GO:0040034	regulation of development, heterochronic	11	7	2.1	1141	0.00148	0.00148
GO:0046664	dorsal closure, amnioserosa morphology change	11	7	2.1	1142	0.00148	0.00148
GO:0046579	positive regulation of Ras protein signal transduction	42	21	8.04	684	6.2e-06	0.0015
GO:0042981	regulation of apoptotic process	181	53	34.63	1037	0.00058	0.0016
GO:0007173	epidermal growth factor receptor signaling pathway	59	37	11.29	296	2.1e-13	0.00165
GO:0016079	synaptic vesicle exocytosis	62	30	11.86	542	1.7e-07	0.00168
GO:0051491	positive regulation of filopodium assembly	23	11	4.4	1166	0.0017	0.0017
GO:0007591	molting cycle, chitin-based cuticle	70	23	13.39	1297	0.00437	0.00173
GO:0045887	positive regulation of synaptic growth at neuromuscular junction	33	14	6.31	1174	0.00176	0.00176
GO:0007464	R3/R4 cell fate commitment	14	8	2.68	1175	0.00176	0.00176
GO:0045467	R7 cell development	14	8	2.68	1176	0.00176	0.00176
GO:0008543	fibroblast growth factor receptor signaling pathway	29	15	5.55	849	8.1e-05	0.00178
GO:0031647	regulation of protein stability	53	17	10.14	1596	0.01699	0.0018
GO:0048100	wing disc anterior/posterior pattern formation	17	9	3.25	1185	0.00185	0.00185
GO:0007399	nervous system development	1025	447	196.13	8	< 1e-30	0.0021
GO:0009887	animal organ morphogenesis	702	313	134.33	25	< 1e-30	0.00224
GO:0008284	positive regulation of cell population proliferation	75	32	14.35	634	2.3e-06	0.00229
GO:0007405	neuroblast proliferation	90	35	17.22	712	9.7e-06	0.0023
GO:0017157	regulation of exocytosis	22	15	4.21	600	7e-07	0.00235
GO:0030727	germarium-derived female germ-line cyst formation	19	8	3.64	1599	0.01793	0.0024
GO:0002028	regulation of sodium ion transport	9	6	1.72	1198	0.0024	0.0024
GO:0007395	dorsal closure, spreading of leading edge cells	9	6	1.72	1199	0.0024	0.0024
GO:0035567	non-canonical Wnt signaling pathway	9	6	1.72	1200	0.0024	0.0024
GO:0060250	germ-line stem-cell niche homeostasis	9	6	1.72	1201	0.0024	0.0024
GO:0031175	neuron projection development	448	223	85.73	38	< 1e-30	0.00258
GO:0070983	dendrite guidance	24	11	4.59	1217	0.0026	0.0026
GO:0008286	insulin receptor signaling pathway	56	26	10.72	643	3e-06	0.00275
GO:0030514	negative regulation of BMP signaling pathway	21	10	4.02	1225	0.00287	0.00287
GO:0045792	negative regulation of cell size	21	10	4.02	1226	0.00287	0.00287
GO:0050975	sensory perception of touch	12	7	2.3	1237	0.00298	0.00298
GO:0035075	response to ecdysone	46	24	8.8	590	5e-07	0.00303
GO:0030838	positive regulation of actin filament polymerization	34	12	6.51	1612	0.01962	0.00314
GO:0007525	somatic muscle development	80	35	15.31	571	3.7e-07	0.00318
GO:0007435	salivary gland morphogenesis	90	40	17.22	500	3.2e-08	0.00321
GO:0007605	sensory perception of sound	57	20	10.91	1250	0.00328	0.00328
GO:0001738	morphogenesis of a polarized epithelium	113	58	21.62	264	1.1e-14	0.00348
GO:0000209	protein polyubiquitination	87	29	16.65	1109	0.00115	0.00355
GO:0046620	regulation of organ growth	64	38	12.25	313	1.2e-12	0.00358
GO:0060446	branching involved in open tracheal system development	53	24	10.14	725	1.2e-05	0.00369
GO:0048488	synaptic vesicle endocytosis	40	22	7.65	581	4.5e-07	0.0037
GO:0030048	actin filament-based movement	30	18	5.74	611	8.9e-07	0.00371
GO:1905330	regulation of morphogenesis of an epithelium	22	15	4.21	601	7e-07	0.00373
GO:0009612	response to mechanical stimulus	34	17	6.51	804	4.8e-05	0.00373
GO:0050805	negative regulation of synaptic transmission	21	13	4.02	746	1.9e-05	0.00374
GO:0010508	positive regulation of autophagy	45	20	8.61	857	8.9e-05	0.00376
GO:2001023	regulation of response to drug	14	10	2.68	774	3e-05	0.00376
GO:0001941	postsynaptic membrane organization	14	9	2.68	960	0.00027	0.00377
GO:0007282	cystoblast division	17	7	3.25	1711	0.03004	0.00379
GO:0001952	regulation of cell-matrix adhesion	7	5	1.34	1265	0.0038	0.0038
GO:0007415	defasciculation of motor neuron axon	7	5	1.34	1266	0.0038	0.0038
GO:0014059	regulation of dopamine secretion	7	5	1.34	1267	0.0038	0.0038
GO:0035176	social behavior	7	5	1.34	1268	0.0038	0.0038
GO:0035190	syncytial nuclear migration	7	5	1.34	1269	0.0038	0.0038
GO:1901216	positive regulation of neuron death	7	5	1.34	1270	0.0038	0.0038
GO:2000300	regulation of synaptic vesicle exocytosis	7	5	1.34	1271	0.0038	0.0038
GO:2000574	regulation of microtubule motor activity	7	5	1.34	1272	0.0038	0.0038
GO:0090090	negative regulation of canonical Wnt signaling pathway	39	15	7.46	1283	0.00385	0.00385
GO:0045747	positive regulation of Notch signaling pathway	32	13	6.12	1286	0.00402	0.00402
GO:0006897	endocytosis	155	74	29.66	238	4e-16	0.00412
GO:0009968	negative regulation of signal transduction	294	122	56.26	189	2.1e-19	0.00415
GO:0008407	chaeta morphogenesis	36	14	6.89	1304	0.0046	0.0046
GO:0045892	negative regulation of transcription, DNA-templated	356	122	68.12	332	4.2e-12	0.00463
GO:0007265	Ras protein signal transduction	148	75	28.32	207	3.5e-18	0.00467
GO:0007400	neuroblast fate determination	19	9	3.64	1313	0.00486	0.00486
GO:0007314	oocyte anterior/posterior axis specification	76	28	14.54	932	0.00022	0.0049
GO:0030509	BMP signaling pathway	48	22	9.18	750	2.2e-05	0.00491
GO:0051259	protein complex oligomerization	45	21	8.61	760	2.4e-05	0.00491
GO:0030589	pseudocleavage involved in syncytial blastoderm formation	10	6	1.91	1326	0.00504	0.00504
GO:0045465	R8 cell differentiation	10	6	1.91	1327	0.00504	0.00504
GO:0051897	positive regulation of protein kinase B signaling	10	6	1.91	1328	0.00504	0.00504
GO:0016082	synaptic vesicle priming	16	8	3.06	1336	0.00525	0.00525
GO:0001700	embryonic development via the syncytial blastoderm	160	78	30.62	214	1.4e-17	0.00535
GO:0007482	haltere development	13	7	2.49	1339	0.00539	0.00539
GO:0050909	sensory perception of taste	13	7	2.49	1340	0.00539	0.00539
GO:1904801	positive regulation of neuron remodeling	13	7	2.49	1341	0.00539	0.00539
GO:0033227	dsRNA transport	26	11	4.98	1351	0.00553	0.00553
GO:0060581	cell fate commitment involved in pattern specification	29	18	5.55	579	4.3e-07	0.00555
GO:0030178	negative regulation of Wnt signaling pathway	44	19	8.42	927	0.00021	0.00557
GO:0048134	germ-line cyst formation	30	15	5.74	884	0.00013	0.00559
GO:0048015	phosphatidylinositol-mediated signaling	24	13	4.59	881	0.00013	0.0056
GO:0007051	spindle organization	124	31	23.73	1926	0.06315	0.00561
GO:0048678	response to axon injury	19	9	3.64	1314	0.00486	0.00563
GO:0007063	regulation of sister chromatid cohesion	5	4	0.96	1354	0.00566	0.00566
GO:0007257	activation of JUN kinase activity	5	4	0.96	1355	0.00566	0.00566
GO:0014068	positive regulation of phosphatidylinositol 3-kinase signaling	5	4	0.96	1356	0.00566	0.00566
GO:0042682	regulation of compound eye cone cell fate specification	5	4	0.96	1357	0.00566	0.00566
GO:0042685	cardioblast cell fate specification	5	4	0.96	1358	0.00566	0.00566
GO:0045873	negative regulation of sevenless signaling pathway	5	4	0.96	1359	0.00566	0.00566
GO:0046929	negative regulation of neurotransmitter secretion	5	4	0.96	1360	0.00566	0.00566
GO:0051780	behavioral response to nutrient	5	4	0.96	1361	0.00566	0.00566
GO:0051898	negative regulation of protein kinase B signaling	5	4	0.96	1362	0.00566	0.00566
GO:0060269	centripetally migrating follicle cell migration	5	4	0.96	1363	0.00566	0.00566
GO:0061541	rhabdomere morphogenesis	5	4	0.96	1364	0.00566	0.00566
GO:0070142	synaptic vesicle budding	5	4	0.96	1365	0.00566	0.00566
GO:0099509	regulation of presynaptic cytosolic calcium ion concentration	5	4	0.96	1366	0.00566	0.00566
GO:0099637	neurotransmitter receptor transport	5	4	0.96	1367	0.00566	0.00566
GO:2000171	negative regulation of dendrite development	5	4	0.96	1368	0.00566	0.00566
GO:2000289	regulation of photoreceptor cell axon guidance	5	4	0.96	1369	0.00566	0.00566
GO:0048477	oogenesis	536	213	102.56	106	2.4e-30	0.00578
GO:0006338	chromatin remodeling	118	38	22.58	1022	0.00046	0.00585
GO:0021700	developmental maturation	200	85	38.27	266	1.4e-14	0.00647
GO:0010721	negative regulation of cell development	81	42	15.5	364	3.5e-11	0.00671
GO:0030856	regulation of epithelial cell differentiation	40	25	7.65	429	1.9e-09	0.00682
GO:0051647	nucleus localization	37	21	7.08	575	4e-07	0.00686
GO:0050802	circadian sleep/wake cycle, sleep	37	18	7.08	799	4.6e-05	0.0069
GO:0097479	synaptic vesicle localization	24	14	4.59	758	2.4e-05	0.00691
GO:0110110	positive regulation of animal organ morphogenesis	21	12	4.02	877	0.00012	0.00693
GO:1904799	regulation of neuron remodeling	16	10	3.06	903	0.00017	0.00694
GO:0097090	presynaptic membrane organization	11	8	2.1	908	0.00017	0.00696
GO:0099054	presynapse assembly	11	8	2.1	909	0.00017	0.00696
GO:0010771	negative regulation of cell morphogenesis involved in differentiation	9	7	1.72	941	0.00023	0.00696
GO:0007162	negative regulation of cell adhesion	15	8	2.87	1244	0.00315	0.00696
GO:0047497	mitochondrion transport along microtubule	14	6	2.68	1733	0.03591	0.00699
GO:0033046	negative regulation of sister chromatid segregation	18	6	3.44	2139	0.11245	0.007
GO:0022404	molting cycle process	37	9	7.08	2493	0.26699	0.007
GO:0009303	rRNA transcription	13	4	2.49	2372	0.22646	0.00701
GO:0008049	male courtship behavior	47	20	8.99	918	0.00019	0.0072
GO:0007413	axonal fasciculation	20	9	3.83	1401	0.00735	0.00735
GO:0016239	positive regulation of macroautophagy	20	9	3.83	1402	0.00735	0.00735
GO:0071711	basement membrane organization	20	9	3.83	1403	0.00735	0.00735
GO:0006811	ion transport	450	126	86.11	629	1.8e-06	0.00773
GO:0035149	lumen formation, open tracheal system	27	11	5.17	1408	0.00775	0.00775
GO:0040018	positive regulation of multicellular organism growth	27	11	5.17	1409	0.00775	0.00775
GO:0007264	small GTPase mediated signal transduction	167	88	31.96	166	1.2e-22	0.00796
GO:0070588	calcium ion transmembrane transport	37	18	7.08	800	4.6e-05	0.00809
GO:0030951	establishment or maintenance of microtubule cytoskeleton polarity	39	22	7.46	552	2.5e-07	0.00829
GO:0045570	regulation of imaginal disc growth	43	22	8.23	637	2.3e-06	0.00831
GO:0040001	establishment of mitotic spindle localization	28	16	5.36	703	8.8e-06	0.00838
GO:0034333	adherens junction assembly	17	13	3.25	587	4.9e-07	0.00839
GO:0034220	ion transmembrane transport	268	77	51.28	837	7.5e-05	0.0084
GO:0045893	positive regulation of transcription, DNA-templated	409	137	78.26	315	1.3e-12	0.00845
GO:0008078	mesodermal cell migration	19	9	3.64	1315	0.00486	0.00849
GO:0003401	axis elongation	8	5	1.53	1426	0.00853	0.00853
GO:0007377	germ-band extension	8	5	1.53	1427	0.00853	0.00853
GO:0007523	larval visceral muscle development	8	5	1.53	1428	0.00853	0.00853
GO:0016202	regulation of striated muscle tissue development	8	5	1.53	1429	0.00853	0.00853
GO:0030336	negative regulation of cell migration	8	5	1.53	1430	0.00853	0.00853
GO:0035161	imaginal disc lineage restriction	8	5	1.53	1431	0.00853	0.00853
GO:0035335	peptidyl-tyrosine dephosphorylation	8	5	1.53	1432	0.00853	0.00853
GO:0070373	negative regulation of ERK1 and ERK2 cascade	8	5	1.53	1433	0.00853	0.00853
GO:0097105	presynaptic membrane assembly	8	5	1.53	1434	0.00853	0.00853
GO:0030100	regulation of endocytosis	55	35	10.52	303	4.9e-13	0.00876
GO:0007507	heart development	96	34	18.37	875	0.00012	0.00877
GO:0040040	thermosensory behavior	14	7	2.68	1455	0.00902	0.00902
GO:0003341	cilium movement	34	11	6.51	1798	0.04674	0.00918
GO:0007271	synaptic transmission, cholinergic	18	8	3.44	1501	0.01243	0.00928
GO:0022409	positive regulation of cell-cell adhesion	11	6	2.1	1465	0.0093	0.0093
GO:0034334	adherens junction maintenance	11	6	2.1	1466	0.0093	0.0093
GO:0034446	substrate adhesion-dependent cell spreading	11	6	2.1	1467	0.0093	0.0093
GO:0035160	maintenance of epithelial integrity, open tracheal system	11	6	2.1	1468	0.0093	0.0093
GO:0040015	negative regulation of multicellular organism growth	11	6	2.1	1469	0.0093	0.0093
GO:0061343	cell adhesion involved in heart morphogenesis	11	6	2.1	1470	0.0093	0.0093
GO:0051028	mRNA transport	41	11	7.85	2251	0.14577	0.00932
GO:0006812	cation transport	286	83	54.73	765	2.7e-05	0.00979
GO:0042051	compound eye photoreceptor development	88	42	16.84	419	1e-09	0.00993
GO:0016322	neuron remodeling	55	24	10.52	764	2.6e-05	0.01
GO:0006342	chromatin silencing	90	35	17.22	713	9.7e-06	0.01005
GO:0019722	calcium-mediated signaling	39	14	7.46	1481	0.01035	0.01055
GO:1904263	positive regulation of TORC1 signaling	28	11	5.36	1485	0.0106	0.0106
GO:0007099	centriole replication	28	11	5.36	1486	0.0106	0.01069
GO:0007317	regulation of pole plasm oskar mRNA localization	21	9	4.02	1489	0.01072	0.01072
GO:0046529	imaginal disc fusion, thorax closure	21	9	4.02	1490	0.01072	0.01072
GO:0008103	oocyte microtubule cytoskeleton polarization	18	8	3.44	1502	0.01243	0.01243
GO:0035293	chitin-based larval cuticle pattern formation	18	8	3.44	1503	0.01243	0.01243
GO:0048803	imaginal disc-derived male genitalia morphogenesis	18	8	3.44	1504	0.01243	0.01243
GO:0001736	establishment of planar polarity	102	50	19.52	339	7.3e-12	0.01302
GO:0040012	regulation of locomotion	104	56	19.9	247	2.1e-15	0.01343
GO:0030154	cell differentiation	1501	560	287.22	14	< 1e-30	0.01378
GO:0045197	establishment or maintenance of epithelial cell apical/basal polarity	29	12	5.55	1306	0.00473	0.01405
GO:0007427	epithelial cell migration, open tracheal system	40	15	7.65	1333	0.00509	0.01407
GO:0007426	tracheal outgrowth, open tracheal system	15	7	2.87	1519	0.01415	0.01415
GO:0016201	synaptic target inhibition	15	7	2.87	1520	0.01415	0.01415
GO:0030536	larval feeding behavior	15	7	2.87	1521	0.01415	0.01415
GO:0045196	establishment or maintenance of neuroblast polarity	15	7	2.87	1522	0.01415	0.01415
GO:1902476	chloride transmembrane transport	15	7	2.87	1523	0.01415	0.01415
GO:0007626	locomotory behavior	174	71	33.3	354	2.2e-11	0.01417
GO:0044719	regulation of imaginal disc-derived wing size	29	11	5.55	1526	0.01418	0.01418
GO:0043044	ATP-dependent chromatin remodeling	46	12	8.8	2260	0.15505	0.01419
GO:0009954	proximal/distal pattern formation	28	12	5.36	1251	0.00335	0.0143
GO:1903351	cellular response to dopamine	11	7	2.1	1143	0.00148	0.01435
GO:0031057	negative regulation of histone modification	12	7	2.3	1238	0.00298	0.01436
GO:0060180	female mating behavior	39	12	7.46	1890	0.05555	0.01436
GO:0043113	receptor clustering	13	7	2.49	1342	0.00539	0.01436
GO:0035171	lamellocyte differentiation	14	7	2.68	1456	0.00902	0.01437
GO:0000729	DNA double-strand break processing	6	4	1.15	1530	0.01441	0.01441
GO:0007299	ovarian follicle cell-cell adhesion	6	4	1.15	1531	0.01441	0.01441
GO:0010737	protein kinase A signaling	6	4	1.15	1532	0.01441	0.01441
GO:0033522	histone H2A ubiquitination	6	4	1.15	1533	0.01441	0.01441
GO:0045743	positive regulation of fibroblast growth factor receptor signaling pathway	6	4	1.15	1534	0.01441	0.01441
GO:0048104	establishment of body hair or bristle planar orientation	6	4	1.15	1535	0.01441	0.01441
GO:0048854	brain morphogenesis	6	4	1.15	1536	0.01441	0.01441
GO:0050771	negative regulation of axonogenesis	6	4	1.15	1537	0.01441	0.01441
GO:0060253	negative regulation of glial cell proliferation	6	4	1.15	1538	0.01441	0.01441
GO:0061099	negative regulation of protein tyrosine kinase activity	6	4	1.15	1539	0.01441	0.01441
GO:0071277	cellular response to calcium ion	6	4	1.15	1540	0.01441	0.01441
GO:0090209	negative regulation of triglyceride metabolic process	6	4	1.15	1541	0.01441	0.01441
GO:0150008	bulk synaptic vesicle endocytosis	6	4	1.15	1542	0.01441	0.01441
GO:1900242	regulation of synaptic vesicle endocytosis	6	4	1.15	1543	0.01441	0.01441
GO:1900542	regulation of purine nucleotide metabolic process	6	4	1.15	1544	0.01441	0.01441
GO:0032956	regulation of actin cytoskeleton organization	97	45	18.56	416	8.2e-10	0.01465
GO:0050773	regulation of dendrite development	48	24	9.18	620	1.4e-06	0.01514
GO:0072553	terminal button organization	36	18	6.89	771	2.9e-05	0.0153
GO:0072347	response to anesthetic	25	13	4.78	938	0.00023	0.01542
GO:0007412	axon target recognition	12	6	2.3	1558	0.01562	0.01562
GO:0007519	skeletal muscle tissue development	12	6	2.3	1559	0.01562	0.01562
GO:0045175	basal protein localization	12	6	2.3	1560	0.01562	0.01562
GO:0045433	male courtship behavior, veined wing generated song production	12	6	2.3	1561	0.01562	0.01562
GO:0090303	positive regulation of wound healing	12	6	2.3	1562	0.01562	0.01562
GO:0050804	modulation of chemical synaptic transmission	115	66	22.01	186	6.5e-20	0.01567
GO:0042052	rhabdomere development	42	17	8.04	1108	0.00111	0.01585
GO:0007549	dosage compensation	22	13	4.21	791	3.9e-05	0.01597
GO:0042675	compound eye cone cell differentiation	18	12	3.44	734	1.4e-05	0.01598
GO:0032102	negative regulation of response to external stimulus	51	14	9.76	2073	0.09449	0.01615
GO:0007386	compartment pattern specification	9	5	1.72	1575	0.01619	0.01619
GO:0030723	ovarian fusome organization	9	5	1.72	1576	0.01619	0.01619
GO:0035225	determination of genital disc primordium	9	5	1.72	1577	0.01619	0.01619
GO:0042306	regulation of protein import into nucleus	9	5	1.72	1578	0.01619	0.01619
GO:0046823	negative regulation of nucleocytoplasmic transport	9	5	1.72	1579	0.01619	0.01619
GO:0051781	positive regulation of cell division	9	5	1.72	1580	0.01619	0.01619
GO:0060967	negative regulation of gene silencing by RNA	9	5	1.72	1581	0.01619	0.01619
GO:0071361	cellular response to ethanol	9	5	1.72	1582	0.01619	0.01619
GO:1902410	mitotic cytokinetic process	9	5	1.72	1583	0.01619	0.01619
GO:0009267	cellular response to starvation	80	24	15.31	1507	0.01263	0.01651
GO:0007143	female meiotic nuclear division	62	22	11.86	1180	0.00178	0.01759
GO:0003007	heart morphogenesis	36	16	6.89	1020	0.00045	0.01765
GO:0032968	positive regulation of transcription elongation from RNA polymerase II promoter	19	8	3.64	1600	0.01793	0.01793
GO:0035220	wing disc development	365	165	69.84	100	< 1e-30	0.01932
GO:0032879	regulation of localization	439	201	84	66	< 1e-30	0.0196
GO:0032880	regulation of protein localization	98	42	18.75	513	5.3e-08	0.01988
GO:0007389	pattern specification process	456	185	87.26	130	1.2e-27	0.02029
GO:0035159	regulation of tube length, open tracheal system	34	12	6.51	1613	0.01962	0.02065
GO:0021782	glial cell development	31	12	5.93	1447	0.00884	0.02094
GO:0006974	cellular response to DNA damage stimulus	210	41	40.18	2798	0.47069	0.02128
GO:0007611	learning or memory	153	86	29.28	145	1e-24	0.0219
GO:0009880	embryonic pattern specification	189	73	36.17	390	2.4e-10	0.02225
GO:0036335	intestinal stem cell homeostasis	27	10	5.17	1628	0.02267	0.02267
GO:0007447	imaginal disc pattern formation	104	53	19.9	298	2.3e-13	0.02279
GO:0030952	establishment or maintenance of cytoskeleton polarity	48	28	9.18	430	2e-09	0.02334
GO:0110111	negative regulation of animal organ morphogenesis	30	21	5.74	426	1.8e-09	0.02347
GO:0120031	plasma membrane bounded cell projection assembly	152	44	29.09	1192	0.00209	0.02348
GO:0001654	eye development	370	165	70.8	103	2.4e-30	0.02353
GO:0043068	positive regulation of programmed cell death	85	29	16.26	1056	0.00075	0.02357
GO:0008064	regulation of actin polymerization or depolymerization	59	22	11.29	1064	0.00083	0.02365
GO:0051965	positive regulation of synapse assembly	37	17	7.08	914	0.00018	0.02368
GO:0051494	negative regulation of cytoskeleton organization	32	16	6.12	844	8e-05	0.02368
GO:0007448	anterior/posterior pattern specification, imaginal disc	24	14	4.59	759	2.4e-05	0.0237
GO:0010977	negative regulation of neuron projection development	15	11	2.87	696	7.8e-06	0.02375
GO:0043271	negative regulation of ion transport	14	10	2.68	775	3e-05	0.02378
GO:0030307	positive regulation of cell growth	46	16	8.8	1453	0.00891	0.02378
GO:0098876	vesicle-mediated transport to the plasma membrane	31	13	5.93	1235	0.00288	0.02379
GO:0110118	negative regulation of compound eye photoreceptor cell differentiation	11	9	2.1	730	1.3e-05	0.0238
GO:0007443	Malpighian tubule morphogenesis	38	14	7.27	1417	0.00802	0.02383
GO:0090162	establishment of epithelial cell polarity	16	9	3.06	1102	0.00105	0.02383
GO:0007414	axonal defasciculation	11	8	2.1	910	0.00017	0.02383
GO:0035214	eye-antennal disc development	63	24	12.06	991	0.00034	0.02384
GO:0040013	negative regulation of locomotion	12	8	2.3	1012	0.00042	0.02384
GO:0048864	stem cell development	19	9	3.64	1316	0.00486	0.02385
GO:0042676	compound eye cone cell fate commitment	9	7	1.72	942	0.00023	0.02386
GO:0050772	positive regulation of axonogenesis	25	10	4.78	1508	0.01268	0.02386
GO:0042220	response to cocaine	13	7	2.49	1343	0.00539	0.02389
GO:0050877	nervous system process	383	150	73.29	178	1e-20	0.02396
GO:0010896	regulation of triglyceride catabolic process	9	4	1.72	1952	0.07455	0.02397
GO:0006997	nucleus organization	70	23	13.39	1298	0.00437	0.02399
GO:0030071	regulation of mitotic metaphase/anaphase transition	27	7	5.17	2475	0.24763	0.02399
GO:0043467	regulation of generation of precursor metabolites and energy	27	5	5.17	2951	0.60972	0.02407
GO:0031935	regulation of chromatin silencing	33	13	6.31	1349	0.00549	0.02418
GO:0007220	Notch receptor processing	13	6	2.49	1634	0.02438	0.02438
GO:0031062	positive regulation of histone methylation	13	6	2.49	1635	0.02438	0.02438
GO:0046856	phosphatidylinositol dephosphorylation	13	6	2.49	1636	0.02438	0.02438
GO:0048747	muscle fiber development	13	6	2.49	1637	0.02438	0.02438
GO:0007280	pole cell migration	20	8	3.83	1643	0.02498	0.02498
GO:2000027	regulation of animal organ morphogenesis	90	54	17.22	212	1e-17	0.02524
GO:0007269	neurotransmitter secretion	100	47	19.14	384	2e-10	0.02548
GO:0046578	regulation of Ras protein signal transduction	83	48	15.88	257	5.1e-15	0.02693
GO:0010638	positive regulation of organelle organization	133	53	25.45	485	2.1e-08	0.02717
GO:0030334	regulation of cell migration	68	39	13.01	328	2.7e-12	0.02727
GO:0031936	negative regulation of chromatin silencing	10	5	1.91	1653	0.02734	0.02734
GO:0045498	sex comb development	10	5	1.91	1654	0.02734	0.02734
GO:0048738	cardiac muscle tissue development	10	5	1.91	1655	0.02734	0.02734
GO:0048800	antennal morphogenesis	10	5	1.91	1656	0.02734	0.02734
GO:0060213	positive regulation of nuclear-transcribed mRNA poly(A) tail shortening	10	5	1.91	1657	0.02734	0.02734
GO:0085029	extracellular matrix assembly	10	5	1.91	1658	0.02734	0.02734
GO:2000035	regulation of stem cell division	10	5	1.91	1659	0.02734	0.02734
GO:2000737	negative regulation of stem cell differentiation	10	5	1.91	1660	0.02734	0.02734
GO:0045466	R7 cell differentiation	56	32	10.72	393	2.9e-10	0.02753
GO:0035096	larval midgut cell programmed cell death	24	9	4.59	1671	0.02765	0.02765
GO:0042332	gravitaxis	24	9	4.59	1672	0.02765	0.02765
GO:0051495	positive regulation of cytoskeleton organization	54	23	10.33	821	6.1e-05	0.02801
GO:0035172	hemocyte proliferation	45	19	8.61	980	0.0003	0.02814
GO:0046621	negative regulation of organ growth	24	15	4.59	654	3.6e-06	0.02814
GO:0042753	positive regulation of circadian rhythm	23	13	4.4	834	7.4e-05	0.02824
GO:0043066	negative regulation of apoptotic process	90	24	17.22	1826	0.04956	0.02831
GO:0071390	cellular response to ecdysone	19	9	3.64	1317	0.00486	0.02842
GO:0031623	receptor internalization	12	6	2.3	1563	0.01562	0.02851
GO:0006697	ecdysone biosynthetic process	7	4	1.34	1677	0.02857	0.02857
GO:0007438	oenocyte development	7	4	1.34	1678	0.02857	0.02857
GO:0007506	gonadal mesoderm development	7	4	1.34	1679	0.02857	0.02857
GO:0010470	regulation of gastrulation	7	4	1.34	1680	0.02857	0.02857
GO:0016057	regulation of membrane potential in photoreceptor cell	7	4	1.34	1681	0.02857	0.02857
GO:0016330	second mitotic wave involved in compound eye morphogenesis	7	4	1.34	1682	0.02857	0.02857
GO:0017158	regulation of calcium ion-dependent exocytosis	7	4	1.34	1683	0.02857	0.02857
GO:0018027	peptidyl-lysine dimethylation	7	4	1.34	1684	0.02857	0.02857
GO:0034501	protein localization to kinetochore	7	4	1.34	1685	0.02857	0.02857
GO:0042065	glial cell growth	7	4	1.34	1686	0.02857	0.02857
GO:0046339	diacylglycerol metabolic process	7	4	1.34	1687	0.02857	0.02857
GO:0046580	negative regulation of Ras protein signal transduction	7	4	1.34	1688	0.02857	0.02857
GO:0046825	regulation of protein export from nucleus	7	4	1.34	1689	0.02857	0.02857
GO:0051643	endoplasmic reticulum localization	7	4	1.34	1690	0.02857	0.02857
GO:0051926	negative regulation of calcium ion transport	7	4	1.34	1691	0.02857	0.02857
GO:0071880	adenylate cyclase-activating adrenergic receptor signaling pathway	7	4	1.34	1692	0.02857	0.02857
GO:0090317	negative regulation of intracellular protein transport	7	4	1.34	1693	0.02857	0.02857
GO:0097104	postsynaptic membrane assembly	7	4	1.34	1694	0.02857	0.02857
GO:0097320	plasma membrane tubulation	7	4	1.34	1695	0.02857	0.02857
GO:0120177	negative regulation of torso signaling pathway	7	4	1.34	1696	0.02857	0.02857
GO:1901019	regulation of calcium ion transmembrane transporter activity	7	4	1.34	1697	0.02857	0.02857
GO:1903035	negative regulation of response to wounding	7	4	1.34	1698	0.02857	0.02857
GO:0031453	positive regulation of heterochromatin assembly	14	5	2.68	2124	0.1118	0.02859
GO:0007455	eye-antennal disc morphogenesis	38	15	7.27	1231	0.00287	0.02905
GO:0070868	heterochromatin organization involved in chromatin silencing	28	10	5.36	1707	0.02938	0.02938
GO:0071456	cellular response to hypoxia	28	10	5.36	1708	0.02938	0.02938
GO:0032147	activation of protein kinase activity	31	15	5.93	929	0.00021	0.02958
GO:0034976	response to endoplasmic reticulum stress	80	16	15.31	2795	0.46664	0.02981
GO:0035186	syncytial blastoderm mitotic cell cycle	23	9	4.4	1622	0.02071	0.02997
GO:0007370	ventral furrow formation	17	7	3.25	1712	0.03004	0.03004
GO:0008362	chitin-based embryonic cuticle biosynthetic process	17	7	3.25	1713	0.03004	0.03004
GO:0051642	centrosome localization	17	7	3.25	1714	0.03004	0.03004
GO:0008344	adult locomotory behavior	79	26	15.12	1213	0.00247	0.03009
GO:0006810	transport	1612	432	308.46	222	5.3e-17	0.03071
GO:0009408	response to heat	72	19	13.78	1985	0.08143	0.03102
GO:0007409	axonogenesis	318	170	60.85	57	< 1e-30	0.03151
GO:0060562	epithelial tube morphogenesis	438	191	83.81	85	< 1e-30	0.03213
GO:0098609	cell-cell adhesion	114	63	21.81	208	6.3e-18	0.03251
GO:0007623	circadian rhythm	147	65	28.13	325	2.2e-12	0.03288
GO:0007310	oocyte dorsal/ventral axis specification	36	17	6.89	873	0.00012	0.03312
GO:0007009	plasma membrane organization	28	12	5.36	1252	0.00335	0.03348
GO:0048592	eye morphogenesis	299	132	57.21	152	7e-24	0.03352
GO:0007420	brain development	106	53	20.28	308	6.2e-13	0.03375
GO:0016358	dendrite development	162	80	31	200	1.9e-18	0.03462
GO:0099504	synaptic vesicle cycle	112	56	21.43	291	1.4e-13	0.03522
GO:0035017	cuticle pattern formation	32	14	6.12	1115	0.00122	0.03549
GO:0055059	asymmetric neuroblast division	40	16	7.65	1182	0.00178	0.03558
GO:0040017	positive regulation of locomotion	67	36	12.82	389	2.4e-10	0.0357
GO:0030261	chromosome condensation	52	16	9.95	1710	0.02982	0.03585
GO:0002385	mucosal immune response	14	6	2.68	1734	0.03591	0.03591
GO:0007628	adult walking behavior	14	6	2.68	1735	0.03591	0.03591
GO:1904262	negative regulation of TORC1 signaling	14	6	2.68	1736	0.03591	0.03591
GO:1990573	potassium ion import across plasma membrane	14	6	2.68	1737	0.03591	0.03591
GO:1901987	regulation of cell cycle phase transition	92	28	17.6	1375	0.00602	0.03623
GO:1904398	positive regulation of neuromuscular junction development	35	16	6.7	977	0.0003	0.03628
GO:0016241	regulation of macroautophagy	32	15	6.12	986	0.00033	0.0363
GO:0070252	actin-mediated cell contraction	23	13	4.4	835	7.4e-05	0.03631
GO:0048806	genitalia development	34	14	6.51	1211	0.00247	0.03635
GO:0043409	negative regulation of MAPK cascade	36	14	6.89	1305	0.0046	0.03637
GO:0030516	regulation of axon extension	23	11	4.4	1167	0.0017	0.03639
GO:1904580	regulation of intracellular mRNA localization	23	11	4.4	1168	0.0017	0.03639
GO:0016050	vesicle organization	95	24	18.18	1995	0.08464	0.03642
GO:0045217	cell-cell junction maintenance	13	8	2.49	1073	0.00091	0.03644
GO:1901800	positive regulation of proteasomal protein catabolic process	32	11	6.12	1719	0.0304	0.03646
GO:0045677	negative regulation of R7 cell differentiation	7	6	1.34	972	0.00029	0.03647
GO:0061951	establishment of protein localization to plasma membrane	19	8	3.64	1601	0.01793	0.03648
GO:0120175	regulation of torso signaling pathway	9	6	1.72	1202	0.0024	0.03649
GO:0048664	neuron fate determination	8	5	1.53	1435	0.00853	0.03652
GO:0021954	central nervous system neuron development	9	5	1.72	1584	0.01619	0.03653
GO:0043620	regulation of DNA-templated transcription in response to stress	7	4	1.34	1699	0.02857	0.03655
GO:0010528	regulation of transposition	23	7	4.4	2208	0.134	0.03656
GO:0043523	regulation of neuron apoptotic process	20	6	3.83	2265	0.16821	0.03658
GO:0019228	neuronal action potential	7	3	1.34	2162	0.1334	0.0366
GO:0051090	regulation of DNA-binding transcription factor activity	31	6	5.93	2903	0.5598	0.03666
GO:0006869	lipid transport	66	19	12.63	1753	0.03729	0.03713
GO:0048666	neuron development	587	284	112.32	22	< 1e-30	0.03842
GO:0007431	salivary gland development	118	59	22.58	274	3e-14	0.03927
GO:0006417	regulation of translation	128	42	24.49	892	0.00015	0.03965
GO:0008104	protein localization	691	175	132.22	744	1.9e-05	0.04043
GO:0007548	sex differentiation	93	39	17.8	563	3.1e-07	0.04067
GO:0008293	torso signaling pathway	27	13	5.17	1039	0.0006	0.04076
GO:0042078	germ-line stem cell division	38	12	7.27	1796	0.04621	0.04112
GO:0000184	nuclear-transcribed mRNA catabolic process, nonsense-mediated decay	18	7	3.44	1766	0.04125	0.04125
GO:0030513	positive regulation of BMP signaling pathway	18	7	3.44	1767	0.04125	0.04125
GO:0007619	courtship behavior	58	25	11.1	755	2.3e-05	0.04135
GO:0003015	heart process	41	17	7.85	1059	0.0008	0.04179
GO:0006821	chloride transport	26	12	4.98	1156	0.00155	0.04199
GO:0048489	synaptic vesicle transport	21	11	4.02	1044	0.00065	0.042
GO:0002804	positive regulation of antifungal peptide production	11	5	2.1	1770	0.04238	0.04238
GO:0007064	mitotic sister chromatid cohesion	11	5	2.1	1771	0.04238	0.04238
GO:0007318	pole plasm protein localization	11	5	2.1	1772	0.04238	0.04238
GO:0010888	negative regulation of lipid storage	11	5	2.1	1773	0.04238	0.04238
GO:0070509	calcium ion import	11	5	2.1	1774	0.04238	0.04238
GO:1902117	positive regulation of organelle assembly	11	5	2.1	1775	0.04238	0.04238
GO:0007560	imaginal disc morphogenesis	377	170	72.14	90	< 1e-30	0.04399
GO:0010506	regulation of autophagy	105	41	20.09	624	1.5e-06	0.04413
GO:0006511	ubiquitin-dependent protein catabolic process	301	67	57.6	2070	0.09396	0.04426
GO:0016055	Wnt signaling pathway	112	52	21.43	365	3.8e-11	0.04606
GO:0043408	regulation of MAPK cascade	117	50	22.39	444	3.2e-09	0.04633
GO:0007584	response to nutrient	13	8	2.49	1074	0.00091	0.04833
GO:0008063	Toll signaling pathway	49	14	9.38	1947	0.07138	0.04841
GO:0006954	inflammatory response	8	4	1.53	1806	0.04861	0.04861
GO:0007158	neuron cell-cell adhesion	8	4	1.53	1807	0.04861	0.04861
GO:0007402	ganglion mother cell fate determination	8	4	1.53	1808	0.04861	0.04861
GO:0021675	nerve development	8	4	1.53	1809	0.04861	0.04861
GO:0045742	positive regulation of epidermal growth factor receptor signaling pathway	8	4	1.53	1810	0.04861	0.04861
GO:0048841	regulation of axon extension involved in axon guidance	8	4	1.53	1811	0.04861	0.04861
GO:0051125	regulation of actin nucleation	8	4	1.53	1812	0.04861	0.04861
GO:0060361	flight	8	4	1.53	1813	0.04861	0.04861
GO:0097120	receptor localization to synapse	8	4	1.53	1814	0.04861	0.04861
GO:2000253	positive regulation of feeding behavior	8	4	1.53	1815	0.04861	0.04861
GO:0010628	positive regulation of gene expression	498	164	95.29	279	3.6e-14	0.04875
GO:0030198	extracellular matrix organization	45	19	8.61	981	0.0003	0.04951
GO:0045500	sevenless signaling pathway	25	15	4.78	693	7.4e-06	0.04954
GO:0007612	learning	62	37	11.86	323	1.9e-12	0.04965
GO:0042058	regulation of epidermal growth factor receptor signaling pathway	39	27	7.46	346	1.2e-11	0.05008
GO:0051051	negative regulation of transport	49	28	9.38	449	3.8e-09	0.05015
GO:0019827	stem cell population maintenance	93	36	17.8	699	8.2e-06	0.05018
GO:0007043	cell-cell junction assembly	59	28	11.29	603	7.2e-07	0.0503
GO:0007303	cytoplasmic transport, nurse cell to oocyte	15	6	2.87	1827	0.05041	0.05041
GO:0014019	neuroblast development	15	6	2.87	1828	0.05041	0.05041
GO:0071407	cellular response to organic cyclic compound	38	20	7.27	660	3.8e-06	0.05061
GO:0007315	pole plasm assembly	59	21	11.29	1193	0.00214	0.05084
GO:1902904	negative regulation of supramolecular fiber organization	27	14	5.17	888	0.00014	0.05091
GO:0007019	microtubule depolymerization	20	12	3.83	829	6.3e-05	0.05097
GO:0010001	glial cell differentiation	36	15	6.89	1153	0.00151	0.05097
GO:1903829	positive regulation of cellular protein localization	25	11	4.78	1280	0.00385	0.05112
GO:0061982	meiosis I cell cycle process	84	22	16.07	1941	0.06912	0.05114
GO:0007522	visceral muscle development	13	8	2.49	1075	0.00091	0.05117
GO:0070193	synaptonemal complex organization	11	6	2.1	1471	0.0093	0.0513
GO:0030032	lamellipodium assembly	22	8	4.21	1788	0.04441	0.05131
GO:0060964	regulation of gene silencing by miRNA	13	6	2.49	1638	0.02438	0.05133
GO:0035153	epithelial cell type specification, open tracheal system	10	5	1.91	1661	0.02734	0.05136
GO:0000186	activation of MAPKK activity	5	3	0.96	1842	0.05144	0.05144
GO:0002224	toll-like receptor signaling pathway	5	3	0.96	1843	0.05144	0.05144
GO:0007000	nucleolus organization	5	3	0.96	1844	0.05144	0.05144
GO:0007212	dopamine receptor signaling pathway	5	3	0.96	1845	0.05144	0.05144
GO:0007473	wing disc proximal/distal pattern formation	5	3	0.96	1846	0.05144	0.05144
GO:0008335	female germline ring canal stabilization	5	3	0.96	1847	0.05144	0.05144
GO:0016926	protein desumoylation	5	3	0.96	1848	0.05144	0.05144
GO:0030423	targeting of mRNA for destruction involved in RNA interference	5	3	0.96	1849	0.05144	0.05144
GO:0030709	border follicle cell delamination	5	3	0.96	1850	0.05144	0.05144
GO:0030950	establishment or maintenance of actin cytoskeleton polarity	5	3	0.96	1851	0.05144	0.05144
GO:0031048	heterochromatin assembly by small RNA	5	3	0.96	1852	0.05144	0.05144
GO:0031279	regulation of cyclase activity	5	3	0.96	1853	0.05144	0.05144
GO:0032204	regulation of telomere maintenance	5	3	0.96	1854	0.05144	0.05144
GO:0032435	negative regulation of proteasomal ubiquitin-dependent protein catabolic process	5	3	0.96	1855	0.05144	0.05144
GO:0033182	regulation of histone ubiquitination	5	3	0.96	1856	0.05144	0.05144
GO:0034063	stress granule assembly	5	3	0.96	1857	0.05144	0.05144
GO:0034085	establishment of sister chromatid cohesion	5	3	0.96	1858	0.05144	0.05144
GO:0034497	protein localization to phagophore assembly site	5	3	0.96	1859	0.05144	0.05144
GO:0035310	notum cell fate specification	5	3	0.96	1860	0.05144	0.05144
GO:0035626	juvenile hormone mediated signaling pathway	5	3	0.96	1861	0.05144	0.05144
GO:0045850	positive regulation of nurse cell apoptotic process	5	3	0.96	1862	0.05144	0.05144
GO:0046833	positive regulation of RNA export from nucleus	5	3	0.96	1863	0.05144	0.05144
GO:0048268	clathrin coat assembly	5	3	0.96	1864	0.05144	0.05144
GO:0048312	intracellular distribution of mitochondria	5	3	0.96	1865	0.05144	0.05144
GO:0048490	anterograde synaptic vesicle transport	5	3	0.96	1866	0.05144	0.05144
GO:0048525	negative regulation of viral process	5	3	0.96	1867	0.05144	0.05144
GO:0048730	epidermis morphogenesis	5	3	0.96	1868	0.05144	0.05144
GO:0051446	positive regulation of meiotic cell cycle	5	3	0.96	1869	0.05144	0.05144
GO:0051890	regulation of cardioblast differentiation	5	3	0.96	1870	0.05144	0.05144
GO:0051899	membrane depolarization	5	3	0.96	1871	0.05144	0.05144
GO:0061864	basement membrane constituent secretion	5	3	0.96	1872	0.05144	0.05144
GO:0090163	establishment of epithelial cell planar polarity	5	3	0.96	1873	0.05144	0.05144
GO:1901381	positive regulation of potassium ion transmembrane transport	5	3	0.96	1874	0.05144	0.05144
GO:2000272	negative regulation of signaling receptor activity	5	3	0.96	1875	0.05144	0.05144
GO:2000785	regulation of autophagosome assembly	5	3	0.96	1876	0.05144	0.05144
GO:2001135	regulation of endocytic recycling	5	3	0.96	1877	0.05144	0.05144
GO:0021551	central nervous system morphogenesis	11	4	2.1	2222	0.14239	0.05146
GO:0031338	regulation of vesicle fusion	11	4	2.1	2223	0.14239	0.05146
GO:0042067	establishment of ommatidial planar polarity	59	29	11.29	545	1.8e-07	0.05276
GO:0000281	mitotic cytokinesis	69	22	13.2	1414	0.00779	0.05325
GO:0035019	somatic stem cell population maintenance	19	7	3.64	1885	0.05485	0.05485
GO:0035331	negative regulation of hippo signaling	19	7	3.64	1886	0.05485	0.05485
GO:0001737	establishment of imaginal disc-derived wing hair orientation	23	8	4.4	1894	0.05706	0.05706
GO:0016081	synaptic vesicle docking	23	8	4.4	1895	0.05706	0.05706
GO:0007275	multicellular organism development	2043	731	390.93	5	< 1e-30	0.05718
GO:0007406	negative regulation of neuroblast proliferation	31	10	5.93	1898	0.05762	0.05762
GO:0006887	exocytosis	96	43	18.37	459	7.3e-09	0.05865
GO:0035222	wing disc pattern formation	74	38	14.16	402	4.4e-10	0.05876
GO:0060070	canonical Wnt signaling pathway	87	40	16.65	469	9.8e-09	0.05882
GO:0007446	imaginal disc growth	55	27	10.52	586	4.8e-07	0.05971
GO:0030097	hemopoiesis	91	31	17.41	1027	0.00052	0.06007
GO:0001894	tissue homeostasis	54	20	10.33	1159	0.00156	0.06059
GO:0016059	deactivation of rhodopsin mediated signaling	17	7	3.25	1715	0.03004	0.06136
GO:0032507	maintenance of protein location in cell	19	7	3.64	1887	0.05485	0.06141
GO:0006376	mRNA splice site selection	12	5	2.3	1909	0.0615	0.0615
GO:0007638	mechanosensory behavior	12	5	2.3	1910	0.0615	0.0615
GO:0035076	ecdysone receptor-mediated signaling pathway	12	5	2.3	1911	0.0615	0.0615
GO:0045450	bicoid mRNA localization	12	5	2.3	1912	0.0615	0.0615
GO:2000242	negative regulation of reproductive process	12	5	2.3	1913	0.0615	0.0615
GO:0007041	lysosomal transport	22	6	4.21	2389	0.23309	0.06161
GO:0045595	regulation of cell differentiation	392	172	75.01	102	1.4e-30	0.06211
GO:0007517	muscle organ development	91	42	17.41	448	3.6e-09	0.06457
GO:0006915	apoptotic process	249	69	47.65	1029	0.00054	0.06603
GO:0006397	mRNA processing	298	66	57.02	2087	0.1036	0.06701
GO:0019991	septate junction assembly	36	11	6.89	1936	0.06818	0.06818
GO:0007417	central nervous system development	246	107	47.07	195	6.1e-19	0.06993
GO:0070050	neuron cellular homeostasis	29	12	5.55	1307	0.00473	0.07115
GO:0000422	autophagy of mitochondrion	31	10	5.93	1899	0.05762	0.07162
GO:0008306	associative learning	50	31	9.57	360	2.9e-11	0.07202
GO:0007219	Notch signaling pathway	72	35	13.78	477	1.4e-08	0.07204
GO:0030031	cell projection assembly	161	48	30.81	1051	0.00067	0.07255
GO:0051298	centrosome duplication	39	16	7.46	1128	0.0013	0.07372
GO:0010004	gastrulation involving germ band extension	32	14	6.12	1116	0.00122	0.07381
GO:0007062	sister chromatid cohesion	29	12	5.55	1308	0.00473	0.074
GO:0007160	cell-matrix adhesion	16	9	3.06	1103	0.00105	0.07406
GO:0098659	inorganic cation import across plasma membrane	23	10	4.4	1382	0.00642	0.07411
GO:1903532	positive regulation of secretion by cell	29	11	5.55	1527	0.01418	0.07413
GO:0045165	cell fate commitment	268	116	51.28	183	3e-20	0.07415
GO:0009649	entrainment of circadian clock	19	7	3.64	1888	0.05485	0.07441
GO:0000022	mitotic spindle elongation	9	4	1.72	1953	0.07455	0.07455
GO:0006509	membrane protein ectodomain proteolysis	9	4	1.72	1954	0.07455	0.07455
GO:0006999	nuclear pore organization	9	4	1.72	1955	0.07455	0.07455
GO:0007193	adenylate cyclase-inhibiting G protein-coupled receptor signaling pathway	9	4	1.72	1956	0.07455	0.07455
GO:0010592	positive regulation of lamellipodium assembly	9	4	1.72	1957	0.07455	0.07455
GO:0031034	myosin filament assembly	9	4	1.72	1958	0.07455	0.07455
GO:0045035	sensory organ precursor cell division	9	4	1.72	1959	0.07455	0.07455
GO:0045198	establishment of epithelial cell apical/basal polarity	9	4	1.72	1960	0.07455	0.07455
GO:0048096	chromatin-mediated maintenance of transcription	9	4	1.72	1961	0.07455	0.07455
GO:0048148	behavioral response to cocaine	9	4	1.72	1962	0.07455	0.07455
GO:0060074	synapse maturation	9	4	1.72	1963	0.07455	0.07455
GO:0097150	neuronal stem cell population maintenance	9	4	1.72	1964	0.07455	0.07455
GO:0098586	cellular response to virus	9	4	1.72	1965	0.07455	0.07455
GO:1900074	negative regulation of neuromuscular synaptic transmission	9	4	1.72	1966	0.07455	0.07455
GO:0045924	regulation of female receptivity	33	8	6.31	2514	0.28848	0.07463
GO:0006661	phosphatidylinositol biosynthetic process	38	8	7.27	2771	0.44564	0.07476
GO:0033043	regulation of organelle organization	374	142	71.57	203	3.1e-18	0.07969
GO:0016458	gene silencing	169	64	32.34	460	7.9e-09	0.0797
GO:0042594	response to starvation	136	39	26.02	1292	0.00434	0.07974
GO:0007291	sperm individualization	50	14	9.57	1986	0.08242	0.08242
GO:0051129	negative regulation of cellular component organization	145	71	27.75	233	3e-16	0.08325
GO:0060341	regulation of cellular localization	140	68	26.79	249	2.1e-15	0.08351
GO:0030431	sleep	66	27	12.63	785	3.5e-05	0.0838
GO:0010468	regulation of gene expression	1331	390	254.69	167	1.3e-22	0.0843
GO:0007080	mitotic metaphase plate congression	13	5	2.49	1996	0.08469	0.08469
GO:0030422	production of siRNA involved in RNA interference	13	5	2.49	1997	0.08469	0.08469
GO:0031440	regulation of mRNA 3'-end processing	13	5	2.49	1998	0.08469	0.08469
GO:0042632	cholesterol homeostasis	13	5	2.49	1999	0.08469	0.08469
GO:0060025	regulation of synaptic activity	13	5	2.49	2000	0.08469	0.08469
GO:0048640	negative regulation of developmental growth	76	43	14.54	301	3.9e-13	0.08512
GO:0000278	mitotic cell cycle	449	124	85.92	669	4.7e-06	0.08536
GO:0032870	cellular response to hormone stimulus	113	48	21.62	464	8.4e-09	0.08537
GO:0030855	epithelial cell differentiation	356	164	68.12	89	< 1e-30	0.08611
GO:0050684	regulation of mRNA processing	109	41	20.86	668	4.6e-06	0.08616
GO:0001708	cell fate specification	81	33	15.5	670	5.4e-06	0.08632
GO:0035152	regulation of tube architecture, open tracheal system	84	34	16.07	667	4.6e-06	0.08644
GO:0036099	female germ-line stem cell population maintenance	29	9	5.55	2008	0.08653	0.08653
GO:0043966	histone H3 acetylation	29	9	5.55	2009	0.08653	0.08653
GO:0006813	potassium ion transport	52	25	9.95	632	2.1e-06	0.08681
GO:0007097	nuclear migration	30	17	5.74	676	5.4e-06	0.08702
GO:0051302	regulation of cell division	43	19	8.23	890	0.00015	0.08735
GO:0048520	positive regulation of behavior	30	16	5.74	769	2.9e-05	0.08741
GO:0007631	feeding behavior	43	17	8.23	1152	0.00151	0.0876
GO:0006469	negative regulation of protein kinase activity	23	11	4.4	1169	0.0017	0.08788
GO:0050919	negative chemotaxis	21	10	4.02	1227	0.00287	0.08795
GO:0048311	mitochondrion distribution	11	6	2.1	1472	0.0093	0.08822
GO:0042074	cell migration involved in gastrulation	17	7	3.25	1716	0.03004	0.08824
GO:0046011	regulation of oskar mRNA translation	12	6	2.3	1564	0.01562	0.08824
GO:0006911	phagocytosis, engulfment	16	6	3.06	1931	0.06801	0.08834
GO:0007155	cell adhesion	187	93	35.78	173	1.6e-21	0.08837
GO:0051453	regulation of intracellular pH	23	7	4.4	2209	0.134	0.08838
GO:0001706	endoderm formation	6	3	1.15	2010	0.08848	0.08848
GO:0001881	receptor recycling	6	3	1.15	2011	0.08848	0.08848
GO:0006471	protein ADP-ribosylation	6	3	1.15	2012	0.08848	0.08848
GO:0007130	synaptonemal complex assembly	6	3	1.15	2013	0.08848	0.08848
GO:0007211	octopamine or tyramine signaling pathway	6	3	1.15	2014	0.08848	0.08848
GO:0007319	negative regulation of oskar mRNA translation	6	3	1.15	2015	0.08848	0.08848
GO:0007630	jump response	6	3	1.15	2016	0.08848	0.08848
GO:0010603	regulation of cytoplasmic mRNA processing body assembly	6	3	1.15	2017	0.08848	0.08848
GO:0010635	regulation of mitochondrial fusion	6	3	1.15	2018	0.08848	0.08848
GO:0010862	positive regulation of pathway-restricted SMAD protein phosphorylation	6	3	1.15	2019	0.08848	0.08848
GO:0015014	heparan sulfate proteoglycan biosynthetic process, polysaccharide chain biosynthetic process	6	3	1.15	2020	0.08848	0.08848
GO:0016336	establishment or maintenance of polarity of larval imaginal disc epithelium	6	3	1.15	2021	0.08848	0.08848
GO:0031061	negative regulation of histone methylation	6	3	1.15	2022	0.08848	0.08848
GO:0031646	positive regulation of nervous system process	6	3	1.15	2023	0.08848	0.08848
GO:0032496	response to lipopolysaccharide	6	3	1.15	2024	0.08848	0.08848
GO:0032528	microvillus organization	6	3	1.15	2025	0.08848	0.08848
GO:0035736	cell proliferation involved in compound eye morphogenesis	6	3	1.15	2026	0.08848	0.08848
GO:0036090	cleavage furrow ingression	6	3	1.15	2027	0.08848	0.08848
GO:0043407	negative regulation of MAP kinase activity	6	3	1.15	2028	0.08848	0.08848
GO:0043470	regulation of carbohydrate catabolic process	6	3	1.15	2029	0.08848	0.08848
GO:0043703	photoreceptor cell fate determination	6	3	1.15	2030	0.08848	0.08848
GO:0050974	detection of mechanical stimulus involved in sensory perception	6	3	1.15	2031	0.08848	0.08848
GO:0050995	negative regulation of lipid catabolic process	6	3	1.15	2032	0.08848	0.08848
GO:0051339	regulation of lyase activity	6	3	1.15	2033	0.08848	0.08848
GO:0051966	regulation of synaptic transmission, glutamatergic	6	3	1.15	2034	0.08848	0.08848
GO:0060027	convergent extension involved in gastrulation	6	3	1.15	2035	0.08848	0.08848
GO:0060079	excitatory postsynaptic potential	6	3	1.15	2036	0.08848	0.08848
GO:0060729	intestinal epithelial structure maintenance	6	3	1.15	2037	0.08848	0.08848
GO:0061085	regulation of histone H3-K27 methylation	6	3	1.15	2038	0.08848	0.08848
GO:0061963	regulation of entry into reproductive diapause	6	3	1.15	2039	0.08848	0.08848
GO:0071168	protein localization to chromatin	6	3	1.15	2040	0.08848	0.08848
GO:0071260	cellular response to mechanical stimulus	6	3	1.15	2041	0.08848	0.08848
GO:0097688	glutamate receptor clustering	6	3	1.15	2042	0.08848	0.08848
GO:2001259	positive regulation of cation channel activity	6	3	1.15	2043	0.08848	0.08848
GO:0008354	germ cell migration	41	15	7.85	1396	0.00663	0.0886
GO:0018345	protein palmitoylation	22	5	4.21	2766	0.41593	0.08861
GO:0043001	Golgi to plasma membrane protein transport	17	6	3.25	2056	0.08871	0.08871
GO:0007390	germ-band shortening	21	7	4.02	2063	0.08953	0.08953
GO:0045664	regulation of neuron differentiation	167	92	31.96	141	1.7e-25	0.08986
GO:0071695	anatomical structure maturation	173	75	33.1	294	1.5e-13	0.09168
GO:0051656	establishment of organelle localization	139	63	26.6	314	1.2e-12	0.09225
GO:0043067	regulation of programmed cell death	208	70	39.8	574	3.8e-07	0.09285
GO:0030534	adult behavior	146	58	27.94	454	5.1e-09	0.09289
GO:0051050	positive regulation of transport	116	51	22.2	411	6.7e-10	0.09302
GO:0032101	regulation of response to external stimulus	214	63	40.95	896	0.00016	0.09368
GO:0010259	multicellular organism aging	154	49	29.47	864	0.00011	0.09395
GO:0008593	regulation of Notch signaling pathway	63	31	12.06	518	6.4e-08	0.09403
GO:0019935	cyclic-nucleotide-mediated signaling	59	28	11.29	604	7.2e-07	0.09426
GO:0007187	G protein-coupled receptor signaling pathway, coupled to cyclic nucleotide second messenger	54	26	10.33	619	1.3e-06	0.09436
GO:0050801	ion homeostasis	146	43	27.94	1161	0.00162	0.09441
GO:0030858	positive regulation of epithelial cell differentiation	36	21	6.89	550	2.1e-07	0.09452
GO:0030155	regulation of cell adhesion	47	23	8.99	656	3.6e-06	0.09453
GO:0043244	regulation of protein-containing complex disassembly	28	16	5.36	704	8.8e-06	0.09487
GO:0060810	intracellular mRNA localization involved in pattern specification process	59	19	11.29	1498	0.01149	0.09516
GO:0051646	mitochondrion localization	24	11	4.59	1218	0.0026	0.0953
GO:0035069	larval midgut histolysis	27	11	5.17	1410	0.00775	0.09536
GO:0017156	calcium-ion regulated exocytosis	12	8	2.3	1013	0.00042	0.09537
GO:0120192	tight junction assembly	39	13	7.46	1645	0.02521	0.09539
GO:0045678	positive regulation of R7 cell differentiation	8	7	1.53	825	6.2e-05	0.09539
GO:0046058	cAMP metabolic process	8	7	1.53	826	6.2e-05	0.09539
GO:0051271	negative regulation of cellular component movement	11	7	2.1	1144	0.00148	0.09545
GO:0015850	organic hydroxy compound transport	24	9	4.59	1673	0.02765	0.0955
GO:0090136	epithelial cell-cell adhesion	9	6	1.72	1203	0.0024	0.09551
GO:0001742	oenocyte differentiation	10	6	1.91	1329	0.00504	0.09553
GO:0035418	protein localization to synapse	11	6	2.1	1473	0.0093	0.09555
GO:1904747	positive regulation of apoptotic process involved in development	8	5	1.53	1436	0.00853	0.0956
GO:0060911	cardiac cell fate commitment	14	6	2.68	1738	0.03591	0.09561
GO:0032414	positive regulation of ion transmembrane transporter activity	9	5	1.72	1585	0.01619	0.09561
GO:0060026	convergent extension	9	5	1.72	1586	0.01619	0.09561
GO:0002118	aggressive behavior	15	6	2.87	1829	0.05041	0.09563
GO:0001508	action potential	10	5	1.91	1662	0.02734	0.09563
GO:0035592	establishment of protein localization to extracellular region	73	17	13.97	2369	0.22087	0.09564
GO:0031333	negative regulation of protein-containing complex assembly	16	6	3.06	1932	0.06801	0.09565
GO:1902808	positive regulation of cell cycle G1/S phase transition	11	5	2.1	1776	0.04238	0.09565
GO:1903725	regulation of phospholipid metabolic process	8	4	1.53	1816	0.04861	0.0957
GO:0061319	nephrocyte differentiation	10	4	1.91	2088	0.10602	0.09573
GO:0006024	glycosaminoglycan biosynthetic process	11	4	2.1	2224	0.14239	0.09575
GO:0046425	regulation of receptor signaling pathway via JAK-STAT	28	7	5.36	2508	0.2798	0.09578
GO:0032368	regulation of lipid transport	8	3	1.53	2301	0.18428	0.0958
GO:0031348	negative regulation of defense response	40	9	7.65	2636	0.35319	0.09581
GO:0050907	detection of chemical stimulus involved in sensory perception	15	4	2.87	2556	0.31953	0.09583
GO:0000726	non-recombinational repair	10	3	1.91	2523	0.2962	0.09584
GO:0098840	protein transport along microtubule	18	3	3.44	3085	0.69798	0.09599
GO:0052547	regulation of peptidase activity	68	7	13.01	3570	0.9841	0.09656
GO:0007169	transmembrane receptor protein tyrosine kinase signaling pathway	181	90	34.63	177	7.4e-21	0.09702
GO:0031328	positive regulation of cellular biosynthetic process	498	159	95.29	320	1.7e-12	0.0974
GO:0051276	chromosome organization	545	166	104.29	366	3.9e-11	0.09779
GO:0016331	morphogenesis of embryonic epithelium	115	57	22.01	289	1.3e-13	0.10016
GO:0048599	oocyte development	125	54	23.92	403	4.7e-10	0.10102
GO:0045937	positive regulation of phosphate metabolic process	123	53	23.54	414	7.6e-10	0.10113
GO:0050807	regulation of synapse organization	146	76	27.94	191	2.7e-19	0.10204
GO:0001558	regulation of cell growth	77	34	14.73	577	4.1e-07	0.10295
GO:0032436	positive regulation of proteasomal ubiquitin-dependent protein catabolic process	30	9	5.74	2085	0.10357	0.10357
GO:0035690	cellular response to drug	30	16	5.74	770	2.9e-05	0.10456
GO:0042659	regulation of cell fate specification	25	15	4.78	694	7.4e-06	0.10457
GO:0051489	regulation of filopodium assembly	33	15	6.31	1026	0.0005	0.10484
GO:0030833	regulation of actin filament polymerization	55	19	10.52	1325	0.00499	0.10488
GO:0006893	Golgi to plasma membrane transport	27	10	5.17	1629	0.02267	0.10553
GO:0035249	synaptic transmission, glutamatergic	16	7	3.06	1625	0.02108	0.10569
GO:1901701	cellular response to oxygen-containing compound	155	59	29.66	495	2.4e-08	0.10596
GO:0006044	N-acetylglucosamine metabolic process	10	4	1.91	2089	0.10602	0.10602
GO:0007295	growth of a germarium-derived egg chamber	10	4	1.91	2090	0.10602	0.10602
GO:0007301	female germline ring canal formation	10	4	1.91	2091	0.10602	0.10602
GO:0007440	foregut morphogenesis	10	4	1.91	2092	0.10602	0.10602
GO:0016080	synaptic vesicle targeting	10	4	1.91	2093	0.10602	0.10602
GO:0031000	response to caffeine	10	4	1.91	2094	0.10602	0.10602
GO:0031629	synaptic vesicle fusion to presynaptic active zone membrane	10	4	1.91	2095	0.10602	0.10602
GO:0046331	lateral inhibition	10	4	1.91	2096	0.10602	0.10602
GO:0048935	peripheral nervous system neuron development	10	4	1.91	2097	0.10602	0.10602
GO:0007020	microtubule nucleation	20	5	3.83	2620	0.33278	0.10619
GO:0032456	endocytic recycling	31	11	5.93	1632	0.02398	0.10685
GO:0046329	negative regulation of JNK cascade	26	8	4.98	2113	0.10741	0.10741
GO:0001752	compound eye photoreceptor fate commitment	55	31	10.52	417	8.7e-10	0.1079
GO:0007552	metamorphosis	441	196	84.39	74	< 1e-30	0.10826
GO:0051726	regulation of cell cycle	276	79	52.81	832	7e-05	0.10863
GO:0042752	regulation of circadian rhythm	85	34	16.26	687	6.3e-06	0.10877
GO:0046330	positive regulation of JNK cascade	28	11	5.36	1487	0.0106	0.10983
GO:0035151	regulation of tube size, open tracheal system	48	17	9.18	1374	0.00581	0.11061
GO:0035065	regulation of histone acetylation	14	5	2.68	2125	0.1118	0.1118
GO:0007479	leg disc proximal/distal pattern formation	18	6	3.44	2140	0.11245	0.11245
GO:0045572	positive regulation of imaginal disc growth	18	6	3.44	2141	0.11245	0.11245
GO:0006606	protein import into nucleus	52	18	9.95	1376	0.00605	0.11483
GO:0016579	protein deubiquitination	44	13	8.42	1927	0.06376	0.11601
GO:0043065	positive regulation of apoptotic process	66	17	12.63	2147	0.11429	0.11608
GO:0042127	regulation of cell population proliferation	213	81	40.76	370	6.3e-11	0.11639
GO:0006886	intracellular protein transport	387	75	74.05	2832	0.47152	0.12403
GO:0051240	positive regulation of multicellular organismal process	253	116	48.41	164	9.1e-23	0.12745
GO:0071417	cellular response to organonitrogen compound	97	40	18.56	573	3.8e-07	0.12986
GO:0007635	chemosensory behavior	74	34	14.16	535	1.3e-07	0.13015
GO:1902532	negative regulation of intracellular signal transduction	98	38	18.75	664	4.4e-06	0.13025
GO:0007186	G protein-coupled receptor signaling pathway	200	62	38.27	784	3.3e-05	0.13051
GO:0072583	clathrin-dependent endocytosis	26	19	4.98	447	3.4e-09	0.1312
GO:0042749	regulation of circadian sleep/wake cycle	41	18	7.85	946	0.00024	0.13188
GO:0034968	histone lysine methylation	53	20	10.14	1113	0.00119	0.13194
GO:0008089	anterograde axonal transport	12	6	2.3	1565	0.01562	0.13304
GO:0016482	cytosolic transport	55	14	10.52	2257	0.15304	0.13308
GO:0018993	somatic sex determination	15	6	2.87	1830	0.05041	0.13314
GO:0006513	protein monoubiquitination	12	5	2.3	1914	0.0615	0.13322
GO:0046889	positive regulation of lipid biosynthetic process	12	4	2.3	2281	0.18284	0.1334
GO:0001746	Bolwig's organ morphogenesis	7	3	1.34	2163	0.1334	0.1334
GO:0001764	neuron migration	7	3	1.34	2164	0.1334	0.1334
GO:0006359	regulation of transcription by RNA polymerase III	7	3	1.34	2165	0.1334	0.1334
GO:0016486	peptide hormone processing	7	3	1.34	2166	0.1334	0.1334
GO:0023058	adaptation of signaling pathway	7	3	1.34	2167	0.1334	0.1334
GO:0031397	negative regulation of protein ubiquitination	7	3	1.34	2168	0.1334	0.1334
GO:0032418	lysosome localization	7	3	1.34	2169	0.1334	0.1334
GO:0032781	positive regulation of ATPase activity	7	3	1.34	2170	0.1334	0.1334
GO:0032922	circadian regulation of gene expression	7	3	1.34	2171	0.1334	0.1334
GO:0032954	regulation of cytokinetic process	7	3	1.34	2172	0.1334	0.1334
GO:0034067	protein localization to Golgi apparatus	7	3	1.34	2173	0.1334	0.1334
GO:0035204	negative regulation of lamellocyte differentiation	7	3	1.34	2174	0.1334	0.1334
GO:0035224	genital disc anterior/posterior pattern formation	7	3	1.34	2175	0.1334	0.1334
GO:0035262	gonad morphogenesis	7	3	1.34	2176	0.1334	0.1334
GO:0035288	anterior head segmentation	7	3	1.34	2177	0.1334	0.1334
GO:0035292	specification of segmental identity, trunk	7	3	1.34	2178	0.1334	0.1334
GO:0038083	peptidyl-tyrosine autophosphorylation	7	3	1.34	2179	0.1334	0.1334
GO:0042694	muscle cell fate specification	7	3	1.34	2180	0.1334	0.1334
GO:0043243	positive regulation of protein-containing complex disassembly	7	3	1.34	2181	0.1334	0.1334
GO:0043984	histone H4-K16 acetylation	7	3	1.34	2182	0.1334	0.1334
GO:0046673	negative regulation of compound eye retinal cell programmed cell death	7	3	1.34	2183	0.1334	0.1334
GO:0048133	male germ-line stem cell asymmetric division	7	3	1.34	2184	0.1334	0.1334
GO:0048636	positive regulation of muscle organ development	7	3	1.34	2185	0.1334	0.1334
GO:0060997	dendritic spine morphogenesis	7	3	1.34	2186	0.1334	0.1334
GO:0061331	epithelial cell proliferation involved in Malpighian tubule morphogenesis	7	3	1.34	2187	0.1334	0.1334
GO:0070936	protein K48-linked ubiquitination	7	3	1.34	2188	0.1334	0.1334
GO:0071329	cellular response to sucrose stimulus	7	3	1.34	2189	0.1334	0.1334
GO:0097720	calcineurin-mediated signaling	7	3	1.34	2190	0.1334	0.1334
GO:0006515	protein quality control for misfolded or incompletely synthesized proteins	14	4	2.68	2496	0.27232	0.13346
GO:0035050	embryonic heart tube development	23	7	4.4	2210	0.134	0.134
GO:0045926	negative regulation of growth	94	50	17.99	287	1.3e-13	0.13556
GO:0000070	mitotic sister chromatid segregation	102	33	19.52	1093	0.00098	0.13582
GO:0002164	larval development	145	57	27.75	472	1.1e-08	0.13615
GO:0007059	chromosome segregation	171	57	32.72	689	6.3e-06	0.13665
GO:0007398	ectoderm development	25	11	4.78	1281	0.00385	0.13792
GO:0010883	regulation of lipid storage	40	13	7.65	1722	0.031	0.13817
GO:0007088	regulation of mitotic nuclear division	63	17	12.06	1980	0.08053	0.13828
GO:0007444	imaginal disc development	546	232	104.48	67	< 1e-30	0.13871
GO:0097352	autophagosome maturation	19	6	3.64	2215	0.13903	0.13903
GO:0043254	regulation of protein-containing complex assembly	95	31	18.18	1112	0.00117	0.13989
GO:0006874	cellular calcium ion homeostasis	51	21	9.76	937	0.00023	0.14011
GO:0007204	positive regulation of cytosolic calcium ion concentration	19	10	3.64	1107	0.00109	0.14137
GO:0045185	maintenance of protein location	30	11	5.74	1606	0.01861	0.14162
GO:0042023	DNA endoreduplication	22	7	4.21	2120	0.11058	0.14232
GO:0007380	specification of segmental identity, head	11	4	2.1	2225	0.14239	0.14239
GO:0007394	dorsal closure, elongation of leading edge cells	11	4	2.1	2226	0.14239	0.14239
GO:0007436	larval salivary gland morphogenesis	11	4	2.1	2227	0.14239	0.14239
GO:0007509	mesoderm migration involved in gastrulation	11	4	2.1	2228	0.14239	0.14239
GO:0008366	axon ensheathment	11	4	2.1	2229	0.14239	0.14239
GO:0031290	retinal ganglion cell axon guidance	11	4	2.1	2230	0.14239	0.14239
GO:0034629	cellular protein-containing complex localization	11	4	2.1	2231	0.14239	0.14239
GO:0042766	nucleosome mobilization	11	4	2.1	2232	0.14239	0.14239
GO:0061327	anterior Malpighian tubule development	11	4	2.1	2233	0.14239	0.14239
GO:2000274	regulation of epithelial cell migration, open tracheal system	11	4	2.1	2234	0.14239	0.14239
GO:0006623	protein targeting to vacuole	15	5	2.87	2239	0.14249	0.14249
GO:0045773	positive regulation of axon extension	15	5	2.87	2240	0.14249	0.14249
GO:0060857	establishment of glial blood-brain barrier	15	5	2.87	2241	0.14249	0.14249
GO:1902669	positive regulation of axon guidance	15	5	2.87	2242	0.14249	0.14249
GO:0007166	cell surface receptor signaling pathway	563	236	107.73	70	< 1e-30	0.14647
GO:2000112	regulation of cellular macromolecule biosynthetic process	1093	320	209.15	204	3.2e-18	0.14773
GO:0031122	cytoplasmic microtubule organization	28	8	5.36	2254	0.15111	0.15111
GO:0031324	negative regulation of cellular metabolic process	614	203	117.49	213	1.3e-17	0.1531
GO:0007154	cell communication	1536	584	293.91	9	< 1e-30	0.15363
GO:1902531	regulation of intracellular signal transduction	313	140	59.89	138	5.6e-26	0.15448
GO:0000902	cell morphogenesis	533	259	101.99	28	< 1e-30	0.15614
GO:0045935	positive regulation of nucleobase-containing compound metabolic process	435	148	83.24	280	3.6e-14	0.15686
GO:0002165	instar larval or pupal development	509	213	97.4	83	< 1e-30	0.15719
GO:0048468	cell development	1283	507	245.5	13	< 1e-30	0.15844
GO:0007430	terminal branching, open tracheal system	24	7	4.59	2261	0.15963	0.15963
GO:0008037	cell recognition	114	61	21.81	229	1.7e-16	0.1614
GO:1904396	regulation of neuromuscular junction development	107	58	20.47	239	4.4e-16	0.16167
GO:0009994	oocyte differentiation	145	63	27.75	348	1.2e-11	0.16202
GO:0042462	eye photoreceptor cell development	93	45	17.8	377	1.4e-10	0.16336
GO:0007309	oocyte axis specification	112	47	21.43	483	1.9e-08	0.16362
GO:0030111	regulation of Wnt signaling pathway	90	42	17.22	435	2.4e-09	0.16376
GO:0031667	response to nutrient levels	152	48	29.09	893	0.00015	0.1647
GO:0016197	endosomal transport	109	31	20.86	1500	0.01158	0.16555
GO:0022410	circadian sleep/wake cycle process	41	20	7.85	742	1.7e-05	0.16584
GO:0016441	posttranscriptional gene silencing	64	23	12.25	1111	0.00116	0.16607
GO:0032006	regulation of TOR signaling	61	22	11.67	1135	0.00139	0.16614
GO:0034504	protein localization to nucleus	61	22	11.67	1136	0.00139	0.16614
GO:0031669	cellular response to nutrient levels	84	26	16.07	1378	0.00624	0.1662
GO:0038202	TORC1 signaling	45	18	8.61	1082	0.00094	0.16629
GO:0043069	negative regulation of programmed cell death	98	28	18.75	1553	0.01491	0.16631
GO:0033157	regulation of intracellular protein transport	26	13	4.98	1000	0.00038	0.16652
GO:0022407	regulation of cell-cell adhesion	27	13	5.17	1040	0.0006	0.16655
GO:0046534	positive regulation of photoreceptor cell differentiation	14	10	2.68	776	3e-05	0.16663
GO:0030539	male genitalia development	23	11	4.4	1170	0.0017	0.16675
GO:0043406	positive regulation of MAP kinase activity	18	10	3.44	1041	0.00062	0.16676
GO:0008277	regulation of G protein-coupled receptor signaling pathway	27	11	5.17	1411	0.00775	0.16688
GO:0050000	chromosome localization	25	10	4.78	1509	0.01268	0.16698
GO:0048284	organelle fusion	63	17	12.06	1981	0.08053	0.16702
GO:2000060	positive regulation of ubiquitin-dependent protein catabolic process	34	11	6.51	1799	0.04674	0.16709
GO:0051222	positive regulation of protein transport	29	10	5.55	1754	0.03738	0.1671
GO:0034728	nucleosome organization	61	16	11.67	2117	0.10828	0.16712
GO:0060485	mesenchyme development	11	6	2.1	1474	0.0093	0.16719
GO:0035223	leg disc pattern formation	22	8	4.21	1789	0.04441	0.16721
GO:0014074	response to purine-containing compound	14	6	2.68	1739	0.03591	0.16729
GO:0030725	germline ring canal formation	14	6	2.68	1740	0.03591	0.16729
GO:0061912	selective autophagy	20	7	3.83	1945	0.07094	0.16731
GO:0007091	metaphase/anaphase transition of mitotic cell cycle	31	9	5.93	2152	0.12237	0.16733
GO:0007259	receptor signaling pathway via JAK-STAT	32	9	6.12	2248	0.14287	0.16736
GO:0055075	potassium ion homeostasis	12	5	2.3	1915	0.0615	0.16739
GO:0046605	regulation of centrosome cycle	13	5	2.49	2001	0.08469	0.16742
GO:0070076	histone lysine demethylation	9	4	1.72	1967	0.07455	0.16746
GO:0071684	organism emergence from protective structure	20	6	3.83	2266	0.16821	0.16747
GO:0035296	regulation of tube diameter	15	5	2.87	2243	0.14249	0.16748
GO:0008348	negative regulation of antimicrobial humoral response	12	4	2.3	2282	0.18284	0.16755
GO:1905475	regulation of protein localization to membrane	12	4	2.3	2283	0.18284	0.16755
GO:0045840	positive regulation of mitotic nuclear division	14	4	2.68	2497	0.27232	0.16761
GO:0043687	post-translational protein modification	10	3	1.91	2524	0.2962	0.16765
GO:0051262	protein tetramerization	12	3	2.3	2742	0.41089	0.16771
GO:0090502	RNA phosphodiester bond hydrolysis, endonucleolytic	12	3	2.3	2743	0.41089	0.16771
GO:1903578	regulation of ATP metabolic process	16	3	3.06	2953	0.61554	0.16784
GO:0060429	epithelium development	879	362	168.2	27	< 1e-30	0.16817
GO:0042331	phototaxis	20	6	3.83	2267	0.16821	0.16821
GO:0034613	cellular protein localization	539	125	103.14	1454	0.00899	0.16989
GO:0051093	negative regulation of developmental process	200	99	38.27	165	1.2e-22	0.17049
GO:0051094	positive regulation of developmental process	247	107	47.26	197	8.8e-19	0.17064
GO:0048583	regulation of response to stimulus	871	338	166.67	52	< 1e-30	0.17089
GO:0050793	regulation of developmental process	686	298	131.27	36	< 1e-30	0.17187
GO:0051128	regulation of cellular component organization	699	300	133.75	37	< 1e-30	0.1719
GO:0030030	cell projection organization	625	276	119.59	40	< 1e-30	0.17321
GO:0008298	intracellular mRNA localization	77	26	14.73	1163	0.00164	0.17346
GO:0002009	morphogenesis of an epithelium	557	251	106.58	49	< 1e-30	0.17474
GO:0051704	multi-organism process	965	319	184.65	124	6.9e-28	0.17514
GO:0045727	positive regulation of translation	36	9	6.89	2417	0.23975	0.17585
GO:0003333	amino acid transmembrane transport	43	10	8.23	2541	0.30023	0.17599
GO:0010507	negative regulation of autophagy	26	8	4.98	2114	0.10741	0.17601
GO:0008361	regulation of cell size	103	46	19.71	437	2.5e-09	0.17604
GO:0007110	meiosis I cytokinesis	16	5	3.06	2273	0.17634	0.17634
GO:0007279	pole cell formation	16	5	3.06	2274	0.17634	0.17634
GO:0015711	organic anion transport	128	26	24.49	2739	0.40159	0.17648
GO:0042461	photoreceptor cell development	111	52	21.24	355	2.5e-11	0.17748
GO:0044085	cellular component biogenesis	1259	347	240.91	250	2.4e-15	0.1781
GO:0016567	protein ubiquitination	202	55	38.65	1236	0.0029	0.17832
GO:0042742	defense response to bacterium	199	35	38.08	3184	0.7394	0.17916
GO:0051641	cellular localization	955	279	182.74	246	1.1e-15	0.17978
GO:0045995	regulation of embryonic development	73	33	13.97	562	3.1e-07	0.18021
GO:0031098	stress-activated protein kinase signaling cascade	87	27	16.65	1335	0.00517	0.18044
GO:0043484	regulation of RNA splicing	109	37	20.86	912	0.00017	0.18086
GO:0080135	regulation of cellular response to stress	113	34	21.62	1248	0.00325	0.18173
GO:0008594	photoreceptor cell morphogenesis	17	8	3.25	1421	0.00827	0.182
GO:0070507	regulation of microtubule cytoskeleton organization	55	20	10.52	1189	0.00202	0.18242
GO:0099537	trans-synaptic signaling	275	133	52.62	111	7.8e-29	0.18244
GO:0035010	encapsulation of foreign target	36	16	6.89	1021	0.00045	0.18251
GO:0006325	chromatin organization	356	115	68.12	421	1.1e-09	0.18252
GO:0007338	single fertilization	24	7	4.59	2262	0.15963	0.18264
GO:0000916	actomyosin contractile ring contraction	12	4	2.3	2284	0.18284	0.18284
GO:0002121	inter-male aggressive behavior	12	4	2.3	2285	0.18284	0.18284
GO:0007111	meiosis II cytokinesis	12	4	2.3	2286	0.18284	0.18284
GO:0016233	telomere capping	12	4	2.3	2287	0.18284	0.18284
GO:0018094	protein polyglycylation	12	4	2.3	2288	0.18284	0.18284
GO:0036098	male germ-line stem cell population maintenance	12	4	2.3	2289	0.18284	0.18284
GO:0045751	negative regulation of Toll signaling pathway	12	4	2.3	2290	0.18284	0.18284
GO:0046628	positive regulation of insulin receptor signaling pathway	12	4	2.3	2291	0.18284	0.18284
GO:0140056	organelle localization by membrane tethering	45	14	8.61	1750	0.0371	0.18337
GO:0000289	nuclear-transcribed mRNA poly(A) tail shortening	18	8	3.44	1505	0.01243	0.18357
GO:0050688	regulation of defense response to virus	19	6	3.64	2216	0.13903	0.18407
GO:0001710	mesodermal cell fate commitment	16	5	3.06	2275	0.17634	0.18417
GO:0062013	positive regulation of small molecule metabolic process	13	4	2.49	2373	0.22646	0.18427
GO:0006607	NLS-bearing protein import into nucleus	8	3	1.53	2302	0.18428	0.18428
GO:0006883	cellular sodium ion homeostasis	8	3	1.53	2303	0.18428	0.18428
GO:0007053	spindle assembly involved in male meiosis	8	3	1.53	2304	0.18428	0.18428
GO:0007418	ventral midline development	8	3	1.53	2305	0.18428	0.18428
GO:0007458	progression of morphogenetic furrow involved in compound eye morphogenesis	8	3	1.53	2306	0.18428	0.18428
GO:0007539	primary sex determination, soma	8	3	1.53	2307	0.18428	0.18428
GO:0008608	attachment of spindle microtubules to kinetochore	8	3	1.53	2308	0.18428	0.18428
GO:0030007	cellular potassium ion homeostasis	8	3	1.53	2309	0.18428	0.18428
GO:0033119	negative regulation of RNA splicing	8	3	1.53	2310	0.18428	0.18428
GO:0036376	sodium ion export across plasma membrane	8	3	1.53	2311	0.18428	0.18428
GO:0043697	cell dedifferentiation	8	3	1.53	2312	0.18428	0.18428
GO:0043704	photoreceptor cell fate specification	8	3	1.53	2313	0.18428	0.18428
GO:0048047	mating behavior, sex discrimination	8	3	1.53	2314	0.18428	0.18428
GO:0048682	sprouting of injured axon	8	3	1.53	2315	0.18428	0.18428
GO:0051054	positive regulation of DNA metabolic process	8	3	1.53	2316	0.18428	0.18428
GO:0051383	kinetochore organization	8	3	1.53	2317	0.18428	0.18428
GO:0055081	anion homeostasis	8	3	1.53	2318	0.18428	0.18428
GO:0090316	positive regulation of intracellular protein transport	8	3	1.53	2319	0.18428	0.18428
GO:1900087	positive regulation of G1/S transition of mitotic cell cycle	8	3	1.53	2320	0.18428	0.18428
GO:1901739	regulation of myoblast fusion	8	3	1.53	2321	0.18428	0.18428
GO:2000637	positive regulation of gene silencing by miRNA	8	3	1.53	2322	0.18428	0.18428
GO:0007289	spermatid nucleus differentiation	16	4	3.06	2665	0.36726	0.1844
GO:0022610	biological adhesion	188	94	35.97	171	5.9e-22	0.185
GO:1901888	regulation of cell junction assembly	110	61	21.05	217	1.7e-17	0.18705
GO:0120035	regulation of plasma membrane bounded cell projection organization	138	66	26.41	267	1.5e-14	0.18707
GO:0048511	rhythmic process	149	67	28.51	300	3.8e-13	0.18719
GO:0019538	protein metabolic process	2227	452	426.14	1907	0.05884	0.18776
GO:0007308	oocyte construction	115	50	22.01	425	1.6e-09	0.18836
GO:0007112	male meiosis cytokinesis	34	9	6.51	2336	0.18859	0.18859
GO:0019932	second-messenger-mediated signaling	100	44	19.14	468	9.6e-09	0.18871
GO:0098742	cell-cell adhesion via plasma-membrane adhesion molecules	62	36	11.86	344	1.1e-11	0.1888
GO:0051046	regulation of secretion	78	38	14.93	441	3e-09	0.18891
GO:1905879	regulation of oogenesis	65	34	12.44	428	1.9e-09	0.18908
GO:0042706	eye photoreceptor cell fate commitment	56	32	10.72	394	2.9e-10	0.18911
GO:0046532	regulation of photoreceptor cell differentiation	43	29	8.23	337	5.8e-12	0.18917
GO:0007600	sensory perception	201	56	38.46	1154	0.00152	0.18949
GO:0010632	regulation of epithelial cell migration	45	26	8.61	471	9.9e-09	0.18954
GO:0000819	sister chromatid segregation	115	39	22.01	872	0.00012	0.18957
GO:0030865	cortical cytoskeleton organization	60	28	11.48	616	1.1e-06	0.18963
GO:0051235	maintenance of location	97	35	18.56	828	6.2e-05	0.18963
GO:0036465	synaptic vesicle recycling	46	25	8.8	531	1e-07	0.18967
GO:1901889	negative regulation of cell junction assembly	41	24	7.85	496	2.6e-08	0.18968
GO:1905881	positive regulation of oogenesis	39	23	7.46	506	4.2e-08	0.18974
GO:0035316	non-sensory hair organization	45	24	8.61	558	2.9e-07	0.18976
GO:0051964	negative regulation of synapse assembly	40	23	7.65	524	8e-08	0.18976
GO:0071772	response to BMP	49	23	9.38	706	8.9e-06	0.18995
GO:0055080	cation homeostasis	139	40	26.6	1263	0.00364	0.18996
GO:0010634	positive regulation of epithelial cell migration	34	20	6.51	567	3.4e-07	0.18997
GO:1903684	regulation of border follicle cell migration	34	20	6.51	568	3.4e-07	0.18997
GO:0072091	regulation of stem cell proliferation	54	23	10.33	822	6.1e-05	0.19005
GO:0007306	eggshell chorion assembly	70	26	13.39	983	0.00031	0.19006
GO:0051223	regulation of protein transport	56	23	10.72	874	0.00012	0.1901
GO:0055074	calcium ion homeostasis	52	22	9.95	860	0.0001	0.19012
GO:0048259	regulation of receptor-mediated endocytosis	24	16	4.59	584	4.7e-07	0.1902
GO:0098722	asymmetric stem cell division	61	22	11.67	1137	0.00139	0.19031
GO:0018212	peptidyl-tyrosine modification	25	15	4.78	695	7.4e-06	0.19033
GO:0014706	striated muscle tissue development	28	15	5.36	802	4.8e-05	0.19039
GO:0051170	import into nucleus	53	19	10.14	1243	0.00312	0.19047
GO:0071900	regulation of protein serine/threonine kinase activity	54	19	10.33	1284	0.00396	0.19049
GO:2001252	positive regulation of chromosome organization	54	19	10.33	1285	0.00396	0.19049
GO:0099174	regulation of presynapse organization	25	13	4.78	939	0.00023	0.19054
GO:0043491	protein kinase B signaling	17	11	3.25	810	4.8e-05	0.1906
GO:0042478	regulation of eye photoreceptor cell development	13	10	2.49	722	1e-05	0.19062
GO:0099532	synaptic vesicle endosomal processing	13	10	2.49	723	1e-05	0.19062
GO:0048867	stem cell fate determination	23	11	4.4	1171	0.0017	0.19072
GO:0098534	centriole assembly	29	12	5.55	1309	0.00473	0.19074
GO:0035112	genitalia morphogenesis	21	10	4.02	1228	0.00287	0.19079
GO:1902875	regulation of embryonic pattern specification	22	10	4.21	1294	0.00437	0.19081
GO:0099024	plasma membrane invagination	23	10	4.4	1383	0.00642	0.19083
GO:0051048	negative regulation of secretion	18	9	3.44	1242	0.00307	0.19083
GO:0032011	ARF protein signal transduction	8	7	1.53	827	6.2e-05	0.19084
GO:0048808	male genitalia morphogenesis	19	9	3.64	1318	0.00486	0.19085
GO:0034502	protein localization to chromosome	14	8	2.68	1177	0.00176	0.19086
GO:1900180	regulation of protein localization to nucleus	14	8	2.68	1178	0.00176	0.19086
GO:1903431	positive regulation of cell maturation	14	8	2.68	1179	0.00176	0.19086
GO:0003156	regulation of animal organ formation	9	7	1.72	943	0.00023	0.19086
GO:0030038	contractile actin filament bundle assembly	9	7	1.72	944	0.00023	0.19086
GO:0051099	positive regulation of binding	9	7	1.72	945	0.00023	0.19086
GO:1904951	positive regulation of establishment of protein localization	30	11	5.74	1607	0.01861	0.19087
GO:0048135	female germ-line cyst formation	20	9	3.83	1404	0.00735	0.19088
GO:0048634	regulation of muscle organ development	15	8	2.87	1245	0.00315	0.19088
GO:0016545	male courtship behavior, veined wing vibration	13	7	2.49	1344	0.00539	0.19095
GO:0009584	detection of visible light	36	11	6.89	1937	0.06818	0.19099
GO:1900153	positive regulation of nuclear-transcribed mRNA catabolic process, deadenylation-dependent decay	11	6	2.1	1475	0.0093	0.19101
GO:0061097	regulation of protein tyrosine kinase activity	7	5	1.34	1273	0.0038	0.19104
GO:1903421	regulation of synaptic vesicle recycling	7	5	1.34	1274	0.0038	0.19104
GO:0051058	negative regulation of small GTPase mediated signal transduction	8	5	1.53	1437	0.00853	0.19106
GO:0060389	pathway-restricted SMAD protein phosphorylation	8	5	1.53	1438	0.00853	0.19106
GO:0099068	postsynapse assembly	8	5	1.53	1439	0.00853	0.19106
GO:0043462	regulation of ATPase activity	14	6	2.68	1741	0.03591	0.19108
GO:0045799	positive regulation of chromatin assembly or disassembly	15	6	2.87	1831	0.05041	0.1911
GO:0060259	regulation of feeding behavior	15	6	2.87	1832	0.05041	0.1911
GO:0050906	detection of stimulus involved in sensory perception	36	10	6.89	2213	0.135	0.1911
GO:0030859	polarized epithelial cell differentiation	10	5	1.91	1663	0.02734	0.1911
GO:0046883	regulation of hormone secretion	16	6	3.06	1933	0.06801	0.19112
GO:0050921	positive regulation of chemotaxis	16	6	3.06	1934	0.06801	0.19112
GO:0010469	regulation of signaling receptor activity	6	4	1.15	1545	0.01441	0.19113
GO:1901799	negative regulation of proteasomal protein catabolic process	6	4	1.15	1546	0.01441	0.19113
GO:1905207	regulation of cardiocyte differentiation	6	4	1.15	1547	0.01441	0.19113
GO:0006903	vesicle targeting	17	6	3.25	2057	0.08871	0.19114
GO:0060393	regulation of pathway-restricted SMAD protein phosphorylation	7	4	1.34	1700	0.02857	0.19115
GO:0051147	regulation of muscle cell differentiation	13	5	2.49	2002	0.08469	0.19117
GO:0022611	dormancy process	8	4	1.53	1817	0.04861	0.19117
GO:0032239	regulation of nucleobase-containing compound transport	8	4	1.53	1818	0.04861	0.19117
GO:0060996	dendritic spine development	8	4	1.53	1819	0.04861	0.19117
GO:0030575	nuclear body organization	6	3	1.15	2044	0.08848	0.19124
GO:0030834	regulation of actin filament depolymerization	6	3	1.15	2045	0.08848	0.19124
GO:0061724	lipophagy	6	3	1.15	2046	0.08848	0.19124
GO:0021955	central nervous system neuron axonogenesis	7	3	1.34	2191	0.1334	0.19126
GO:0046887	positive regulation of hormone secretion	7	3	1.34	2192	0.1334	0.19126
GO:0110156	methylguanosine-cap decapping	7	3	1.34	2193	0.1334	0.19126
GO:1904377	positive regulation of protein localization to cell periphery	7	3	1.34	2194	0.1334	0.19126
GO:0046668	regulation of retinal cell programmed cell death	18	5	3.44	2485	0.25148	0.19127
GO:0097035	regulation of membrane lipid distribution	14	4	2.68	2498	0.27232	0.19129
GO:0002701	negative regulation of production of molecular mediator of immune response	9	3	1.72	2397	0.23914	0.1913
GO:0055090	acylglycerol homeostasis	30	7	5.74	2632	0.34669	0.1913
GO:0034724	DNA replication-independent nucleosome organization	10	3	1.91	2525	0.2962	0.19132
GO:0048521	negative regulation of behavior	11	3	2.1	2638	0.35387	0.19134
GO:0007553	regulation of ecdysteroid metabolic process	6	2	1.15	2566	0.32339	0.19135
GO:0090527	actin filament reorganization	6	2	1.15	2567	0.32339	0.19135
GO:0001885	endothelial cell development	7	2	1.34	2694	0.39938	0.19137
GO:0046463	acylglycerol biosynthetic process	13	3	2.49	2780	0.46621	0.19138
GO:0090140	regulation of mitochondrial fission	8	2	1.53	2799	0.47108	0.19139
GO:0015849	organic acid transport	87	15	16.65	3117	0.71542	0.19162
GO:0009451	RNA modification	91	6	17.41	3666	0.99983	0.19269
GO:0007613	memory	111	64	21.24	188	1.7e-19	0.19845
GO:0017085	response to insecticide	21	6	4.02	2340	0.19968	0.19968
GO:0045292	mRNA cis splicing, via spliceosome	21	6	4.02	2341	0.19968	0.19968
GO:0055088	lipid homeostasis	71	19	13.59	1950	0.07239	0.20053
GO:0010629	negative regulation of gene expression	565	187	108.11	232	2.6e-16	0.20259
GO:0050767	regulation of neurogenesis	237	117	45.35	135	1.9e-26	0.20373
GO:0009950	dorsal/ventral axis specification	65	31	12.44	541	1.6e-07	0.20693
GO:0006629	lipid metabolic process	451	62	86.3	3644	0.9992	0.21013
GO:0007030	Golgi organization	82	19	15.69	2348	0.21098	0.21098
GO:0006909	phagocytosis	51	14	9.76	2074	0.09449	0.21197
GO:0031146	SCF-dependent proteasomal ubiquitin-dependent protein catabolic process	63	15	12.06	2350	0.21229	0.21229
GO:0006334	nucleosome assembly	26	7	4.98	2365	0.21669	0.21276
GO:0043052	thermotaxis	17	5	3.25	2352	0.21286	0.21286
GO:0048584	positive regulation of response to stimulus	441	171	84.39	160	5.6e-23	0.21442
GO:0009611	response to wounding	121	41	23.15	846	8.1e-05	0.22115
GO:0045187	regulation of circadian sleep/wake cycle, sleep	34	15	6.51	1055	0.00074	0.22421
GO:0048515	spermatid differentiation	114	29	21.81	1906	0.05819	0.22461
GO:0065004	protein-DNA complex assembly	72	16	13.78	2522	0.29456	0.22623
GO:0002027	regulation of heart rate	13	4	2.49	2374	0.22646	0.22646
GO:0007362	terminal region determination	13	4	2.49	2375	0.22646	0.22646
GO:0008585	female gonad development	13	4	2.49	2376	0.22646	0.22646
GO:0030322	stabilization of membrane potential	13	4	2.49	2377	0.22646	0.22646
GO:0043488	regulation of mRNA stability	13	4	2.49	2378	0.22646	0.22646
GO:0000077	DNA damage checkpoint	30	7	5.74	2633	0.34669	0.22654
GO:0023057	negative regulation of signaling	322	136	61.61	168	2.2e-22	0.22849
GO:0002065	columnar/cuboidal epithelial cell differentiation	290	129	55.49	154	1e-23	0.22874
GO:0002168	instar larval development	62	22	11.86	1181	0.00178	0.2296
GO:0007423	sensory organ development	439	193	84	82	< 1e-30	0.23207
GO:0007076	mitotic chromosome condensation	22	6	4.21	2390	0.23309	0.23309
GO:0001667	ameboidal-type cell migration	181	89	34.63	184	3.2e-20	0.23318
GO:0032984	protein-containing complex disassembly	72	27	13.78	924	0.0002	0.23578
GO:0003383	apical constriction	21	11	4.02	1045	0.00065	0.23754
GO:0045448	mitotic cell cycle, embryonic	37	14	7.08	1377	0.00612	0.23756
GO:0019915	lipid storage	53	17	10.14	1597	0.01699	0.23757
GO:0045596	negative regulation of cell differentiation	121	57	23.15	324	2.1e-12	0.2378
GO:0045931	positive regulation of mitotic cell cycle	34	12	6.51	1614	0.01962	0.23796
GO:0007277	pole cell development	25	8	4.78	2054	0.08855	0.2386
GO:0030011	maintenance of cell polarity	17	5	3.25	2353	0.21286	0.23901
GO:0007229	integrin-mediated signaling pathway	9	3	1.72	2398	0.23914	0.23914
GO:0007477	notum development	9	3	1.72	2399	0.23914	0.23914
GO:0009651	response to salt stress	9	3	1.72	2400	0.23914	0.23914
GO:0014067	negative regulation of phosphatidylinositol 3-kinase signaling	9	3	1.72	2401	0.23914	0.23914
GO:0016204	determination of muscle attachment site	9	3	1.72	2402	0.23914	0.23914
GO:0016578	histone deubiquitination	9	3	1.72	2403	0.23914	0.23914
GO:0034453	microtubule anchoring	9	3	1.72	2404	0.23914	0.23914
GO:0070534	protein K63-linked ubiquitination	9	3	1.72	2405	0.23914	0.23914
GO:0071481	cellular response to X-ray	9	3	1.72	2406	0.23914	0.23914
GO:1903053	regulation of extracellular matrix organization	9	3	1.72	2407	0.23914	0.23914
GO:1990834	response to odorant	9	3	1.72	2408	0.23914	0.23914
GO:0045216	cell-cell junction organization	81	41	15.5	381	1.6e-10	0.23967
GO:0050768	negative regulation of neurogenesis	71	36	13.59	431	2e-09	0.24036
GO:0010639	negative regulation of organelle organization	85	36	16.26	598	6.6e-07	0.24094
GO:0017145	stem cell division	95	36	18.18	735	1.4e-05	0.24136
GO:0030706	germarium-derived oocyte differentiation	31	18	5.93	626	1.7e-06	0.24265
GO:0030716	oocyte fate determination	31	18	5.93	627	1.7e-06	0.24265
GO:0042060	wound healing	89	26	17.03	1517	0.01388	0.24271
GO:0072384	organelle transport along microtubule	28	15	5.36	803	4.8e-05	0.24319
GO:0035194	post-transcriptional gene silencing by RNA	60	21	11.48	1223	0.00271	0.24321
GO:0048865	stem cell fate commitment	31	14	5.93	1061	0.00083	0.24353
GO:0035088	establishment or maintenance of apical/basal cell polarity	38	15	7.27	1232	0.00287	0.24361
GO:0090288	negative regulation of cellular response to growth factor stimulus	26	12	4.98	1157	0.00155	0.24376
GO:0036466	synaptic vesicle recycling via endosome	12	9	2.3	796	4.2e-05	0.24384
GO:0031114	regulation of microtubule depolymerization	15	9	2.87	1031	0.00055	0.24396
GO:0031507	heterochromatin assembly	29	11	5.55	1528	0.01418	0.24411
GO:0032786	positive regulation of DNA-templated transcription, elongation	24	10	4.59	1462	0.00915	0.24412
GO:0014065	phosphatidylinositol 3-kinase signaling	19	9	3.64	1319	0.00486	0.24413
GO:0007530	sex determination	30	10	5.74	1802	0.04677	0.24437
GO:0051306	mitotic sister chromatid separation	36	11	6.89	1938	0.06818	0.24441
GO:0019216	regulation of lipid metabolic process	47	13	8.99	2083	0.09963	0.24443
GO:0048580	regulation of post-embryonic development	21	8	4.02	1727	0.03376	0.24444
GO:0051310	metaphase plate congression	18	7	3.44	1768	0.04125	0.24453
GO:0060856	establishment of blood-brain barrier	20	7	3.83	1946	0.07094	0.24461
GO:0010002	cardioblast differentiation	15	6	2.87	1833	0.05041	0.24462
GO:0045477	regulation of nurse cell apoptotic process	10	5	1.91	1664	0.02734	0.24463
GO:0060795	cell fate commitment involved in formation of primary germ layer	21	7	4.02	2064	0.08953	0.24466
GO:0007354	zygotic determination of anterior/posterior axis, embryo	18	6	3.44	2142	0.11245	0.24475
GO:0050777	negative regulation of immune response	56	13	10.72	2492	0.26448	0.24481
GO:1901992	positive regulation of mitotic cell cycle phase transition	21	6	4.02	2342	0.19968	0.24488
GO:0046834	lipid phosphorylation	27	7	5.17	2476	0.24763	0.24491
GO:0042045	epithelial fluid transport	19	5	3.64	2515	0.29164	0.24501
GO:0002092	positive regulation of receptor internalization	5	2	0.96	2420	0.24508	0.24508
GO:0006265	DNA topological change	5	2	0.96	2421	0.24508	0.24508
GO:0006537	glutamate biosynthetic process	5	2	0.96	2422	0.24508	0.24508
GO:0007050	cell cycle arrest	5	2	0.96	2423	0.24508	0.24508
GO:0007313	maternal specification of dorsal/ventral axis, oocyte, soma encoded	5	2	0.96	2424	0.24508	0.24508
GO:0007468	regulation of rhodopsin gene expression	5	2	0.96	2425	0.24508	0.24508
GO:0007521	muscle cell fate determination	5	2	0.96	2426	0.24508	0.24508
GO:0007542	primary sex determination, germ-line	5	2	0.96	2427	0.24508	0.24508
GO:0010390	histone monoubiquitination	5	2	0.96	2428	0.24508	0.24508
GO:0010452	histone H3-K36 methylation	5	2	0.96	2429	0.24508	0.24508
GO:0010826	negative regulation of centrosome duplication	5	2	0.96	2430	0.24508	0.24508
GO:0010866	regulation of triglyceride biosynthetic process	5	2	0.96	2431	0.24508	0.24508
GO:0016060	metarhodopsin inactivation	5	2	0.96	2432	0.24508	0.24508
GO:0030174	regulation of DNA-dependent DNA replication initiation	5	2	0.96	2433	0.24508	0.24508
GO:0030576	Cajal body organization	5	2	0.96	2434	0.24508	0.24508
GO:0031116	positive regulation of microtubule polymerization	5	2	0.96	2435	0.24508	0.24508
GO:0035001	dorsal trunk growth, open tracheal system	5	2	0.96	2436	0.24508	0.24508
GO:0035154	terminal cell fate specification, open tracheal system	5	2	0.96	2437	0.24508	0.24508
GO:0035284	brain segmentation	5	2	0.96	2438	0.24508	0.24508
GO:0038061	NIK/NF-kappaB signaling	5	2	0.96	2439	0.24508	0.24508
GO:0040019	positive regulation of embryonic development	5	2	0.96	2440	0.24508	0.24508
GO:0042321	negative regulation of circadian sleep/wake cycle, sleep	5	2	0.96	2441	0.24508	0.24508
GO:0043551	regulation of phosphatidylinositol 3-kinase activity	5	2	0.96	2442	0.24508	0.24508
GO:0043618	regulation of transcription from RNA polymerase II promoter in response to stress	5	2	0.96	2443	0.24508	0.24508
GO:0045022	early endosome to late endosome transport	5	2	0.96	2444	0.24508	0.24508
GO:0045445	myoblast differentiation	5	2	0.96	2445	0.24508	0.24508
GO:0045745	positive regulation of G protein-coupled receptor signaling pathway	5	2	0.96	2446	0.24508	0.24508
GO:0046663	dorsal closure, leading edge cell differentiation	5	2	0.96	2447	0.24508	0.24508
GO:0048016	inositol phosphate-mediated signaling	5	2	0.96	2448	0.24508	0.24508
GO:0048052	R1/R6 cell differentiation	5	2	0.96	2449	0.24508	0.24508
GO:0048136	male germ-line cyst formation	5	2	0.96	2450	0.24508	0.24508
GO:0048227	plasma membrane to endosome transport	5	2	0.96	2451	0.24508	0.24508
GO:0051457	maintenance of protein location in nucleus	5	2	0.96	2452	0.24508	0.24508
GO:0051570	regulation of histone H3-K9 methylation	5	2	0.96	2453	0.24508	0.24508
GO:0051693	actin filament capping	5	2	0.96	2454	0.24508	0.24508
GO:0060219	camera-type eye photoreceptor cell differentiation	5	2	0.96	2455	0.24508	0.24508
GO:0060323	head morphogenesis	5	2	0.96	2456	0.24508	0.24508
GO:0062149	detection of stimulus involved in sensory perception of pain	5	2	0.96	2457	0.24508	0.24508
GO:0070544	histone H3-K36 demethylation	5	2	0.96	2458	0.24508	0.24508
GO:0071632	optomotor response	5	2	0.96	2459	0.24508	0.24508
GO:0097374	sensory neuron axon guidance	5	2	0.96	2460	0.24508	0.24508
GO:0098725	symmetric cell division	5	2	0.96	2461	0.24508	0.24508
GO:1904502	regulation of lipophagy	5	2	0.96	2462	0.24508	0.24508
GO:1990399	epithelium regeneration	5	2	0.96	2463	0.24508	0.24508
GO:0035196	production of miRNAs involved in gene silencing by miRNA	16	4	3.06	2666	0.36726	0.24511
GO:0035041	sperm chromatin decondensation	11	3	2.1	2639	0.35387	0.24511
GO:0051452	intracellular pH reduction	17	4	3.25	2753	0.41477	0.24515
GO:0007620	copulation	32	6	6.12	2925	0.5932	0.24534
GO:0006164	purine nucleotide biosynthetic process	73	8	13.97	3555	0.97948	0.24664
GO:0016246	RNA interference	33	10	6.31	1992	0.08391	0.25063
GO:0007307	eggshell chorion gene amplification	18	5	3.44	2486	0.25148	0.25148
GO:0006302	double-strand break repair	86	17	16.46	2837	0.48401	0.25188
GO:0040011	locomotion	618	272	118.25	43	< 1e-30	0.25538
GO:0009952	anterior/posterior pattern specification	155	61	29.66	442	3.1e-09	0.26126
GO:0034198	cellular response to amino acid starvation	14	4	2.68	2499	0.27232	0.27232
GO:0045494	photoreceptor cell maintenance	14	4	2.68	2500	0.27232	0.27232
GO:0006936	muscle contraction	24	5	4.59	2840	0.49722	0.27265
GO:0016043	cellular component organization	2522	776	482.59	20	< 1e-30	0.27333
GO:0006396	RNA processing	545	88	104.29	3537	0.97213	0.27915
GO:0043085	positive regulation of catalytic activity	169	65	32.34	440	2.9e-09	0.28582
GO:0001934	positive regulation of protein phosphorylation	105	48	20.09	401	4.2e-10	0.28744
GO:0051321	meiotic cell cycle	203	55	38.84	1249	0.00325	0.29122
GO:0048137	spermatocyte division	19	5	3.64	2516	0.29164	0.29164
GO:0007283	spermatogenesis	235	56	44.97	1763	0.04106	0.29166
GO:0071902	positive regulation of protein serine/threonine kinase activity	28	13	5.36	1078	0.00093	0.29407
GO:0110020	regulation of actomyosin structure organization	17	9	3.25	1186	0.00185	0.29469
GO:0032007	negative regulation of TOR signaling	24	9	4.59	1674	0.02765	0.29512
GO:0042246	tissue regeneration	15	5	2.87	2244	0.14249	0.29586
GO:0008630	intrinsic apoptotic signaling pathway in response to DNA damage	17	5	3.25	2354	0.21286	0.29598
GO:0050714	positive regulation of protein secretion	17	5	3.25	2355	0.21286	0.29598
GO:0010212	response to ionizing radiation	35	8	6.7	2635	0.35052	0.29613
GO:0007040	lysosome organization	15	4	2.87	2557	0.31953	0.29618
GO:0007100	mitotic centrosome separation	10	3	1.91	2526	0.2962	0.2962
GO:0008090	retrograde axonal transport	10	3	1.91	2527	0.2962	0.2962
GO:0016242	negative regulation of macroautophagy	10	3	1.91	2528	0.2962	0.2962
GO:0030381	chorion-containing eggshell pattern formation	10	3	1.91	2529	0.2962	0.2962
GO:0034058	endosomal vesicle fusion	10	3	1.91	2530	0.2962	0.2962
GO:0043153	entrainment of circadian clock by photoperiod	10	3	1.91	2531	0.2962	0.2962
GO:0043652	engulfment of apoptotic cell	10	3	1.91	2532	0.2962	0.2962
GO:1904059	regulation of locomotor rhythm	10	3	1.91	2533	0.2962	0.2962
GO:0010529	negative regulation of transposition	21	5	4.02	2682	0.37438	0.29623
GO:0001709	cell fate determination	120	54	22.96	371	7.1e-11	0.29673
GO:0072659	protein localization to plasma membrane	47	15	8.99	1648	0.02523	0.30193
GO:0035167	larval lymph gland hemopoiesis	46	14	8.8	1784	0.04426	0.30233
GO:0048519	negative regulation of biological process	1345	459	257.37	53	< 1e-30	0.30409
GO:0006378	mRNA polyadenylation	24	6	4.59	2544	0.3042	0.3042
GO:0030717	oocyte karyosome formation	24	6	4.59	2545	0.3042	0.3042
GO:0009953	dorsal/ventral pattern formation	134	63	25.64	295	1.6e-13	0.30483
GO:0098655	cation transmembrane transport	188	56	35.97	951	0.00025	0.3118
GO:0001751	compound eye photoreceptor cell differentiation	167	76	31.96	254	4.3e-15	0.31254
GO:0007297	ovarian follicle cell migration	126	64	24.11	245	9.1e-16	0.31284
GO:0051493	regulation of cytoskeleton organization	157	68	30.04	326	2.2e-12	0.31333
GO:0042221	response to chemical	964	347	184.46	64	< 1e-30	0.31394
GO:0009266	response to temperature stimulus	119	36	22.77	1196	0.00226	0.31462
GO:0048588	developmental cell growth	70	38	13.39	368	5e-11	0.31701
GO:0006898	receptor-mediated endocytosis	53	33	10.14	336	5.6e-12	0.31749
GO:0000723	telomere maintenance	31	10	5.93	1900	0.05762	0.31835
GO:0043410	positive regulation of MAPK cascade	66	31	12.63	554	2.5e-07	0.31868
GO:0007527	adult somatic muscle development	15	4	2.87	2558	0.31953	0.31953
GO:0051865	protein autoubiquitination	15	4	2.87	2559	0.31953	0.31953
GO:0048863	stem cell differentiation	84	31	16.07	859	9.9e-05	0.3196
GO:0044057	regulation of system process	59	26	11.29	716	9.8e-06	0.31967
GO:0007188	adenylate cyclase-modulating G protein-coupled receptor signaling pathway	51	24	9.76	672	5.4e-06	0.3198
GO:0022412	cellular process involved in reproduction in multicellular organism	783	278	149.83	109	7.9e-30	0.32138
GO:0051294	establishment of spindle orientation	26	13	4.98	1001	0.00038	0.32147
GO:0048619	embryonic hindgut morphogenesis	44	16	8.42	1350	0.00549	0.32158
GO:0098657	import into cell	37	13	7.08	1571	0.01607	0.32203
GO:0048858	cell projection morphogenesis	421	210	80.56	44	< 1e-30	0.32217
GO:0051668	localization within membrane	19	9	3.64	1320	0.00486	0.32218
GO:0006892	post-Golgi vesicle-mediated transport	40	13	7.65	1723	0.031	0.32218
GO:0035051	cardiocyte differentiation	24	9	4.59	1675	0.02765	0.32244
GO:0031058	positive regulation of histone modification	19	8	3.64	1602	0.01793	0.32245
GO:0071236	cellular response to antibiotic	15	7	2.87	1524	0.01415	0.32251
GO:0033962	cytoplasmic mRNA processing body assembly	12	5	2.3	1916	0.0615	0.32289
GO:0033500	carbohydrate homeostasis	45	11	8.61	2386	0.2307	0.32297
GO:0007052	mitotic spindle organization	69	16	13.2	2395	0.2354	0.32308
GO:0009794	regulation of mitotic cell cycle, embryonic	12	4	2.3	2292	0.18284	0.32316
GO:0000290	deadenylation-dependent decapping of nuclear-transcribed mRNA	6	2	1.15	2568	0.32339	0.32339
GO:0002218	activation of innate immune response	6	2	1.15	2569	0.32339	0.32339
GO:0006145	purine nucleobase catabolic process	6	2	1.15	2570	0.32339	0.32339
GO:0006348	chromatin silencing at telomere	6	2	1.15	2571	0.32339	0.32339
GO:0006884	cell volume homeostasis	6	2	1.15	2572	0.32339	0.32339
GO:0007348	regulation of syncytial blastoderm mitotic cell cycle	6	2	1.15	2573	0.32339	0.32339
GO:0007428	primary branching, open tracheal system	6	2	1.15	2574	0.32339	0.32339
GO:0009437	carnitine metabolic process	6	2	1.15	2575	0.32339	0.32339
GO:0009608	response to symbiont	6	2	1.15	2576	0.32339	0.32339
GO:0010996	response to auditory stimulus	6	2	1.15	2577	0.32339	0.32339
GO:0021952	central nervous system projection neuron axonogenesis	6	2	1.15	2578	0.32339	0.32339
GO:0032780	negative regulation of ATPase activity	6	2	1.15	2579	0.32339	0.32339
GO:0032785	negative regulation of DNA-templated transcription, elongation	6	2	1.15	2580	0.32339	0.32339
GO:0034059	response to anoxia	6	2	1.15	2581	0.32339	0.32339
GO:0035074	pupation	6	2	1.15	2582	0.32339	0.32339
GO:0035094	response to nicotine	6	2	1.15	2583	0.32339	0.32339
GO:0035202	tracheal pit formation in open tracheal system	6	2	1.15	2584	0.32339	0.32339
GO:0036159	inner dynein arm assembly	6	2	1.15	2585	0.32339	0.32339
GO:0038203	TORC2 signaling	6	2	1.15	2586	0.32339	0.32339
GO:0043392	negative regulation of DNA binding	6	2	1.15	2587	0.32339	0.32339
GO:0045069	regulation of viral genome replication	6	2	1.15	2588	0.32339	0.32339
GO:0046665	amnioserosa maintenance	6	2	1.15	2589	0.32339	0.32339
GO:0046683	response to organophosphorus	6	2	1.15	2590	0.32339	0.32339
GO:0048076	regulation of compound eye pigmentation	6	2	1.15	2591	0.32339	0.32339
GO:0048087	positive regulation of developmental pigmentation	6	2	1.15	2592	0.32339	0.32339
GO:0048262	determination of dorsal/ventral asymmetry	6	2	1.15	2593	0.32339	0.32339
GO:0048644	muscle organ morphogenesis	6	2	1.15	2594	0.32339	0.32339
GO:0050709	negative regulation of protein secretion	6	2	1.15	2595	0.32339	0.32339
GO:0050884	neuromuscular process controlling posture	6	2	1.15	2596	0.32339	0.32339
GO:0050886	endocrine process	6	2	1.15	2597	0.32339	0.32339
GO:0051180	vitamin transport	6	2	1.15	2598	0.32339	0.32339
GO:0060914	heart formation	6	2	1.15	2599	0.32339	0.32339
GO:0071219	cellular response to molecule of bacterial origin	6	2	1.15	2600	0.32339	0.32339
GO:0071243	cellular response to arsenic-containing substance	6	2	1.15	2601	0.32339	0.32339
GO:0071276	cellular response to cadmium ion	6	2	1.15	2602	0.32339	0.32339
GO:0090277	positive regulation of peptide hormone secretion	6	2	1.15	2603	0.32339	0.32339
GO:0098700	neurotransmitter loading into synaptic vesicle	6	2	1.15	2604	0.32339	0.32339
GO:1900182	positive regulation of protein localization to nucleus	6	2	1.15	2605	0.32339	0.32339
GO:1900407	regulation of cellular response to oxidative stress	6	2	1.15	2606	0.32339	0.32339
GO:1903078	positive regulation of protein localization to plasma membrane	6	2	1.15	2607	0.32339	0.32339
GO:1990182	exosomal secretion	6	2	1.15	2608	0.32339	0.32339
GO:0045910	negative regulation of DNA recombination	12	3	2.3	2744	0.41089	0.32343
GO:0007292	female gamete generation	596	234	114.04	88	< 1e-30	0.32349
GO:0000076	DNA replication checkpoint	15	3	2.87	2904	0.56899	0.32358
GO:0042593	glucose homeostasis	39	9	7.46	2618	0.32389	0.32389
GO:0010605	negative regulation of macromolecule metabolic process	712	231	136.24	196	7.6e-19	0.32805
GO:0006996	organelle organization	1668	473	319.17	148	1.7e-24	0.32948
GO:0048737	imaginal disc-derived appendage development	322	152	61.61	98	< 1e-30	0.32966
GO:0002064	epithelial cell development	307	143	58.74	112	8.8e-29	0.33081
GO:0007131	reciprocal meiotic recombination	20	5	3.83	2621	0.33278	0.33278
GO:0042136	neurotransmitter biosynthetic process	20	5	3.83	2622	0.33278	0.33278
GO:1905515	non-motile cilium assembly	20	5	3.83	2623	0.33278	0.33278
GO:0046530	photoreceptor cell differentiation	196	91	37.5	198	1.6e-18	0.33658
GO:0001754	eye photoreceptor cell differentiation	174	80	33.3	237	3.9e-16	0.33782
GO:0022604	regulation of cell morphogenesis	130	66	24.88	235	3.3e-16	0.33886
GO:0009628	response to abiotic stimulus	381	112	72.9	595	5.3e-07	0.33903
GO:0051962	positive regulation of nervous system development	126	63	24.11	252	4e-15	0.33927
GO:0051963	regulation of synapse assembly	108	59	20.67	228	1.5e-16	0.33938
GO:0009798	axis specification	164	68	31.38	356	2.5e-11	0.33965
GO:0007029	endoplasmic reticulum organization	32	10	6.12	1943	0.06999	0.33973
GO:0009725	response to hormone	144	63	27.55	341	8.5e-12	0.33987
GO:0060322	head development	124	59	23.73	302	4.9e-13	0.33992
GO:0040029	regulation of gene expression, epigenetic	165	66	31.57	396	3.1e-10	0.34004
GO:0007622	rhythmic behavior	108	52	20.67	338	6.7e-12	0.34063
GO:0048512	circadian behavior	106	51	20.28	342	1.1e-11	0.34074
GO:0032970	regulation of actin filament-based process	99	46	18.94	404	5e-10	0.3414
GO:0043900	regulation of multi-organism process	83	39	15.88	458	7e-09	0.34211
GO:0046552	photoreceptor cell fate commitment	63	35	12.06	376	1.2e-10	0.34215
GO:0098813	nuclear chromosome segregation	154	52	29.47	724	1.1e-05	0.34218
GO:1902275	regulation of chromatin organization	98	41	18.75	543	1.7e-07	0.34226
GO:0042063	gliogenesis	77	37	14.73	461	7.9e-09	0.34226
GO:0010564	regulation of cell cycle process	159	50	30.42	880	0.00013	0.34271
GO:0065003	protein-containing complex assembly	477	110	91.27	1574	0.01613	0.34274
GO:0016333	morphogenesis of follicular epithelium	51	29	9.76	433	2.3e-09	0.34281
GO:0044419	interspecies interaction between organisms	413	96	79.03	1611	0.01917	0.34309
GO:1903827	regulation of cellular protein localization	53	26	10.14	607	8e-07	0.34341
GO:0032482	Rab protein signal transduction	42	15	8.04	1444	0.00853	0.34341
GO:1901654	response to ketone	48	25	9.18	561	3e-07	0.34342
GO:0071375	cellular response to peptide hormone stimulus	70	29	13.39	732	1.3e-05	0.34345
GO:0045665	negative regulation of neuron differentiation	30	21	5.74	427	1.8e-09	0.34352
GO:0033674	positive regulation of kinase activity	49	24	9.38	633	2.2e-06	0.34363
GO:0042551	neuron maturation	57	25	10.91	740	1.6e-05	0.34372
GO:0006873	cellular ion homeostasis	114	35	21.81	1188	0.00196	0.34387
GO:0042745	circadian sleep/wake cycle	46	22	8.8	711	9.5e-06	0.34388
GO:0090287	regulation of cellular response to growth factor stimulus	50	22	9.57	812	4.8e-05	0.34401
GO:0048232	male gamete generation	277	65	53	1760	0.03973	0.34404
GO:0030537	larval behavior	43	20	8.23	792	4e-05	0.34413
GO:0051236	establishment of RNA localization	91	29	17.41	1214	0.00249	0.34416
GO:0043297	apical junction assembly	46	19	8.8	1016	0.00042	0.34441
GO:1901214	regulation of neuron death	37	17	7.08	915	0.00018	0.34446
GO:2000648	positive regulation of stem cell proliferation	16	12	3.06	630	2e-06	0.34464
GO:0031644	regulation of nervous system process	21	12	4.02	878	0.00012	0.34481
GO:0098930	axonal transport	27	12	5.17	1197	0.00231	0.34501
GO:0071396	cellular response to lipid	24	11	4.59	1219	0.0026	0.34508
GO:0051983	regulation of chromosome segregation	40	14	7.65	1513	0.01319	0.34509
GO:0060811	intracellular mRNA localization involved in anterior/posterior axis specification	56	17	10.72	1706	0.02913	0.3451
GO:0032874	positive regulation of stress-activated MAPK cascade	30	12	5.74	1391	0.00653	0.34511
GO:0110117	positive regulation of compound eye photoreceptor cell differentiation	10	8	1.91	819	5.5e-05	0.34514
GO:0043647	inositol phosphate metabolic process	23	10	4.4	1384	0.00642	0.34523
GO:0050778	positive regulation of immune response	92	23	17.6	2080	0.09874	0.34525
GO:0006354	DNA-templated transcription, elongation	41	13	7.85	1757	0.0377	0.3453
GO:0031038	myosin II filament organization	10	7	1.91	1049	0.00065	0.34532
GO:0007296	vitellogenesis	8	6	1.53	1088	0.00096	0.34543
GO:0060402	calcium ion transport into cytosol	8	6	1.53	1089	0.00096	0.34543
GO:2000369	regulation of clathrin-dependent endocytosis	8	6	1.53	1090	0.00096	0.34543
GO:0048332	mesoderm morphogenesis	29	10	5.55	1755	0.03738	0.34543
GO:0061041	regulation of wound healing	14	7	2.68	1457	0.00902	0.34545
GO:0071241	cellular response to inorganic substance	14	7	2.68	1458	0.00902	0.34545
GO:1903313	positive regulation of mRNA metabolic process	14	7	2.68	1459	0.00902	0.34545
GO:1905037	autophagosome organization	35	11	6.7	1893	0.05679	0.34545
GO:0015872	dopamine transport	9	6	1.72	1204	0.0024	0.34546
GO:0051208	sequestering of calcium ion	9	6	1.72	1205	0.0024	0.34546
GO:0032387	negative regulation of intracellular transport	12	6	2.3	1566	0.01562	0.34556
GO:0030518	intracellular steroid hormone receptor signaling pathway	14	6	2.68	1742	0.03591	0.34563
GO:0010847	regulation of chromatin assembly	21	7	4.02	2065	0.08953	0.34569
GO:0035089	establishment of apical/basal cell polarity	11	5	2.1	1777	0.04238	0.3457
GO:0051231	spindle elongation	11	5	2.1	1778	0.04238	0.3457
GO:0090174	organelle membrane fusion	48	12	9.18	2338	0.19412	0.34571
GO:0022408	negative regulation of cell-cell adhesion	12	5	2.3	1917	0.0615	0.34574
GO:0070988	demethylation	12	5	2.3	1918	0.0615	0.34574
GO:0060573	cell fate specification involved in pattern specification	7	4	1.34	1701	0.02857	0.34574
GO:0007538	primary sex determination	13	5	2.49	2003	0.08469	0.34577
GO:0016335	morphogenesis of larval imaginal disc epithelium	8	4	1.53	1820	0.04861	0.34578
GO:0045833	negative regulation of lipid metabolic process	14	5	2.68	2126	0.1118	0.3458
GO:0046464	acylglycerol catabolic process	14	5	2.68	2127	0.1118	0.3458
GO:0048581	negative regulation of post-embryonic development	9	4	1.72	1968	0.07455	0.34581
GO:0050673	epithelial cell proliferation	9	4	1.72	1969	0.07455	0.34581
GO:1903321	negative regulation of protein modification by small protein conjugation or removal	9	4	1.72	1970	0.07455	0.34581
GO:0042445	hormone metabolic process	51	12	9.76	2490	0.25993	0.34582
GO:0055078	sodium ion homeostasis	10	4	1.91	2098	0.10602	0.34584
GO:0097193	intrinsic apoptotic signaling pathway	26	7	4.98	2366	0.21669	0.34586
GO:0010165	response to X-ray	11	4	2.1	2235	0.14239	0.34588
GO:0042688	crystal cell differentiation	14	4	2.68	2501	0.27232	0.34598
GO:0048679	regulation of axon regeneration	9	3	1.72	2409	0.23914	0.34599
GO:1903510	mucopolysaccharide metabolic process	10	3	1.91	2534	0.2962	0.34602
GO:1903706	regulation of hemopoiesis	22	5	4.21	2767	0.41593	0.34607
GO:0031055	chromatin remodeling at centromere	7	2	1.34	2695	0.39938	0.3461
GO:0090208	positive regulation of triglyceride metabolic process	7	2	1.34	2696	0.39938	0.3461
GO:0007621	negative regulation of female receptivity	18	4	3.44	2777	0.46143	0.34611
GO:0010458	exit from mitosis	13	3	2.49	2781	0.46621	0.34612
GO:0048194	Golgi vesicle budding	10	2	1.91	2929	0.59763	0.3462
GO:0062033	positive regulation of mitotic sister chromatid segregation	10	2	1.91	2930	0.59763	0.3462
GO:0010675	regulation of cellular carbohydrate metabolic process	18	3	3.44	3086	0.69798	0.34629
GO:0016180	snRNA processing	24	4	4.59	3103	0.70109	0.34632
GO:0006505	GPI anchor metabolic process	31	5	5.93	3176	0.73425	0.34638
GO:0010952	positive regulation of peptidase activity	31	5	5.93	3177	0.73425	0.34638
GO:0006308	DNA catabolic process	21	3	4.02	3239	0.79538	0.34639
GO:0070897	transcription preinitiation complex assembly	28	4	5.36	3249	0.8117	0.34645
GO:0036503	ERAD pathway	35	5	6.7	3292	0.82705	0.34651
GO:0006986	response to unfolded protein	32	3	6.12	3521	0.95962	0.34676
GO:0045471	response to ethanol	67	32	12.82	530	9.7e-08	0.34725
GO:0060548	negative regulation of cell death	117	36	22.39	1162	0.00163	0.34924
GO:0009416	response to light stimulus	129	36	24.68	1479	0.00947	0.35007
GO:0090068	positive regulation of cell cycle process	39	14	7.46	1482	0.01035	0.35183
GO:0048542	lymph gland development	57	17	10.91	1730	0.03435	0.35199
GO:0009755	hormone-mediated signaling pathway	31	12	5.93	1448	0.00884	0.35201
GO:0031330	negative regulation of cellular catabolic process	45	14	8.61	1751	0.0371	0.35225
GO:0015893	drug transport	39	11	7.46	2122	0.11063	0.35292
GO:0015012	heparan sulfate proteoglycan biosynthetic process	17	6	3.25	2058	0.08871	0.35321
GO:0009744	response to sucrose	18	6	3.44	2143	0.11245	0.35327
GO:0036011	imaginal disc-derived leg segmentation	24	6	4.59	2546	0.3042	0.35369
GO:0009065	glutamine family amino acid catabolic process	16	4	3.06	2667	0.36726	0.35386
GO:0001676	long-chain fatty acid metabolic process	11	3	2.1	2640	0.35387	0.35387
GO:0002230	positive regulation of defense response to virus by host	11	3	2.1	2641	0.35387	0.35387
GO:0006298	mismatch repair	11	3	2.1	2642	0.35387	0.35387
GO:0007060	male meiosis chromosome segregation	11	3	2.1	2643	0.35387	0.35387
GO:0008343	adult feeding behavior	11	3	2.1	2644	0.35387	0.35387
GO:0016572	histone phosphorylation	11	3	2.1	2645	0.35387	0.35387
GO:0019896	axonal transport of mitochondrion	11	3	2.1	2646	0.35387	0.35387
GO:0035158	regulation of tube diameter, open tracheal system	11	3	2.1	2647	0.35387	0.35387
GO:0046068	cGMP metabolic process	11	3	2.1	2648	0.35387	0.35387
GO:0048082	regulation of adult chitin-containing cuticle pigmentation	11	3	2.1	2649	0.35387	0.35387
GO:0050775	positive regulation of dendrite morphogenesis	11	3	2.1	2650	0.35387	0.35387
GO:0061723	glycophagy	11	3	2.1	2651	0.35387	0.35387
GO:0007293	germarium-derived egg chamber formation	90	43	17.22	409	6.1e-10	0.35642
GO:0048812	neuron projection morphogenesis	418	209	79.98	45	< 1e-30	0.35856
GO:0032502	developmental process	2451	807	469	7	< 1e-30	0.36704
GO:0006491	N-glycan processing	16	4	3.06	2668	0.36726	0.36726
GO:0006727	ommochrome biosynthetic process	16	4	3.06	2669	0.36726	0.36726
GO:0000212	meiotic spindle organization	37	8	7.08	2751	0.41394	0.36727
GO:0006139	nucleobase-containing compound metabolic process	2042	433	390.74	1287	0.00412	0.38321
GO:0006355	regulation of transcription, DNA-templated	948	278	181.4	242	7e-16	0.38991
GO:0072089	stem cell proliferation	104	40	19.9	646	3.2e-06	0.39344
GO:0009948	anterior/posterior axis specification	111	39	21.24	811	4.8e-05	0.39415
GO:0008595	anterior/posterior axis specification, embryo	102	36	19.52	853	8.4e-05	0.39455
GO:0043954	cellular component maintenance	29	19	5.55	515	5.8e-08	0.3955
GO:0060968	regulation of gene silencing	67	26	12.82	889	0.00014	0.39557
GO:0045676	regulation of R7 cell differentiation	21	14	4.02	641	2.5e-06	0.39656
GO:0046328	regulation of JNK cascade	60	20	11.48	1379	0.00635	0.39699
GO:0007442	hindgut morphogenesis	51	18	9.76	1311	0.0048	0.39708
GO:1902115	regulation of organelle assembly	30	11	5.74	1608	0.01861	0.39799
GO:0035309	wing and notum subfield formation	12	5	2.3	1919	0.0615	0.39876
GO:0030837	negative regulation of actin filament polymerization	12	4	2.3	2293	0.18284	0.39906
GO:0015914	phospholipid transport	19	5	3.64	2517	0.29164	0.39917
GO:0002011	morphogenesis of an epithelial sheet	7	2	1.34	2697	0.39938	0.39938
GO:0002764	immune response-regulating signaling pathway	7	2	1.34	2698	0.39938	0.39938
GO:0006116	NADH oxidation	7	2	1.34	2699	0.39938	0.39938
GO:0006525	arginine metabolic process	7	2	1.34	2700	0.39938	0.39938
GO:0007249	I-kappaB kinase/NF-kappaB signaling	7	2	1.34	2701	0.39938	0.39938
GO:0009154	purine ribonucleotide catabolic process	7	2	1.34	2702	0.39938	0.39938
GO:0019919	peptidyl-arginine methylation, to asymmetrical-dimethyl arginine	7	2	1.34	2703	0.39938	0.39938
GO:0030382	sperm mitochondrion organization	7	2	1.34	2704	0.39938	0.39938
GO:0032053	ciliary basal body organization	7	2	1.34	2705	0.39938	0.39938
GO:0032222	regulation of synaptic transmission, cholinergic	7	2	1.34	2706	0.39938	0.39938
GO:0032875	regulation of DNA endoreduplication	7	2	1.34	2707	0.39938	0.39938
GO:0035169	lymph gland plasmatocyte differentiation	7	2	1.34	2708	0.39938	0.39938
GO:0035170	lymph gland crystal cell differentiation	7	2	1.34	2709	0.39938	0.39938
GO:0035207	negative regulation of hemocyte proliferation	7	2	1.34	2710	0.39938	0.39938
GO:0036158	outer dynein arm assembly	7	2	1.34	2711	0.39938	0.39938
GO:0042595	behavioral response to starvation	7	2	1.34	2712	0.39938	0.39938
GO:0042771	intrinsic apoptotic signaling pathway in response to DNA damage by p53 class mediator	7	2	1.34	2713	0.39938	0.39938
GO:0043252	sodium-independent organic anion transport	7	2	1.34	2714	0.39938	0.39938
GO:0045823	positive regulation of heart contraction	7	2	1.34	2715	0.39938	0.39938
GO:0046599	regulation of centriole replication	7	2	1.34	2716	0.39938	0.39938
GO:0048680	positive regulation of axon regeneration	7	2	1.34	2717	0.39938	0.39938
GO:0051569	regulation of histone H3-K4 methylation	7	2	1.34	2718	0.39938	0.39938
GO:0061320	pericardial nephrocyte differentiation	7	2	1.34	2719	0.39938	0.39938
GO:0061357	positive regulation of Wnt protein secretion	7	2	1.34	2720	0.39938	0.39938
GO:0061760	antifungal innate immune response	7	2	1.34	2721	0.39938	0.39938
GO:1900117	regulation of execution phase of apoptosis	7	2	1.34	2722	0.39938	0.39938
GO:1903146	regulation of autophagy of mitochondrion	7	2	1.34	2723	0.39938	0.39938
GO:2000105	positive regulation of DNA-dependent DNA replication	7	2	1.34	2724	0.39938	0.39938
GO:0071218	cellular response to misfolded protein	14	3	2.68	2847	0.51909	0.39948
GO:0009966	regulation of signal transduction	670	273	128.2	59	< 1e-30	0.40195
GO:0048024	regulation of mRNA splicing, via spliceosome	98	34	18.75	920	0.00019	0.40518
GO:0008283	cell population proliferation	326	119	62.38	283	5.4e-14	0.40618
GO:0000956	nuclear-transcribed mRNA catabolic process	62	21	11.86	1290	0.00424	0.40759
GO:0031334	positive regulation of protein-containing complex assembly	52	17	9.95	1518	0.01396	0.40841
GO:0007469	antennal development	22	8	4.21	1790	0.04441	0.40969
GO:0007346	regulation of mitotic cell cycle	165	44	31.57	1488	0.0106	0.4098
GO:0051299	centrosome separation	22	6	4.21	2391	0.23309	0.41046
GO:0048193	Golgi vesicle transport	131	26	25.07	2774	0.45262	0.4108
GO:0019934	cGMP-mediated signaling	12	3	2.3	2745	0.41089	0.41089
GO:0045332	phospholipid translocation	12	3	2.3	2746	0.41089	0.41089
GO:0001578	microtubule bundle formation	51	10	9.76	2865	0.52217	0.41107
GO:0009306	protein secretion	70	15	13.39	2661	0.35782	0.41348
GO:0007602	phototransduction	52	14	9.95	2115	0.10759	0.41424
GO:0000915	actomyosin contractile ring assembly	17	4	3.25	2754	0.41477	0.41477
GO:0007629	flight behavior	17	4	3.25	2755	0.41477	0.41477
GO:0006963	positive regulation of antibacterial peptide biosynthetic process	27	6	5.17	2762	0.41584	0.41584
GO:0046854	phosphatidylinositol phosphorylation	22	5	4.21	2768	0.41593	0.41593
GO:0006351	transcription, DNA-templated	1014	287	194.03	277	3.3e-14	0.42345
GO:0016192	vesicle-mediated transport	483	159	92.42	285	9.5e-14	0.42857
GO:0006366	transcription by RNA polymerase II	606	181	115.96	361	3e-11	0.43786
GO:2000026	regulation of multicellular organismal development	535	245	102.37	48	< 1e-30	0.43843
GO:0007606	sensory perception of chemical stimulus	112	27	21.43	2138	0.11216	0.4423
GO:0010604	positive regulation of macromolecule metabolic process	731	247	139.88	162	7.2e-23	0.44617
GO:0048585	negative regulation of response to stimulus	350	136	66.97	199	1.7e-18	0.4477
GO:0050832	defense response to fungus	49	12	9.38	2363	0.21518	0.44793
GO:0007610	behavior	491	196	93.95	118	3.3e-28	0.44805
GO:0051130	positive regulation of cellular component organization	275	120	52.62	176	2.9e-21	0.44846
GO:0016573	histone acetylation	76	22	14.54	1642	0.02483	0.4489
GO:0050821	protein stabilization	33	7	6.31	2773	0.44917	0.44917
GO:0048589	developmental growth	346	165	66.21	80	< 1e-30	0.44917
GO:0060284	regulation of cell development	314	152	60.08	86	< 1e-30	0.45081
GO:0010647	positive regulation of cell communication	365	155	69.84	139	1e-25	0.45223
GO:0023056	positive regulation of signaling	365	155	69.84	140	1e-25	0.45223
GO:0007350	blastoderm segmentation	172	66	32.91	436	2.4e-09	0.45263
GO:0045752	positive regulation of Toll signaling pathway	28	6	5.36	2775	0.45294	0.45294
GO:0045451	pole plasm oskar mRNA localization	44	14	8.42	1721	0.03081	0.45433
GO:0022008	neurogenesis	826	370	158.06	18	< 1e-30	0.45554
GO:0051301	cell division	256	92	48.99	375	1.2e-10	0.45677
GO:0048638	regulation of developmental growth	216	105	41.33	159	3.7e-23	0.45733
GO:0022411	cellular component disassembly	137	42	26.22	1058	0.00076	0.45988
GO:0022402	cell cycle process	538	153	102.95	507	4.5e-08	0.45994
GO:0007632	visual behavior	23	6	4.4	2494	0.26806	0.46093
GO:0043524	negative regulation of neuron apoptotic process	18	4	3.44	2778	0.46143	0.46143
GO:0048732	gland development	171	76	32.72	270	2.1e-14	0.46189
GO:0050769	positive regulation of neurogenesis	93	46	17.8	363	3.4e-11	0.46193
GO:0010720	positive regulation of cell development	142	70	27.17	234	3.1e-16	0.46202
GO:0033044	regulation of chromosome organization	144	57	27.55	462	8e-09	0.46495
GO:0048859	formation of anatomical boundary	46	27	8.8	443	3.2e-09	0.46527
GO:0016348	imaginal disc-derived leg joint morphogenesis	13	3	2.49	2782	0.46621	0.46621
GO:0016575	histone deacetylation	13	3	2.49	2783	0.46621	0.46621
GO:0018023	peptidyl-lysine trimethylation	13	3	2.49	2784	0.46621	0.46621
GO:0046855	inositol phosphate dephosphorylation	13	3	2.49	2785	0.46621	0.46621
GO:2000377	regulation of reactive oxygen species metabolic process	13	3	2.49	2786	0.46621	0.46621
GO:2000241	regulation of reproductive process	98	41	18.75	544	1.7e-07	0.46654
GO:1901699	cellular response to nitrogen compound	100	41	19.14	564	3.3e-07	0.46662
GO:0007568	aging	160	51	30.62	833	7.3e-05	0.46691
GO:0000280	nuclear division	272	72	52.05	1164	0.00165	0.46696
GO:0048639	positive regulation of developmental growth	93	38	17.8	612	9.7e-07	0.46698
GO:0099111	microtubule-based transport	71	33	13.59	536	1.4e-07	0.46717
GO:0030239	myofibril assembly	47	21	8.99	816	5.4e-05	0.4673
GO:0007608	sensory perception of smell	61	12	11.67	2845	0.50906	0.46736
GO:0045786	negative regulation of cell cycle	101	31	19.33	1255	0.00346	0.46739
GO:0007450	dorsal/ventral pattern formation, imaginal disc	52	28	9.95	488	2.2e-08	0.46747
GO:0055002	striated muscle cell development	62	28	11.86	638	2.5e-06	0.46788
GO:1903046	meiotic cell cycle process	188	51	35.97	1293	0.00436	0.46807
GO:0007254	JNK cascade	68	22	13.01	1388	0.00644	0.46828
GO:0014902	myotube differentiation	52	24	9.95	698	8.2e-06	0.46833
GO:0070371	ERK1 and ERK2 cascade	32	19	6.12	596	5.5e-07	0.46859
GO:0000082	G1/S transition of mitotic cell cycle	31	14	5.93	1062	0.00083	0.4686
GO:0050658	RNA transport	89	28	17.03	1259	0.0036	0.46898
GO:1901576	organic substance biosynthetic process	2151	420	411.6	2551	0.3094	0.46904
GO:0120034	positive regulation of plasma membrane bounded cell projection assembly	28	13	5.36	1079	0.00093	0.46971
GO:1902667	regulation of axon guidance	28	13	5.36	1080	0.00093	0.46971
GO:0006333	chromatin assembly or disassembly	61	19	11.67	1593	0.01664	0.46977
GO:0046533	negative regulation of photoreceptor cell differentiation	14	10	2.68	777	3e-05	0.46978
GO:0008052	sensory organ boundary specification	20	11	3.83	999	0.00037	0.46981
GO:0046958	nonassociative learning	15	9	2.87	1032	0.00055	0.47004
GO:0046661	male sex differentiation	31	12	5.93	1449	0.00884	0.47005
GO:0060966	regulation of gene silencing by RNA	26	11	4.98	1352	0.00553	0.47006
GO:0019094	pole plasm mRNA localization	47	15	8.99	1649	0.02523	0.47006
GO:0007033	vacuole organization	52	15	9.95	1908	0.05892	0.47026
GO:0051303	establishment of chromosome localization	21	8	4.02	1728	0.03376	0.47049
GO:0051924	regulation of calcium ion transport	16	7	3.06	1626	0.02108	0.4705
GO:0035290	trunk segmentation	15	5	2.87	2245	0.14249	0.47054
GO:0045478	fusome organization	12	6	2.3	1567	0.01562	0.47055
GO:0048665	neuron fate specification	16	5	3.06	2276	0.17634	0.4706
GO:0001672	regulation of chromatin assembly or disassembly	24	8	4.59	1948	0.07176	0.47062
GO:0061162	establishment of monopolar cell polarity	14	6	2.68	1743	0.03591	0.47064
GO:0040036	regulation of fibroblast growth factor receptor signaling pathway	9	5	1.72	1587	0.01619	0.47065
GO:1903828	negative regulation of cellular protein localization	10	5	1.91	1665	0.02734	0.47069
GO:0033619	membrane protein proteolysis	12	5	2.3	1920	0.0615	0.47077
GO:0014009	glial cell proliferation	13	5	2.49	2004	0.08469	0.47081
GO:0043266	regulation of potassium ion transport	8	4	1.53	1821	0.04861	0.47082
GO:0007272	ensheathment of neurons	14	5	2.68	2128	0.1118	0.47085
GO:0070734	histone H3-K27 methylation	9	4	1.72	1971	0.07455	0.47086
GO:0002921	negative regulation of humoral immune response	15	5	2.87	2246	0.14249	0.47089
GO:0043631	RNA polyadenylation	27	7	5.17	2477	0.24763	0.47095
GO:0042044	fluid transport	22	6	4.21	2392	0.23309	0.47096
GO:0003407	neural retina development	8	3	1.53	2323	0.18428	0.47103
GO:0019233	sensory perception of pain	8	3	1.53	2324	0.18428	0.47103
GO:1900006	positive regulation of dendrite development	14	4	2.68	2502	0.27232	0.47106
GO:0002785	negative regulation of antimicrobial peptide production	8	2	1.53	2800	0.47108	0.47108
GO:0006353	DNA-templated transcription, termination	8	2	1.53	2801	0.47108	0.47108
GO:0006379	mRNA cleavage	8	2	1.53	2802	0.47108	0.47108
GO:0006560	proline metabolic process	8	2	1.53	2803	0.47108	0.47108
GO:0006882	cellular zinc ion homeostasis	8	2	1.53	2804	0.47108	0.47108
GO:0006896	Golgi to vacuole transport	8	2	1.53	2805	0.47108	0.47108
GO:0007486	imaginal disc-derived female genitalia development	8	2	1.53	2806	0.47108	0.47108
GO:0007501	mesodermal cell fate specification	8	2	1.53	2807	0.47108	0.47108
GO:0008062	eclosion rhythm	8	2	1.53	2808	0.47108	0.47108
GO:0008584	male gonad development	8	2	1.53	2809	0.47108	0.47108
GO:0010496	intercellular transport	8	2	1.53	2810	0.47108	0.47108
GO:0014866	skeletal myofibril assembly	8	2	1.53	2811	0.47108	0.47108
GO:0030206	chondroitin sulfate biosynthetic process	8	2	1.53	2812	0.47108	0.47108
GO:0030728	ovulation	8	2	1.53	2813	0.47108	0.47108
GO:0033363	secretory granule organization	8	2	1.53	2814	0.47108	0.47108
GO:0034969	histone arginine methylation	8	2	1.53	2815	0.47108	0.47108
GO:0035883	enteroendocrine cell differentiation	8	2	1.53	2816	0.47108	0.47108
GO:0046427	positive regulation of receptor signaling pathway via JAK-STAT	8	2	1.53	2817	0.47108	0.47108
GO:0061060	negative regulation of peptidoglycan recognition protein signaling pathway	8	2	1.53	2818	0.47108	0.47108
GO:0090278	negative regulation of peptide hormone secretion	8	2	1.53	2819	0.47108	0.47108
GO:0006970	response to osmotic stress	15	4	2.87	2560	0.31953	0.4711
GO:0006072	glycerol-3-phosphate metabolic process	14	3	2.68	2848	0.51909	0.47113
GO:0055069	zinc ion homeostasis	11	3	2.1	2652	0.35387	0.47115
GO:0061647	histone H3-K9 modification	13	3	2.49	2787	0.46621	0.47124
GO:0034097	response to cytokine	8	2	1.53	2820	0.47108	0.47124
GO:0035090	maintenance of apical/basal cell polarity	8	2	1.53	2821	0.47108	0.47124
GO:0006260	DNA replication	84	16	16.07	2901	0.55244	0.47126
GO:0010822	positive regulation of mitochondrion organization	10	2	1.91	2931	0.59763	0.47133
GO:0048067	cuticle pigmentation	21	4	4.02	2922	0.59155	0.47135
GO:0010950	positive regulation of endopeptidase activity	29	4	5.55	3293	0.83342	0.47168
GO:0044782	cilium organization	108	19	20.67	3083	0.6966	0.47171
GO:1901568	fatty acid derivative metabolic process	25	2	4.78	3524	0.96598	0.47194
GO:0071826	ribonucleoprotein complex subunit organization	117	19	22.39	3284	0.82026	0.47208
GO:0070328	triglyceride homeostasis	29	6	5.55	2838	0.48947	0.48947
GO:0007281	germ cell development	654	236	125.14	136	2.4e-26	0.4901
GO:0046907	intracellular transport	617	152	118.06	963	0.00028	0.50389
GO:0071482	cellular response to light stimulus	42	12	8.04	2068	0.09079	0.50494
GO:0006814	sodium ion transport	37	17	7.08	916	0.00018	0.51504
GO:0002225	positive regulation of antimicrobial peptide production	50	14	9.57	1987	0.08242	0.51736
GO:0043967	histone H4 acetylation	21	6	4.02	2343	0.19968	0.5184
GO:0006998	nuclear envelope organization	14	3	2.68	2849	0.51909	0.51909
GO:0007094	mitotic spindle assembly checkpoint	14	3	2.68	2850	0.51909	0.51909
GO:0016063	rhodopsin biosynthetic process	14	3	2.68	2851	0.51909	0.51909
GO:0030237	female sex determination	14	3	2.68	2852	0.51909	0.51909
GO:0034389	lipid droplet organization	14	3	2.68	2853	0.51909	0.51909
GO:0035002	liquid clearance, open tracheal system	14	3	2.68	2854	0.51909	0.51909
GO:0051607	defense response to virus	49	12	9.38	2364	0.21518	0.52373
GO:0045824	negative regulation of innate immune response	30	6	5.74	2867	0.52517	0.52517
GO:0007286	spermatid development	101	25	19.33	2079	0.09672	0.5332
GO:0006402	mRNA catabolic process	82	25	15.69	1450	0.00891	0.53426
GO:0046700	heterocycle catabolic process	164	38	31.38	2123	0.11178	0.53516
GO:0032008	positive regulation of TOR signaling	37	13	7.08	1572	0.01607	0.53543
GO:0045930	negative regulation of mitotic cell cycle	67	17	12.82	2157	0.12719	0.53602
GO:0090307	mitotic spindle assembly	25	5	4.78	2877	0.53625	0.53625
GO:0030162	regulation of proteolysis	131	28	25.07	2513	0.2878	0.53644
GO:0005991	trehalose metabolic process	9	2	1.72	2878	0.53735	0.53735
GO:0006268	DNA unwinding involved in DNA replication	9	2	1.72	2879	0.53735	0.53735
GO:0006688	glycosphingolipid biosynthetic process	9	2	1.72	2880	0.53735	0.53735
GO:0009642	response to light intensity	9	2	1.72	2881	0.53735	0.53735
GO:0010032	meiotic chromosome condensation	9	2	1.72	2882	0.53735	0.53735
GO:0050766	positive regulation of phagocytosis	9	2	1.72	2883	0.53735	0.53735
GO:2000104	negative regulation of DNA-dependent DNA replication	9	2	1.72	2884	0.53735	0.53735
GO:2000779	regulation of double-strand break repair	9	2	1.72	2885	0.53735	0.53735
GO:0045088	regulation of innate immune response	83	16	15.88	2875	0.53135	0.5374
GO:0007098	centrosome cycle	77	25	14.73	1262	0.00363	0.54516
GO:0010648	negative regulation of cell communication	321	135	61.42	169	5.2e-22	0.55474
GO:0031399	regulation of protein modification process	286	109	54.73	272	2.3e-14	0.55951
GO:0048598	embryonic morphogenesis	211	91	40.37	241	5.4e-16	0.56049
GO:0042325	regulation of phosphorylation	221	90	42.29	282	5.1e-14	0.56118
GO:0048469	cell maturation	170	73	32.53	305	5.7e-13	0.56297
GO:0035282	segmentation	210	78	40.18	405	5.3e-10	0.56356
GO:0060627	regulation of vesicle-mediated transport	111	57	21.24	269	1.9e-14	0.56414
GO:0044089	positive regulation of cellular component biogenesis	137	58	26.22	392	2.8e-10	0.56506
GO:0023061	signal release	134	56	25.64	420	1e-09	0.5654
GO:0023014	signal transduction by protein phosphorylation	137	54	26.22	492	2.4e-08	0.566
GO:0007224	smoothened signaling pathway	64	36	12.25	367	4.1e-11	0.567
GO:0035218	leg disc development	96	41	18.37	527	8.5e-08	0.56724
GO:2000736	regulation of stem cell differentiation	27	9	5.17	1904	0.05781	0.56741
GO:0051272	positive regulation of cellular component movement	69	35	13.2	445	3.3e-09	0.56745
GO:0045666	positive regulation of neuron differentiation	71	33	13.59	537	1.4e-07	0.56801
GO:0032465	regulation of cytokinesis	22	6	4.21	2393	0.23309	0.56828
GO:0032868	response to insulin	72	29	13.78	762	2.5e-05	0.56898
GO:0033260	nuclear DNA replication	15	3	2.87	2905	0.56899	0.56899
GO:0035073	pupariation	15	3	2.87	2906	0.56899	0.56899
GO:0036297	interstrand cross-link repair	15	3	2.87	2907	0.56899	0.56899
GO:0016236	macroautophagy	82	28	15.69	1071	0.00091	0.56966
GO:0031047	gene silencing by RNA	72	26	13.78	1028	0.00052	0.56968
GO:0009314	response to radiation	167	44	31.96	1512	0.01316	0.56969
GO:0007472	wing disc morphogenesis	274	130	52.43	132	3.5e-27	0.56979
GO:0098542	defense response to other organism	337	75	64.49	1982	0.08063	0.57001
GO:1902905	positive regulation of supramolecular fiber organization	49	20	9.38	993	0.00036	0.57006
GO:0032386	regulation of intracellular transport	52	20	9.95	1070	0.0009	0.57019
GO:0006807	nitrogen compound metabolic process	4219	813	807.31	2693	0.39107	0.5702
GO:0043624	cellular protein complex disassembly	44	18	8.42	1053	0.00069	0.5703
GO:0006913	nucleocytoplasmic transport	109	30	20.86	1619	0.02034	0.57039
GO:0031345	negative regulation of cell projection organization	19	12	3.64	781	3.1e-05	0.57059
GO:0010770	positive regulation of cell morphogenesis involved in differentiation	38	14	7.27	1418	0.00802	0.57096
GO:0035148	tube formation	37	13	7.08	1573	0.01607	0.57115
GO:0043112	receptor metabolic process	22	10	4.21	1295	0.00437	0.57118
GO:0045862	positive regulation of proteolysis	70	19	13.39	1928	0.06404	0.57122
GO:0014017	neuroblast fate commitment	23	10	4.4	1385	0.00642	0.57123
GO:0051663	oocyte nucleus localization involved in oocyte dorsal/ventral axis specification	10	7	1.91	1050	0.00065	0.57135
GO:0033301	cell cycle comprising mitosis without cytokinesis	27	10	5.17	1630	0.02267	0.5714
GO:0008363	larval chitin-based cuticle development	22	9	4.21	1554	0.01512	0.57141
GO:0034243	regulation of transcription elongation from RNA polymerase II promoter	23	9	4.4	1623	0.02071	0.57146
GO:1902414	protein localization to cell junction	15	7	2.87	1525	0.01415	0.57157
GO:0042386	hemocyte differentiation	37	11	7.08	1983	0.08095	0.57161
GO:0048278	vesicle docking	37	11	7.08	1984	0.08095	0.57161
GO:0015837	amine transport	12	6	2.3	1568	0.01562	0.57166
GO:0071692	protein localization to extracellular region	77	18	14.73	2347	0.20743	0.57176
GO:0000187	activation of MAPK activity	9	5	1.72	1588	0.01619	0.57176
GO:0043506	regulation of JUN kinase activity	10	5	1.91	1666	0.02734	0.57181
GO:0032259	methylation	126	27	24.11	2512	0.28746	0.57184
GO:0006865	amino acid transport	50	12	9.57	2396	0.23715	0.57196
GO:0002221	pattern recognition receptor signaling pathway	9	4	1.72	1972	0.07455	0.57199
GO:0046824	positive regulation of nucleocytoplasmic transport	9	4	1.72	1973	0.07455	0.57199
GO:0030042	actin filament depolymerization	10	4	1.91	2099	0.10602	0.57204
GO:0051153	regulation of striated muscle cell differentiation	12	4	2.3	2294	0.18284	0.57212
GO:0002237	response to molecule of bacterial origin	13	4	2.49	2379	0.22646	0.57217
GO:0006109	regulation of carbohydrate metabolic process	24	6	4.59	2547	0.3042	0.57219
GO:0051100	negative regulation of binding	10	3	1.91	2535	0.2962	0.57227
GO:1902882	regulation of response to oxidative stress	10	3	1.91	2536	0.2962	0.57227
GO:0002807	positive regulation of antimicrobial peptide biosynthetic process	31	7	5.93	2689	0.38084	0.57227
GO:0007562	eclosion	16	4	3.06	2670	0.36726	0.5723
GO:0006405	RNA export from nucleus	49	10	9.38	2797	0.46713	0.57237
GO:0008156	negative regulation of DNA replication	13	3	2.49	2788	0.46621	0.5724
GO:0006336	DNA replication-independent nucleosome assembly	9	2	1.72	2886	0.53735	0.57245
GO:0015800	acidic amino acid transport	9	2	1.72	2887	0.53735	0.57245
GO:0016556	mRNA modification	12	2	2.3	3091	0.69999	0.57258
GO:0006817	phosphate ion transport	16	2	3.06	3298	0.84023	0.57276
GO:0008652	cellular amino acid biosynthetic process	44	3	8.42	3613	0.99445	0.57377
GO:0009792	embryo development ending in birth or egg hatching	170	80	32.53	224	7.3e-17	0.58093
GO:1902533	positive regulation of intracellular signal transduction	163	72	31.19	293	1.5e-13	0.58331
GO:0007304	chorion-containing eggshell formation	85	28	16.26	1165	0.00169	0.5936
GO:0006904	vesicle docking involved in exocytosis	33	10	6.31	1993	0.08391	0.5964
GO:0035209	pupal development	16	4	3.06	2671	0.36726	0.59734
GO:0048072	compound eye pigmentation	16	4	3.06	2672	0.36726	0.59734
GO:0006013	mannose metabolic process	10	2	1.91	2932	0.59763	0.59763
GO:0031937	positive regulation of chromatin silencing	10	2	1.91	2933	0.59763	0.59763
GO:0048142	germarium-derived cystoblast division	10	2	1.91	2934	0.59763	0.59763
GO:0060632	regulation of microtubule-based movement	10	2	1.91	2935	0.59763	0.59763
GO:0072697	protein localization to cell cortex	10	2	1.91	2936	0.59763	0.59763
GO:0044773	mitotic DNA damage checkpoint	17	3	3.25	3068	0.65856	0.59775
GO:0060438	trachea development	19	3	3.64	3173	0.73385	0.59788
GO:0006497	protein lipidation	61	11	11.67	2967	0.6381	0.5979
GO:0005977	glycogen metabolic process	31	5	5.93	3178	0.73425	0.59798
GO:0034605	cellular response to heat	32	6	6.12	2926	0.5932	0.6097
GO:0051225	spindle assembly	70	13	13.39	2928	0.59614	0.60985
GO:0045434	negative regulation of female receptivity, post-mating	16	3	3.06	2954	0.61554	0.61554
GO:0048132	female germ-line stem cell asymmetric division	16	3	3.06	2955	0.61554	0.61554
GO:0035239	tube morphogenesis	475	207	90.89	73	< 1e-30	0.62495
GO:0031327	negative regulation of cellular biosynthetic process	425	147	81.32	260	9.5e-15	0.628
GO:0051960	regulation of nervous system development	326	162	62.38	71	< 1e-30	0.62967
GO:0006446	regulation of translational initiation	22	4	4.21	2965	0.63058	0.63058
GO:0051254	positive regulation of RNA metabolic process	428	145	81.9	286	9.9e-14	0.63868
GO:0072594	establishment of protein localization to organelle	165	29	31.57	3172	0.72608	0.64502
GO:0070925	organelle assembly	360	86	68.89	1511	0.01311	0.64572
GO:0006368	transcription elongation from RNA polymerase II promoter	34	11	6.51	1800	0.04674	0.65024
GO:0008544	epidermis development	57	28	10.91	560	2.9e-07	0.65031
GO:0072657	protein localization to membrane	129	28	24.68	2488	0.25848	0.65063
GO:0007617	mating behavior	103	35	19.71	947	0.00025	0.65071
GO:0007096	regulation of exit from mitosis	11	2	2.1	2976	0.6518	0.6518
GO:0008057	eye pigment granule organization	11	2	2.1	2977	0.6518	0.6518
GO:0010884	positive regulation of lipid storage	11	2	2.1	2978	0.6518	0.6518
GO:0035289	posterior head segmentation	11	2	2.1	2979	0.6518	0.6518
GO:0046693	sperm storage	11	2	2.1	2980	0.6518	0.6518
GO:0071480	cellular response to gamma radiation	11	2	2.1	2981	0.6518	0.6518
GO:0070838	divalent metal ion transport	78	25	14.93	1301	0.0044	0.65195
GO:0051480	regulation of cytosolic calcium ion concentration	28	14	5.36	935	0.00022	0.6523
GO:0060285	cilium-dependent cell motility	52	8	9.95	3243	0.80438	0.65243
GO:0035162	embryonic hemopoiesis	25	12	4.78	1095	0.00101	0.65263
GO:0035215	genital disc development	47	16	8.99	1495	0.01117	0.65268
GO:0010669	epithelial structure maintenance	22	10	4.21	1296	0.00437	0.65297
GO:0060401	cytosolic calcium ion transport	13	7	2.49	1345	0.00539	0.65327
GO:2000647	negative regulation of stem cell proliferation	36	11	6.89	1939	0.06818	0.65336
GO:0016056	rhodopsin mediated signaling pathway	23	8	4.4	1896	0.05706	0.65348
GO:0031445	regulation of heterochromatin assembly	19	6	3.64	2217	0.13903	0.65377
GO:0060232	delamination	10	4	1.91	2100	0.10602	0.65383
GO:0050982	detection of mechanical stimulus	11	4	2.1	2236	0.14239	0.65388
GO:0071901	negative regulation of protein serine/threonine kinase activity	11	4	2.1	2237	0.14239	0.65388
GO:0046785	microtubule polymerization	30	7	5.74	2634	0.34669	0.65402
GO:0016125	sterol metabolic process	20	5	3.83	2624	0.33278	0.65405
GO:0006536	glutamate metabolic process	15	4	2.87	2561	0.31953	0.65406
GO:0006275	regulation of DNA replication	31	7	5.93	2690	0.38084	0.65407
GO:0070286	axonemal dynein complex assembly	16	4	3.06	2673	0.36726	0.6541
GO:0006384	transcription initiation from RNA polymerase III promoter	10	2	1.91	2937	0.59763	0.6543
GO:0007368	determination of left/right symmetry	10	2	1.91	2938	0.59763	0.6543
GO:0034508	centromere complex assembly	10	2	1.91	2939	0.59763	0.6543
GO:0046885	regulation of hormone biosynthetic process	10	2	1.91	2940	0.59763	0.6543
GO:0000393	spliceosomal conformational changes to generate catalytic conformation	5	1	0.96	2985	0.65431	0.65431
GO:0001306	age-dependent response to oxidative stress	5	1	0.96	2986	0.65431	0.65431
GO:0001845	phagolysosome assembly	5	1	0.96	2987	0.65431	0.65431
GO:0006304	DNA modification	5	1	0.96	2988	0.65431	0.65431
GO:0006538	glutamate catabolic process	5	1	0.96	2989	0.65431	0.65431
GO:0006568	tryptophan metabolic process	5	1	0.96	2990	0.65431	0.65431
GO:0006723	cuticle hydrocarbon biosynthetic process	5	1	0.96	2991	0.65431	0.65431
GO:0006862	nucleotide transport	5	1	0.96	2992	0.65431	0.65431
GO:0006901	vesicle coating	5	1	0.96	2993	0.65431	0.65431
GO:0007065	male meiosis sister chromatid cohesion	5	1	0.96	2994	0.65431	0.65431
GO:0007561	imaginal disc eversion	5	1	0.96	2995	0.65431	0.65431
GO:0007563	regulation of eclosion	5	1	0.96	2996	0.65431	0.65431
GO:0007589	body fluid secretion	5	1	0.96	2997	0.65431	0.65431
GO:0009595	detection of biotic stimulus	5	1	0.96	2998	0.65431	0.65431
GO:0010378	temperature compensation of the circadian clock	5	1	0.96	2999	0.65431	0.65431
GO:0010457	centriole-centriole cohesion	5	1	0.96	3000	0.65431	0.65431
GO:0010526	negative regulation of transposition, RNA-mediated	5	1	0.96	3001	0.65431	0.65431
GO:0010559	regulation of glycoprotein biosynthetic process	5	1	0.96	3002	0.65431	0.65431
GO:0010898	positive regulation of triglyceride catabolic process	5	1	0.96	3003	0.65431	0.65431
GO:0015813	L-glutamate transmembrane transport	5	1	0.96	3004	0.65431	0.65431
GO:0019221	cytokine-mediated signaling pathway	5	1	0.96	3005	0.65431	0.65431
GO:0030037	actin filament reorganization involved in cell cycle	5	1	0.96	3006	0.65431	0.65431
GO:0031990	mRNA export from nucleus in response to heat stress	5	1	0.96	3007	0.65431	0.65431
GO:0032351	negative regulation of hormone metabolic process	5	1	0.96	3008	0.65431	0.65431
GO:0032370	positive regulation of lipid transport	5	1	0.96	3009	0.65431	0.65431
GO:0034080	CENP-A containing nucleosome assembly	5	1	0.96	3010	0.65431	0.65431
GO:0035193	larval central nervous system remodeling	5	1	0.96	3011	0.65431	0.65431
GO:0038066	p38MAPK cascade	5	1	0.96	3012	0.65431	0.65431
GO:0040031	snRNA modification	5	1	0.96	3013	0.65431	0.65431
GO:0042149	cellular response to glucose starvation	5	1	0.96	3014	0.65431	0.65431
GO:0042424	catecholamine catabolic process	5	1	0.96	3015	0.65431	0.65431
GO:0042439	ethanolamine-containing compound metabolic process	5	1	0.96	3016	0.65431	0.65431
GO:0042795	snRNA transcription by RNA polymerase II	5	1	0.96	3017	0.65431	0.65431
GO:0042908	xenobiotic transport	5	1	0.96	3018	0.65431	0.65431
GO:0042982	amyloid precursor protein metabolic process	5	1	0.96	3019	0.65431	0.65431
GO:0043555	regulation of translation in response to stress	5	1	0.96	3020	0.65431	0.65431
GO:0043968	histone H2A acetylation	5	1	0.96	3021	0.65431	0.65431
GO:0045199	maintenance of epithelial cell apical/basal polarity	5	1	0.96	3022	0.65431	0.65431
GO:0045612	positive regulation of hemocyte differentiation	5	1	0.96	3023	0.65431	0.65431
GO:0045998	positive regulation of ecdysteroid biosynthetic process	5	1	0.96	3024	0.65431	0.65431
GO:0046337	phosphatidylethanolamine metabolic process	5	1	0.96	3025	0.65431	0.65431
GO:0048209	regulation of vesicle targeting, to, from or within Golgi	5	1	0.96	3026	0.65431	0.65431
GO:0048728	proboscis development	5	1	0.96	3027	0.65431	0.65431
GO:0051013	microtubule severing	5	1	0.96	3028	0.65431	0.65431
GO:0051291	protein heterooligomerization	5	1	0.96	3029	0.65431	0.65431
GO:0051928	positive regulation of calcium ion transport	5	1	0.96	3030	0.65431	0.65431
GO:0060236	regulation of mitotic spindle organization	5	1	0.96	3031	0.65431	0.65431
GO:0061462	protein localization to lysosome	5	1	0.96	3032	0.65431	0.65431
GO:0070898	RNA polymerase III preinitiation complex assembly	5	1	0.96	3033	0.65431	0.65431
GO:0070920	regulation of production of small RNA involved in gene silencing by RNA	5	1	0.96	3034	0.65431	0.65431
GO:0071907	determination of digestive tract left/right asymmetry	5	1	0.96	3035	0.65431	0.65431
GO:0090069	regulation of ribosome biogenesis	5	1	0.96	3036	0.65431	0.65431
GO:0090148	membrane fission	5	1	0.96	3037	0.65431	0.65431
GO:0090435	protein localization to nuclear envelope	5	1	0.96	3038	0.65431	0.65431
GO:0097327	response to antineoplastic agent	5	1	0.96	3039	0.65431	0.65431
GO:0098908	regulation of neuronal action potential	5	1	0.96	3040	0.65431	0.65431
GO:1901070	guanosine-containing compound biosynthetic process	5	1	0.96	3041	0.65431	0.65431
GO:1901976	regulation of cell cycle checkpoint	5	1	0.96	3042	0.65431	0.65431
GO:2001057	reactive nitrogen species metabolic process	5	1	0.96	3043	0.65431	0.65431
GO:2001242	regulation of intrinsic apoptotic signaling pathway	5	1	0.96	3044	0.65431	0.65431
GO:0000731	DNA synthesis involved in DNA repair	12	2	2.3	3092	0.69999	0.65439
GO:0010906	regulation of glucose metabolic process	16	2	3.06	3299	0.84023	0.65456
GO:0018990	ecdysis, chitin-based cuticle	17	3	3.25	3069	0.65856	0.65856
GO:0046426	negative regulation of receptor signaling pathway via JAK-STAT	17	3	3.25	3070	0.65856	0.65856
GO:0045087	innate immune response	164	40	31.38	1889	0.05504	0.66066
GO:0009967	positive regulation of signal transduction	337	142	64.49	158	3.3e-23	0.66431
GO:0000045	autophagosome assembly	33	10	6.31	1994	0.08391	0.66516
GO:0006486	protein glycosylation	97	10	18.56	3608	0.99398	0.67103
GO:0000226	microtubule cytoskeleton organization	327	100	62.57	556	2.9e-07	0.68193
GO:0032869	cellular response to insulin stimulus	68	28	13.01	748	2.2e-05	0.69491
GO:0009790	embryo development	469	190	89.74	117	2.7e-28	0.6958
GO:0007288	sperm axoneme assembly	18	3	3.44	3087	0.69798	0.69798
GO:0030317	flagellated sperm motility	36	6	6.89	3114	0.71191	0.69816
GO:0031396	regulation of protein ubiquitination	30	6	5.74	2868	0.52517	0.6998
[truncated: 2,189 more rows]

## Sheet: Module2
GO.ID	Term	Annotated	Significant	Expected	Rank in Fisher.classic	Fisher.classic	Fisher.weight01
GO:0006120	mitochondrial electron transport, NADH to ubiquinone	35	28	3.64	10	6.6e-22	6.6e-22
GO:0015986	ATP synthesis coupled proton transport	21	15	2.18	14	4.7e-11	3.8e-09
GO:0005978	glycogen biosynthetic process	8	7	0.83	39	9.3e-07	9.3e-07
GO:0006099	tricarboxylic acid cycle	37	15	3.84	41	1.6e-06	1.6e-06
GO:0006122	mitochondrial electron transport, ubiquinol to cytochrome c	14	8	1.45	59	2.2e-05	2.2e-05
GO:0032981	mitochondrial respiratory chain complex I assembly	14	8	1.45	60	2.2e-05	2.2e-05
GO:0032543	mitochondrial translation	104	26	10.8	54	1.5e-05	7.7e-05
GO:0040003	chitin-based cuticle development	94	19	9.76	131	0.00325	0.00043
GO:0030239	myofibril assembly	47	16	4.88	52	1.1e-05	0.0005
GO:0014866	skeletal myofibril assembly	8	5	0.83	83	0.00051	0.00051
GO:0050881	musculoskeletal movement	5	4	0.52	85	0.00053	0.00053
GO:1902600	proton transmembrane transport	64	27	6.65	12	3.8e-11	0.00095
GO:0006121	mitochondrial electron transport, succinate to ubiquinone	9	5	0.93	95	0.00105	0.00105
GO:0006662	glycerol ether metabolic process	9	5	0.93	96	0.00105	0.00105
GO:0046680	response to DDT	9	5	0.93	97	0.00105	0.00105
GO:0006123	mitochondrial electron transport, cytochrome c to oxygen	13	6	1.35	99	0.00112	0.00112
GO:0006096	glycolytic process	27	9	2.8	102	0.00113	0.00113
GO:0009893	positive regulation of metabolic process	809	66	84.04	2809	0.98916	0.0012
GO:0006941	striated muscle contraction	6	4	0.62	107	0.00146	0.00146
GO:0042407	cristae formation	6	4	0.62	108	0.00146	0.00146
GO:0009060	aerobic respiration	60	26	6.23	13	4.2e-11	0.00179
GO:0006390	mitochondrial transcription	10	5	1.04	116	0.00193	0.00193
GO:0055093	response to hyperoxia	10	5	1.04	117	0.00193	0.00193
GO:0042776	mitochondrial ATP synthesis coupled proton transport	7	4	0.73	130	0.00313	0.00313
GO:0008340	determination of adult lifespan	151	27	15.69	133	0.00334	0.00334
GO:0016059	deactivation of rhodopsin mediated signaling	17	6	1.77	141	0.00559	0.00507
GO:0062013	positive regulation of small molecule metabolic process	13	6	1.35	100	0.00112	0.00572
GO:0090646	mitochondrial tRNA processing	8	4	0.83	144	0.00575	0.00575
GO:0006637	acyl-CoA metabolic process	37	8	3.84	231	0.03321	0.00946
GO:0008053	mitochondrial fusion	11	4	1.14	190	0.02102	0.0095
GO:0010378	temperature compensation of the circadian clock	5	3	0.52	158	0.00951	0.00951
GO:0051341	regulation of oxidoreductase activity	5	3	0.52	159	0.00951	0.00951
GO:0051881	regulation of mitochondrial membrane potential	5	3	0.52	160	0.00951	0.00951
GO:0006413	translational initiation	64	13	6.65	168	0.0131	0.00953
GO:0008610	lipid biosynthetic process	200	19	20.78	1667	0.69552	0.00964
GO:0045214	sarcomere organization	36	9	3.74	161	0.00964	0.00964
GO:0007005	mitochondrion organization	200	48	20.78	29	1.7e-08	0.00998
GO:0008535	respiratory chain complex IV assembly	14	6	1.45	112	0.00178	0.01072
GO:0019320	hexose catabolic process	11	4	1.14	191	0.02102	0.01076
GO:0046483	heterocycle metabolic process	2115	211	219.7	1891	0.77183	0.01109
GO:0002181	cytoplasmic translation	127	23	13.19	140	0.00551	0.01116
GO:0006627	protein processing involved in protein targeting to mitochondrion	6	3	0.62	176	0.01756	0.01756
GO:0016540	protein autoprocessing	6	3	0.62	177	0.01756	0.01756
GO:0034551	mitochondrial respiratory chain complex III assembly	6	3	0.62	178	0.01756	0.01756
GO:0046701	insecticide catabolic process	6	3	0.62	179	0.01756	0.01756
GO:0051560	mitochondrial calcium ion homeostasis	6	3	0.62	180	0.01756	0.01756
GO:0070059	intrinsic apoptotic signaling pathway in response to endoplasmic reticulum stress	6	3	0.62	181	0.01756	0.01756
GO:1900407	regulation of cellular response to oxidative stress	6	3	0.62	182	0.01756	0.01756
GO:0060047	heart contraction	30	4	3.12	821	0.38008	0.01764
GO:0007032	endosome organization	16	5	1.66	187	0.01971	0.01971
GO:0016082	synaptic vesicle priming	16	5	1.66	188	0.01971	0.01971
GO:0006936	muscle contraction	24	9	2.49	78	0.00042	0.02075
GO:0006744	ubiquinone biosynthetic process	11	4	1.14	192	0.02102	0.02102
GO:0048082	regulation of adult chitin-containing cuticle pigmentation	11	4	1.14	193	0.02102	0.02102
GO:0070873	regulation of glycogen metabolic process	11	4	1.14	194	0.02102	0.02102
GO:0046034	ATP metabolic process	137	79	14.23	1	< 1e-30	0.02362
GO:0022904	respiratory electron transport chain	81	51	8.41	7	1.4e-30	0.02527
GO:0022900	electron transport chain	84	53	8.73	5	< 1e-30	0.02755
GO:0003012	muscle system process	32	12	3.32	68	4.6e-05	0.02788
GO:0002082	regulation of oxidative phosphorylation	12	5	1.25	139	0.00508	0.02827
GO:0006102	isocitrate metabolic process	7	3	0.73	206	0.02839	0.02839
GO:0006116	NADH oxidation	7	3	0.73	207	0.02839	0.02839
GO:0006697	ecdysone biosynthetic process	7	3	0.73	208	0.02839	0.02839
GO:0007249	I-kappaB kinase/NF-kappaB signaling	7	3	0.73	209	0.02839	0.02839
GO:0030382	sperm mitochondrion organization	7	3	0.73	210	0.02839	0.02839
GO:0042770	signal transduction in response to DNA damage	7	3	0.73	211	0.02839	0.02839
GO:0046825	regulation of protein export from nucleus	7	3	0.73	212	0.02839	0.02839
GO:0060326	cell chemotaxis	7	3	0.73	213	0.02839	0.02839
GO:0097164	ammonium ion metabolic process	7	3	0.73	214	0.02839	0.02839
GO:0006783	heme biosynthetic process	12	4	1.25	217	0.02899	0.02899
GO:0033617	mitochondrial cytochrome c oxidase assembly	12	4	1.25	218	0.02899	0.02899
GO:0006955	immune response	269	23	27.94	2182	0.86675	0.02978
GO:0019674	NAD metabolic process	10	5	1.04	118	0.00193	0.02997
GO:0031123	RNA 3'-end processing	72	11	7.48	435	0.12316	0.02999
GO:0005980	glycogen catabolic process	14	4	1.45	263	0.04961	0.03005
GO:0043266	regulation of potassium ion transport	8	3	0.83	248	0.04198	0.03008
GO:0010720	positive regulation of cell development	142	12	14.75	2029	0.81468	0.03038
GO:0022603	regulation of anatomical structure morphogenesis	232	19	24.1	2272	0.89193	0.03053
GO:0006030	chitin metabolic process	68	12	7.06	257	0.04578	0.03056
GO:0016226	iron-sulfur cluster assembly	18	5	1.87	228	0.03248	0.03248
GO:0007406	negative regulation of neuroblast proliferation	31	7	3.22	234	0.03637	0.03637
GO:0031440	regulation of mRNA 3'-end processing	13	4	1.35	238	0.03851	0.03851
GO:0046835	carbohydrate phosphorylation	13	4	1.35	239	0.03851	0.03851
GO:0000027	ribosomal large subunit assembly	19	5	1.97	247	0.04043	0.04043
GO:0043280	positive regulation of cysteine-type endopeptidase activity involved in apoptotic process	24	6	2.49	226	0.03245	0.04182
GO:0001178	regulation of transcriptional start site selection at RNA polymerase II promoter	8	3	0.83	249	0.04198	0.04198
GO:0007458	progression of morphogenetic furrow involved in compound eye morphogenesis	8	3	0.83	250	0.04198	0.04198
GO:0019321	pentose metabolic process	8	3	0.83	251	0.04198	0.04198
GO:0060361	flight	8	3	0.83	252	0.04198	0.04198
GO:0042026	protein refolding	26	6	2.7	258	0.04649	0.04649
GO:0007602	phototransduction	52	15	5.4	73	0.00018	0.0482
GO:0006414	translational elongation	28	6	2.91	289	0.06378	0.04942
GO:0000281	mitotic cytokinesis	69	12	7.17	268	0.05041	0.05041
GO:0015672	monovalent inorganic cation transport	139	36	14.44	36	1.4e-07	0.0539
GO:0010821	regulation of mitochondrion organization	22	6	2.29	199	0.0215	0.05586
GO:1901615	organic hydroxy compound metabolic process	144	18	14.96	608	0.23644	0.05593
GO:0051153	regulation of striated muscle cell differentiation	12	4	1.25	219	0.02899	0.05596
GO:0030641	regulation of cellular pH	27	5	2.8	455	0.14214	0.05602
GO:0070071	proton-transporting two-sector ATPase complex assembly	9	3	0.93	273	0.05821	0.05604
GO:0000054	ribosomal subunit export from nucleus	10	3	1.04	301	0.07692	0.05605
GO:0002183	cytoplasmic translational initiation	15	3	1.56	558	0.19909	0.05611
GO:0035218	leg disc development	96	7	9.97	2245	0.88295	0.05659
GO:1904396	regulation of neuromuscular junction development	107	6	11.12	2669	0.9722	0.05683
GO:0007229	integrin-mediated signaling pathway	9	3	0.93	274	0.05821	0.05821
GO:0006402	mRNA catabolic process	82	10	8.52	780	0.34535	0.0583
GO:0007608	sensory perception of smell	61	11	6.34	262	0.04753	0.06244
GO:0010629	negative regulation of gene expression	565	42	58.69	2880	0.9945	0.06349
GO:0046716	muscle cell cellular homeostasis	28	6	2.91	290	0.06378	0.06378
GO:0048066	developmental pigmentation	80	15	8.31	175	0.01659	0.07599
GO:0006904	vesicle docking involved in exocytosis	33	6	3.43	401	0.1213	0.0768
GO:0043085	positive regulation of catalytic activity	169	20	17.56	713	0.30186	0.07683
GO:0000338	protein deneddylation	10	3	1.04	302	0.07692	0.07692
GO:0006094	gluconeogenesis	10	3	1.04	303	0.07692	0.07692
GO:0006937	regulation of muscle contraction	10	3	1.04	304	0.07692	0.07692
GO:0031629	synaptic vesicle fusion to presynaptic active zone membrane	10	3	1.04	305	0.07692	0.07692
GO:0048738	cardiac muscle tissue development	10	3	1.04	306	0.07692	0.07692
GO:0001934	positive regulation of protein phosphorylation	105	7	10.91	2424	0.92969	0.07809
GO:0035196	production of miRNAs involved in gene silencing by miRNA	16	4	1.66	299	0.07647	0.087
GO:0000186	activation of MAPKK activity	5	2	0.52	329	0.08714	0.08714
GO:0006085	acetyl-CoA biosynthetic process	5	2	0.52	330	0.08714	0.08714
GO:0006106	fumarate metabolic process	5	2	0.52	331	0.08714	0.08714
GO:0006538	glutamate catabolic process	5	2	0.52	332	0.08714	0.08714
GO:0007473	wing disc proximal/distal pattern formation	5	2	0.52	333	0.08714	0.08714
GO:0007604	phototransduction, UV	5	2	0.52	334	0.08714	0.08714
GO:0031638	zymogen activation	5	2	0.52	335	0.08714	0.08714
GO:0032790	ribosome disassembly	5	2	0.52	336	0.08714	0.08714
GO:0034497	protein localization to phagophore assembly site	5	2	0.52	337	0.08714	0.08714
GO:0034553	mitochondrial respiratory chain complex II assembly	5	2	0.52	338	0.08714	0.08714
GO:0038001	paracrine signaling	5	2	0.52	339	0.08714	0.08714
GO:0042381	hemolymph coagulation	5	2	0.52	340	0.08714	0.08714
GO:0045745	positive regulation of G protein-coupled receptor signaling pathway	5	2	0.52	341	0.08714	0.08714
GO:0045998	positive regulation of ecdysteroid biosynthetic process	5	2	0.52	342	0.08714	0.08714
GO:0046477	glycosylceramide catabolic process	5	2	0.52	343	0.08714	0.08714
GO:0051291	protein heterooligomerization	5	2	0.52	344	0.08714	0.08714
GO:0060323	head morphogenesis	5	2	0.52	345	0.08714	0.08714
GO:0061462	protein localization to lysosome	5	2	0.52	346	0.08714	0.08714
GO:0070525	tRNA threonylcarbamoyladenosine metabolic process	5	2	0.52	347	0.08714	0.08714
GO:1903862	positive regulation of oxidative phosphorylation	5	2	0.52	348	0.08714	0.08714
GO:1904502	regulation of lipophagy	5	2	0.52	349	0.08714	0.08714
GO:0051452	intracellular pH reduction	17	3	1.77	637	0.25637	0.08718
GO:0051960	regulation of nervous system development	326	24	33.86	2695	0.97658	0.08906
GO:0006006	glucose metabolic process	41	11	4.26	126	0.00242	0.09087
GO:0007629	flight behavior	17	4	1.77	367	0.09212	0.09212
GO:0034446	substrate adhesion-dependent cell spreading	11	3	1.14	374	0.09789	0.09789
GO:0042773	ATP synthesis coupled electron transport	74	48	7.69	8	9.8e-30	0.09956
GO:0017004	cytochrome complex assembly	21	10	2.18	55	1.7e-05	0.10313
GO:0022400	regulation of rhodopsin mediated signaling pathway	18	7	1.87	106	0.00145	0.10342
GO:0008202	steroid metabolic process	40	8	4.16	266	0.05027	0.10356
GO:0003008	system process	477	52	49.55	819	0.37563	0.1037
GO:0006677	glycosylceramide metabolic process	6	3	0.62	183	0.01756	0.10372
GO:0006473	protein acetylation	87	11	9.04	704	0.29125	0.10376
GO:0043038	amino acid activation	41	6	4.26	632	0.24915	0.10379
GO:0002253	activation of immune response	7	2	0.73	469	0.15934	0.10384
GO:0051282	regulation of sequestering of calcium ion	7	2	0.73	470	0.15934	0.10384
GO:0018202	peptidyl-histidine modification	8	2	0.83	539	0.19847	0.10385
GO:0019388	galactose catabolic process	9	2	0.93	609	0.23854	0.10386
GO:0072331	signal transduction by p53 class mediator	9	2	0.93	610	0.23854	0.10386
GO:1903363	negative regulation of cellular protein catabolic process	9	2	0.93	611	0.23854	0.10386
GO:0045168	cell-cell signaling involved in cell fate commitment	11	2	1.14	739	0.31918	0.10388
GO:0007449	proximal/distal pattern formation, imaginal disc	22	3	2.29	856	0.40416	0.1039
GO:0007316	pole plasm RNA localization	48	4	4.99	1825	0.74906	0.10408
GO:0002066	columnar/cuboidal epithelial cell development	278	21	28.88	2561	0.95778	0.10486
GO:0007519	skeletal muscle tissue development	12	3	1.25	396	0.12085	0.12085
GO:0042542	response to hydrogen peroxide	12	3	1.25	397	0.12085	0.12085
GO:0043162	ubiquitin-dependent protein catabolic process via the multivesicular body sorting pathway	12	3	1.25	398	0.12085	0.12085
GO:0007446	imaginal disc growth	55	6	5.71	1167	0.51414	0.12128
GO:0051345	positive regulation of hydrolase activity	104	14	10.8	527	0.18863	0.12153
GO:0045324	late endosome to vacuole transport	12	3	1.25	399	0.12085	0.12185
GO:0001682	tRNA 5'-leader removal	6	2	0.62	402	0.12193	0.12193
GO:0007211	octopamine or tyramine signaling pathway	6	2	0.62	403	0.12193	0.12193
GO:0007516	hemocyte development	6	2	0.62	404	0.12193	0.12193
GO:0008643	carbohydrate transport	6	2	0.62	405	0.12193	0.12193
GO:0009263	deoxyribonucleotide biosynthetic process	6	2	0.62	406	0.12193	0.12193
GO:0019359	nicotinamide nucleotide biosynthetic process	6	2	0.62	407	0.12193	0.12193
GO:0019430	removal of superoxide radicals	6	2	0.62	408	0.12193	0.12193
GO:0034308	primary alcohol metabolic process	6	2	0.62	409	0.12193	0.12193
GO:0035542	regulation of SNARE complex assembly	6	2	0.62	410	0.12193	0.12193
GO:0043393	regulation of protein binding	6	2	0.62	411	0.12193	0.12193
GO:0043470	regulation of carbohydrate catabolic process	6	2	0.62	412	0.12193	0.12193
GO:0045039	protein insertion into mitochondrial inner membrane	6	2	0.62	413	0.12193	0.12193
GO:0045069	regulation of viral genome replication	6	2	0.62	414	0.12193	0.12193
GO:0046168	glycerol-3-phosphate catabolic process	6	2	0.62	415	0.12193	0.12193
GO:0071219	cellular response to molecule of bacterial origin	6	2	0.62	416	0.12193	0.12193
GO:0090251	protein localization involved in establishment of planar polarity	6	2	0.62	417	0.12193	0.12193
GO:0007474	imaginal disc-derived wing vein specification	56	9	5.82	433	0.12201	0.12201
GO:0044057	regulation of system process	59	7	6.13	868	0.41541	0.12204
GO:0000165	MAPK cascade	133	11	13.82	2067	0.82818	0.12286
GO:0055114	oxidation-reduction process	528	119	54.85	11	3.6e-17	0.13349
GO:0006575	cellular modified amino acid metabolic process	78	11	8.1	522	0.18265	0.14513
GO:0072593	reactive oxygen species metabolic process	36	6	3.74	495	0.16483	0.14535
GO:0001933	negative regulation of protein phosphorylation	66	9	6.86	628	0.24341	0.14539
GO:0000077	DNA damage checkpoint	30	5	3.12	532	0.19551	0.14548
GO:0018023	peptidyl-lysine trimethylation	13	3	1.35	460	0.14556	0.14556
GO:0043488	regulation of mRNA stability	13	3	1.35	461	0.14556	0.14556
GO:0034968	histone lysine methylation	53	7	5.51	719	0.31001	0.14561
GO:0045454	cell redox homeostasis	43	7	4.47	467	0.15324	0.15324
GO:0000470	maturation of LSU-rRNA	19	4	1.97	441	0.12749	0.15914
GO:0001746	Bolwig's organ morphogenesis	7	2	0.73	471	0.15934	0.15934
GO:0001764	neuron migration	7	2	0.73	472	0.15934	0.15934
GO:0006398	mRNA 3'-end processing by stem-loop binding and cleavage	7	2	0.73	473	0.15934	0.15934
GO:0006488	dolichol-linked oligosaccharide biosynthetic process	7	2	0.73	474	0.15934	0.15934
GO:0023058	adaptation of signaling pathway	7	2	0.73	475	0.15934	0.15934
GO:0031053	primary miRNA processing	7	2	0.73	476	0.15934	0.15934
GO:0032418	lysosome localization	7	2	0.73	477	0.15934	0.15934
GO:0035224	genital disc anterior/posterior pattern formation	7	2	0.73	478	0.15934	0.15934
GO:0046580	negative regulation of Ras protein signal transduction	7	2	0.73	479	0.15934	0.15934
GO:0046831	regulation of RNA export from nucleus	7	2	0.73	480	0.15934	0.15934
GO:0051092	positive regulation of NF-kappaB transcription factor activity	7	2	0.73	481	0.15934	0.15934
GO:0070131	positive regulation of mitochondrial translation	7	2	0.73	482	0.15934	0.15934
GO:0071880	adenylate cyclase-activating adrenergic receptor signaling pathway	7	2	0.73	483	0.15934	0.15934
GO:0090141	positive regulation of mitochondrial fission	7	2	0.73	484	0.15934	0.15934
GO:0090317	negative regulation of intracellular protein transport	7	2	0.73	485	0.15934	0.15934
GO:1903146	regulation of autophagy of mitochondrion	7	2	0.73	486	0.15934	0.15934
GO:0007267	cell-cell signaling	437	32	45.4	2813	0.9899	0.16357
GO:0045292	mRNA cis splicing, via spliceosome	21	4	2.18	501	0.16757	0.16757
GO:0035556	intracellular signal transduction	587	58	60.98	1642	0.68213	0.1688
GO:0006090	pyruvate metabolic process	41	12	4.26	87	0.00067	0.16935
GO:0016063	rhodopsin biosynthetic process	14	3	1.45	505	0.17172	0.17172
GO:0034389	lipid droplet organization	14	3	1.45	506	0.17172	0.17172
GO:0045494	photoreceptor cell maintenance	14	3	1.45	507	0.17172	0.17172
GO:0030036	actin cytoskeleton organization	266	31	27.63	660	0.27375	0.17621
GO:0009306	protein secretion	70	8	7.27	992	0.4439	0.18152
GO:0006886	intracellular protein transport	387	46	40.2	521	0.18241	0.19222
GO:0032482	Rab protein signal transduction	42	7	4.36	454	0.14004	0.19507
GO:0006406	mRNA export from nucleus	30	5	3.12	533	0.19551	0.19551
GO:0046031	ADP metabolic process	29	10	3.01	79	0.00044	0.19577
GO:0033875	ribonucleoside bisphosphate metabolic process	45	9	4.67	244	0.03913	0.19629
GO:0034032	purine nucleoside bisphosphate metabolic process	45	9	4.67	245	0.03913	0.19629
GO:0000963	mitochondrial RNA processing	10	5	1.04	119	0.00193	0.19636
GO:0010952	positive regulation of peptidase activity	31	7	3.22	235	0.03637	0.19639
GO:0034982	mitochondrial protein processing	8	4	0.83	145	0.00575	0.19651
GO:0006734	NADH metabolic process	9	4	0.93	156	0.0095	0.19653
GO:1902653	secondary alcohol biosynthetic process	9	4	0.93	157	0.0095	0.19653
GO:0051236	establishment of RNA localization	91	12	9.45	602	0.23282	0.19663
GO:0001895	retina homeostasis	16	4	1.66	300	0.07647	0.19668
GO:1903580	positive regulation of ATP metabolic process	7	3	0.73	215	0.02839	0.19669
GO:0051208	sequestering of calcium ion	9	3	0.93	275	0.05821	0.19673
GO:0070129	regulation of mitochondrial translation	9	3	0.93	276	0.05821	0.19673
GO:0006672	ceramide metabolic process	19	4	1.97	442	0.12749	0.19674
GO:0042133	neurotransmitter metabolic process	30	5	3.12	534	0.19551	0.19676
GO:0018206	peptidyl-methionine modification	11	3	1.14	375	0.09789	0.19677
GO:0051402	neuron apoptotic process	22	4	2.29	528	0.18908	0.1968
GO:0031060	regulation of histone methylation	24	4	2.49	604	0.23442	0.19684
GO:0071396	cellular response to lipid	24	3	2.49	1008	0.46146	0.19703
GO:1905037	autophagosome organization	35	4	3.64	1140	0.49995	0.19706
GO:0050920	regulation of chemotaxis	31	3	3.22	1537	0.6386	0.19718
GO:0016198	axon choice point recognition	27	2	2.8	1944	0.78672	0.19729
GO:0036294	cellular response to decreased oxygen levels	30	2	3.12	2069	0.83372	0.19735
GO:0010467	gene expression	2052	212	213.16	1314	0.55185	0.19747
GO:0042745	circadian sleep/wake cycle	46	3	4.78	2187	0.8703	0.19748
GO:0030703	eggshell formation	87	7	9.04	2022	0.81274	0.19753
GO:0051258	protein polymerization	93	6	9.66	2434	0.93088	0.19785
GO:0051338	regulation of transferase activity	103	6	10.7	2613	0.96365	0.19806
GO:0009409	response to cold	15	3	1.56	559	0.19909	0.19838
GO:0006071	glycerol metabolic process	8	2	0.83	540	0.19847	0.19847
GO:0006353	DNA-templated transcription, termination	8	2	0.83	541	0.19847	0.19847
GO:0006379	mRNA cleavage	8	2	0.83	542	0.19847	0.19847
GO:0048047	mating behavior, sex discrimination	8	2	0.83	543	0.19847	0.19847
GO:0048140	male germ-line cyst encapsulation	8	2	0.83	544	0.19847	0.19847
GO:0070584	mitochondrion morphogenesis	8	2	0.83	545	0.19847	0.19847
GO:1901739	regulation of myoblast fusion	8	2	0.83	546	0.19847	0.19847
GO:0043277	apoptotic cell clearance	18	3	1.87	697	0.28581	0.19848
GO:0007254	JNK cascade	68	7	7.06	1334	0.56898	0.19887
GO:0006623	protein targeting to vacuole	15	3	1.56	560	0.19909	0.19909
GO:0007527	adult somatic muscle development	15	3	1.56	561	0.19909	0.19909
GO:0031398	positive regulation of protein ubiquitination	15	3	1.56	562	0.19909	0.19909
GO:0051865	protein autoubiquitination	15	3	1.56	563	0.19909	0.19909
GO:1901360	organic cyclic compound metabolic process	2206	220	229.16	1904	0.77955	0.19953
GO:0048285	organelle fission	288	17	29.92	2956	0.99759	0.19973
GO:0051093	negative regulation of developmental process	200	16	20.78	2275	0.89537	0.20046
GO:0003002	regionalization	417	27	43.32	2979	0.99827	0.20046
GO:0006464	cellular protein modification process	1206	117	125.28	2020	0.81239	0.20229
GO:0016043	cellular component organization	2522	241	261.98	2527	0.95092	0.20281
GO:0031146	SCF-dependent proteasomal ubiquitin-dependent protein catabolic process	63	9	6.54	569	0.20314	0.20314
GO:0006468	protein phosphorylation	399	37	41.45	1966	0.795	0.20505
GO:0001737	establishment of imaginal disc-derived wing hair orientation	23	4	2.39	570	0.21141	0.21141
GO:0007498	mesoderm development	90	10	9.35	1006	0.4611	0.22302
GO:0006727	ommochrome biosynthetic process	16	3	1.66	582	0.22738	0.22738
GO:0006919	activation of cysteine-type endopeptidase activity involved in apoptotic process	16	3	1.66	583	0.22738	0.22738
GO:0006816	calcium ion transport	61	6	6.34	1462	0.61855	0.22818
GO:0000398	mRNA splicing, via spliceosome	248	30	25.76	572	0.21217	0.22945
GO:0016197	endosomal transport	109	16	11.32	373	0.09749	0.23238
GO:0007507	heart development	96	12	9.97	705	0.2927	0.23412
GO:0006897	endocytosis	155	14	16.1	1834	0.74939	0.23425
GO:0006378	mRNA polyadenylation	24	4	2.49	605	0.23442	0.23442
GO:0070983	dendrite guidance	24	4	2.49	606	0.23442	0.23442
GO:0006479	protein methylation	82	11	8.52	595	0.2285	0.238
GO:0006879	cellular iron ion homeostasis	9	2	0.93	612	0.23854	0.23854
GO:0006964	positive regulation of biosynthetic process of antibacterial peptides active against Gram-negative b...	9	2	0.93	613	0.23854	0.23854
GO:0009642	response to light intensity	9	2	0.93	614	0.23854	0.23854
GO:0017196	N-terminal peptidyl-methionine acetylation	9	2	0.93	615	0.23854	0.23854
GO:0031034	myosin filament assembly	9	2	0.93	616	0.23854	0.23854
GO:0033314	mitotic DNA replication checkpoint	9	2	0.93	617	0.23854	0.23854
GO:0035308	negative regulation of protein dephosphorylation	9	2	0.93	618	0.23854	0.23854
GO:0045198	establishment of epithelial cell apical/basal polarity	9	2	0.93	619	0.23854	0.23854
GO:0046823	negative regulation of nucleocytoplasmic transport	9	2	0.93	620	0.23854	0.23854
GO:0050918	positive chemotaxis	9	2	0.93	621	0.23854	0.23854
GO:0070534	protein K63-linked ubiquitination	9	2	0.93	622	0.23854	0.23854
GO:2001235	positive regulation of apoptotic signaling pathway	9	2	0.93	623	0.23854	0.23854
GO:0045476	nurse cell apoptotic process	19	3	1.97	725	0.31549	0.23855
GO:0007520	myoblast fusion	49	8	5.09	445	0.13078	0.24826
GO:0022008	neurogenesis	826	57	85.8	3065	0.99988	0.25094
GO:0008362	chitin-based embryonic cuticle biosynthetic process	17	3	1.77	638	0.25637	0.25637
GO:0043052	thermotaxis	17	3	1.77	639	0.25637	0.25637
GO:0048100	wing disc anterior/posterior pattern formation	17	3	1.77	640	0.25637	0.25637
GO:0007291	sperm individualization	50	7	5.19	647	0.25926	0.25926
GO:0006119	oxidative phosphorylation	88	56	9.14	3	< 1e-30	0.26814
GO:0006364	rRNA processing	129	14	13.4	1036	0.47349	0.26817
GO:0018130	heterocycle biosynthetic process	1244	114	129.23	2493	0.9437	0.26985
GO:0043603	cellular amide metabolic process	599	96	62.22	49	6.9e-06	0.27111
GO:0009142	nucleoside triphosphate biosynthetic process	33	17	3.43	25	3.9e-09	0.27702
GO:0006754	ATP biosynthetic process	24	16	2.49	16	5.4e-11	0.27704
GO:0055002	striated muscle cell development	62	18	6.44	66	3.7e-05	0.27755
GO:0006893	Golgi to plasma membrane transport	27	4	2.8	717	0.30632	0.27885
GO:0006570	tyrosine metabolic process	10	2	1.04	665	0.27894	0.27894
GO:0007440	foregut morphogenesis	10	2	1.04	666	0.27894	0.27894
GO:0008333	endosome to lysosome transport	10	2	1.04	667	0.27894	0.27894
GO:0008637	apoptotic mitochondrial changes	10	2	1.04	668	0.27894	0.27894
GO:0016080	synaptic vesicle targeting	10	2	1.04	669	0.27894	0.27894
GO:0031000	response to caffeine	10	2	1.04	670	0.27894	0.27894
GO:0061640	cytoskeleton-dependent cytokinesis	105	16	10.91	298	0.07508	0.27925
GO:0006497	protein lipidation	61	6	6.34	1463	0.61855	0.2795
GO:0014902	myotube differentiation	52	9	5.4	326	0.08528	0.27965
GO:0048070	regulation of developmental pigmentation	24	6	2.49	227	0.03245	0.27967
GO:0097193	intrinsic apoptotic signaling pathway	26	6	2.7	259	0.04649	0.27973
GO:0060537	muscle tissue development	31	6	3.22	370	0.0959	0.27986
GO:0043649	dicarboxylic acid catabolic process	8	3	0.83	253	0.04198	0.28003
GO:0010822	positive regulation of mitochondrion organization	10	3	1.04	307	0.07692	0.28008
GO:0006979	response to oxidative stress	129	21	13.4	201	0.02459	0.28008
GO:0006474	N-terminal protein amino acid acetylation	12	3	1.25	400	0.12085	0.28013
GO:0035592	establishment of protein localization to extracellular region	73	9	7.58	783	0.34579	0.28022
GO:0032414	positive regulation of ion transmembrane transporter activity	9	2	0.93	624	0.23854	0.28031
GO:0001508	action potential	10	2	1.04	671	0.27894	0.28034
GO:0050962	detection of light stimulus involved in sensory perception	10	2	1.04	672	0.27894	0.28034
GO:1904064	positive regulation of cation transmembrane transport	10	2	1.04	673	0.27894	0.28034
GO:0035418	protein localization to synapse	11	2	1.14	740	0.31918	0.28037
GO:0007033	vacuole organization	52	6	5.4	1005	0.45807	0.28044
GO:0006582	melanin metabolic process	45	5	4.67	1161	0.50782	0.28051
GO:0000460	maturation of 5.8S rRNA	18	2	1.87	1339	0.57161	0.28056
GO:0006403	RNA localization	163	17	16.93	1189	0.53147	0.28058
GO:0019094	pole plasm mRNA localization	47	3	4.88	2228	0.8796	0.28109
GO:0000578	embryonic axis specification	105	7	10.91	2425	0.92969	0.28163
GO:0048638	regulation of developmental growth	216	14	22.44	2748	0.98329	0.28286
GO:1903046	meiotic cell cycle process	188	11	19.53	2815	0.99013	0.28287
GO:0002682	regulation of immune system process	210	12	21.81	2874	0.99435	0.28322
GO:0048589	developmental growth	346	26	35.94	2679	0.97386	0.2833
GO:0000280	nuclear division	272	14	28.26	3018	0.99941	0.28444
GO:0043524	negative regulation of neuron apoptotic process	18	3	1.87	698	0.28581	0.28581
GO:0061077	chaperone-mediated protein folding	39	5	4.05	827	0.38153	0.28591
GO:0044255	cellular lipid metabolic process	371	30	38.54	2502	0.94584	0.28869
GO:0016070	RNA metabolic process	1616	138	167.87	2944	0.9973	0.29008
GO:0006606	protein import into nucleus	52	7	5.4	706	0.29286	0.2959
GO:0051017	actin filament bundle assembly	32	5	3.32	603	0.23437	0.31511
GO:0032509	endosome transport via multivesicular body sorting pathway	25	4	2.6	644	0.25799	0.31527
GO:0007475	apposition of dorsal and ventral imaginal disc-derived wing surfaces	19	3	1.97	726	0.31549	0.31549
GO:0032508	DNA duplex unwinding	19	3	1.97	727	0.31549	0.31549
GO:0097352	autophagosome maturation	19	3	1.97	728	0.31549	0.31549
GO:0042067	establishment of ommatidial planar polarity	59	6	6.13	1417	0.58513	0.31618
GO:0005975	carbohydrate metabolic process	256	39	26.59	154	0.00904	0.31794
GO:0051028	mRNA transport	41	7	4.26	438	0.12742	0.3183
GO:0009744	response to sucrose	18	3	1.87	699	0.28581	0.31905
GO:0007394	dorsal closure, elongation of leading edge cells	11	2	1.14	741	0.31918	0.31918
GO:0016572	histone phosphorylation	11	2	1.14	742	0.31918	0.31918
GO:0019896	axonal transport of mitochondrion	11	2	1.14	743	0.31918	0.31918
GO:0035158	regulation of tube diameter, open tracheal system	11	2	1.14	744	0.31918	0.31918
GO:0035289	posterior head segmentation	11	2	1.14	745	0.31918	0.31918
GO:0061327	anterior Malpighian tubule development	11	2	1.14	746	0.31918	0.31918
GO:0061723	glycophagy	11	2	1.14	747	0.31918	0.31918
GO:1902117	positive regulation of organelle assembly	11	2	1.14	748	0.31918	0.31918
GO:2000274	regulation of epithelial cell migration, open tracheal system	11	2	1.14	749	0.31918	0.31918
GO:0006520	cellular amino acid metabolic process	160	17	16.62	1139	0.49918	0.3194
GO:0031327	negative regulation of cellular biosynthetic process	425	23	44.15	3074	0.99993	0.32984
GO:0045752	positive regulation of Toll signaling pathway	28	4	2.91	764	0.33085	0.33085
GO:0000413	protein peptidyl-prolyl isomerization	20	3	2.08	777	0.34523	0.34523
GO:0042136	neurotransmitter biosynthetic process	20	3	2.08	778	0.34523	0.34523
GO:0009952	anterior/posterior pattern specification	155	11	16.1	2460	0.93808	0.34903
GO:0001751	compound eye photoreceptor cell differentiation	167	9	17.35	2851	0.99279	0.35109
GO:0051186	cofactor metabolic process	191	33	19.84	124	0.00226	0.35116
GO:0061061	muscle structure development	216	35	22.44	138	0.005	0.35135
GO:0000959	mitochondrial RNA metabolic process	24	11	2.49	51	1e-05	0.3527
GO:0061025	membrane fusion	52	9	5.4	327	0.08528	0.35424
GO:1902882	regulation of response to oxidative stress	10	4	1.04	170	0.01455	0.35444
GO:0009314	response to radiation	167	20	17.35	694	0.28318	0.35453
GO:0072666	establishment of protein localization to vacuole	19	4	1.97	443	0.12749	0.35474
GO:0034471	ncRNA 5'-end processing	10	3	1.04	308	0.07692	0.35476
GO:0032259	methylation	126	15	13.09	762	0.32782	0.35477
GO:1902414	protein localization to cell junction	15	3	1.56	564	0.19909	0.35492
GO:0006817	phosphate ion transport	16	3	1.66	584	0.22738	0.35495
GO:0033993	response to lipid	58	7	6.02	853	0.39773	0.35506
GO:0046189	phenol-containing compound biosynthetic process	10	2	1.04	674	0.27894	0.35507
GO:0006301	postreplication repair	11	2	1.14	750	0.31918	0.3551
GO:0050000	chromosome localization	25	3	2.6	1133	0.4892	0.35524
GO:0007562	eclosion	16	2	1.66	1143	0.5065	0.35526
GO:0035223	leg disc pattern formation	22	2	2.29	1643	0.68242	0.35546
GO:0036099	female germ-line stem cell population maintenance	29	4	3.01	787	0.35547	0.35547
GO:0042147	retrograde transport, endosome to Golgi	29	4	3.01	788	0.35547	0.35547
GO:0009311	oligosaccharide metabolic process	32	3	3.32	1566	0.6603	0.35547
GO:0008652	cellular amino acid biosynthetic process	44	4	4.57	1653	0.68431	0.35555
GO:0043624	cellular protein complex disassembly	44	4	4.57	1654	0.68431	0.35555
GO:0051965	positive regulation of synapse assembly	37	3	3.84	1837	0.75452	0.35564
GO:2000060	positive regulation of ubiquitin-dependent protein catabolic process	34	2	3.53	2236	0.8818	0.35585
GO:0006887	exocytosis	96	15	9.97	291	0.06971	0.3567
GO:0007224	smoothened signaling pathway	64	2	6.65	2849	0.99261	0.35683
GO:0007478	leg disc morphogenesis	75	3	7.79	2791	0.98768	0.35688
GO:0120031	plasma membrane bounded cell projection assembly	152	11	15.79	2406	0.92807	0.3569
GO:0043087	regulation of GTPase activity	89	8	9.25	1736	0.7189	0.35715
GO:0000302	response to reactive oxygen species	34	7	3.53	271	0.0568	0.35749
GO:0019941	modification-dependent protein catabolic process	305	25	31.68	2370	0.91853	0.35754
GO:0048024	regulation of mRNA splicing, via spliceosome	98	11	10.18	989	0.44069	0.35881
GO:0000463	maturation of LSU-rRNA from tricistronic rRNA transcript (SSU-rRNA, 5.8S rRNA, LSU-rRNA)	12	2	1.25	790	0.35884	0.35884
GO:0007056	spindle assembly involved in female meiosis	12	2	1.25	791	0.35884	0.35884
GO:0016233	telomere capping	12	2	1.25	792	0.35884	0.35884
GO:0031623	receptor internalization	12	2	1.25	793	0.35884	0.35884
GO:0032483	regulation of Rab protein signal transduction	12	2	1.25	794	0.35884	0.35884
GO:0035269	protein O-linked mannosylation	12	2	1.25	795	0.35884	0.35884
GO:0035435	phosphate ion transmembrane transport	12	2	1.25	796	0.35884	0.35884
GO:0050911	detection of chemical stimulus involved in sensory perception of smell	12	2	1.25	797	0.35884	0.35884
GO:0051299	centrosome separation	22	3	2.29	857	0.40416	0.35886
GO:0070887	cellular response to chemical stimulus	396	30	41.14	2707	0.97866	0.35901
GO:0000956	nuclear-transcribed mRNA catabolic process	62	4	6.44	2281	0.89777	0.36044
GO:0010604	positive regulation of macromolecule metabolic process	731	55	75.94	2953	0.99753	0.37054
GO:0019236	response to pheromone	21	3	2.18	815	0.37484	0.37484
GO:0010506	regulation of autophagy	105	11	10.91	1190	0.53562	0.38069
GO:0051607	defense response to virus	49	5	5.09	1418	0.586	0.38083
GO:0006418	tRNA aminoacylation for protein translation	39	5	4.05	828	0.38153	0.38153
GO:0042593	glucose homeostasis	39	5	4.05	829	0.38153	0.38153
GO:1901362	organic cyclic compound biosynthetic process	1273	120	132.24	2280	0.89735	0.38466
GO:0007220	Notch receptor processing	13	2	1.35	835	0.39762	0.39762
GO:0008585	female gonad development	13	2	1.35	836	0.39762	0.39762
GO:0030322	stabilization of membrane potential	13	2	1.35	837	0.39762	0.39762
GO:0030422	production of siRNA involved in RNA interference	13	2	1.35	838	0.39762	0.39762
GO:0031062	positive regulation of histone methylation	13	2	1.35	839	0.39762	0.39762
GO:0048747	muscle fiber development	13	2	1.35	840	0.39762	0.39762
GO:0060401	cytosolic calcium ion transport	13	2	1.35	841	0.39762	0.39762
GO:0009611	response to wounding	121	11	12.57	1745	0.72447	0.39881
GO:0006839	mitochondrial transport	101	17	10.49	225	0.03036	0.40022
GO:0007350	blastoderm segmentation	172	10	17.87	2794	0.988	0.40219
GO:0006914	autophagy	174	21	18.07	650	0.26489	0.40265
GO:0006446	regulation of translational initiation	22	3	2.29	858	0.40416	0.40416
GO:0032456	endocytic recycling	31	4	3.22	863	0.40458	0.40458
GO:0009966	regulation of signal transduction	670	51	69.6	2896	0.99537	0.40852
GO:0007186	G protein-coupled receptor signaling pathway	200	23	20.78	768	0.33411	0.40963
GO:0006164	purine nucleotide biosynthetic process	73	22	7.58	42	2.6e-06	0.41726
GO:0046148	pigment biosynthetic process	58	12	6.02	171	0.01456	0.42026
GO:0016056	rhodopsin mediated signaling pathway	23	8	2.39	110	0.00155	0.4204
GO:0032787	monocarboxylic acid metabolic process	170	23	17.66	386	0.11213	0.42046
GO:0009628	response to abiotic stimulus	381	44	39.58	629	0.24698	0.42076
GO:0043281	regulation of cysteine-type endopeptidase activity involved in apoptotic process	29	7	3.01	204	0.02588	0.42097
GO:0010906	regulation of glucose metabolic process	16	5	1.66	189	0.01971	0.4212
GO:0031396	regulation of protein ubiquitination	30	6	3.12	323	0.08438	0.42135
GO:0072350	tricarboxylic acid metabolic process	12	4	1.25	220	0.02899	0.4214
GO:0050768	negative regulation of neurogenesis	71	10	7.38	557	0.19849	0.42144
GO:0031365	N-terminal protein amino acid modification	17	4	1.77	368	0.09212	0.42158
GO:0006084	acetyl-CoA metabolic process	10	3	1.04	309	0.07692	0.42168
GO:0010171	body morphogenesis	10	3	1.04	310	0.07692	0.42168
GO:0031338	regulation of vesicle fusion	11	3	1.14	376	0.09789	0.42172
GO:0035153	epithelial cell type specification, open tracheal system	10	2	1.04	675	0.27894	0.42203
GO:0072529	pyrimidine-containing compound catabolic process	10	2	1.04	676	0.27894	0.42203
GO:0043455	regulation of secondary metabolic process	11	2	1.14	751	0.31918	0.42207
GO:0030032	lamellipodium assembly	22	3	2.29	859	0.40416	0.42212
GO:0001504	neurotransmitter uptake	5	1	0.52	870	0.4222	0.4222
GO:0001845	phagolysosome assembly	5	1	0.52	871	0.4222	0.4222
GO:0006188	IMP biosynthetic process	5	1	0.52	872	0.4222	0.4222
GO:0006208	pyrimidine nucleobase catabolic process	5	1	0.52	873	0.4222	0.4222
GO:0006264	mitochondrial DNA replication	5	1	0.52	874	0.4222	0.4222
GO:0006265	DNA topological change	5	1	0.52	875	0.4222	0.4222
GO:0006568	tryptophan metabolic process	5	1	0.52	876	0.4222	0.4222
GO:0006862	nucleotide transport	5	1	0.52	877	0.4222	0.4222
GO:0007050	cell cycle arrest	5	1	0.52	878	0.4222	0.4222
GO:0007065	male meiosis sister chromatid cohesion	5	1	0.52	879	0.4222	0.4222
GO:0007313	maternal specification of dorsal/ventral axis, oocyte, soma encoded	5	1	0.52	880	0.4222	0.4222
GO:0007521	muscle cell fate determination	5	1	0.52	881	0.4222	0.4222
GO:0007563	regulation of eclosion	5	1	0.52	882	0.4222	0.4222
GO:0009394	2'-deoxyribonucleotide metabolic process	5	1	0.52	883	0.4222	0.4222
GO:0010452	histone H3-K36 methylation	5	1	0.52	884	0.4222	0.4222
GO:0010811	positive regulation of cell-substrate adhesion	5	1	0.52	885	0.4222	0.4222
GO:0010898	positive regulation of triglyceride catabolic process	5	1	0.52	886	0.4222	0.4222
GO:0016060	metarhodopsin inactivation	5	1	0.52	887	0.4222	0.4222
GO:0016139	glycoside catabolic process	5	1	0.52	888	0.4222	0.4222
GO:0018065	protein-cofactor linkage	5	1	0.52	889	0.4222	0.4222
GO:0019101	female somatic sex determination	5	1	0.52	890	0.4222	0.4222
GO:0019184	nonribosomal peptide biosynthetic process	5	1	0.52	891	0.4222	0.4222
GO:0030950	establishment or maintenance of actin cytoskeleton polarity	5	1	0.52	892	0.4222	0.4222
GO:0031279	regulation of cyclase activity	5	1	0.52	893	0.4222	0.4222
GO:0032435	negative regulation of proteasomal ubiquitin-dependent protein catabolic process	5	1	0.52	894	0.4222	0.4222
GO:0032469	endoplasmic reticulum calcium ion homeostasis	5	1	0.52	895	0.4222	0.4222
GO:0032494	response to peptidoglycan	5	1	0.52	896	0.4222	0.4222
GO:0032837	distributive segregation	5	1	0.52	897	0.4222	0.4222
GO:0034063	stress granule assembly	5	1	0.52	898	0.4222	0.4222
GO:0034085	establishment of sister chromatid cohesion	5	1	0.52	899	0.4222	0.4222
GO:0035154	terminal cell fate specification, open tracheal system	5	1	0.52	900	0.4222	0.4222
GO:0042149	cellular response to glucose starvation	5	1	0.52	901	0.4222	0.4222
GO:0042321	negative regulation of circadian sleep/wake cycle, sleep	5	1	0.52	902	0.4222	0.4222
GO:0042682	regulation of compound eye cone cell fate specification	5	1	0.52	903	0.4222	0.4222
GO:0042816	vitamin B6 metabolic process	5	1	0.52	904	0.4222	0.4222
GO:0042908	xenobiotic transport	5	1	0.52	905	0.4222	0.4222
GO:0043555	regulation of translation in response to stress	5	1	0.52	906	0.4222	0.4222
GO:0043928	exonucleolytic catabolism of deadenylated mRNA	5	1	0.52	907	0.4222	0.4222
GO:0045022	early endosome to late endosome transport	5	1	0.52	908	0.4222	0.4222
GO:0045199	maintenance of epithelial cell apical/basal polarity	5	1	0.52	909	0.4222	0.4222
GO:0046184	aldehyde biosynthetic process	5	1	0.52	910	0.4222	0.4222
GO:0046663	dorsal closure, leading edge cell differentiation	5	1	0.52	911	0.4222	0.4222
GO:0048312	intracellular distribution of mitochondria	5	1	0.52	912	0.4222	0.4222
GO:0048525	negative regulation of viral process	5	1	0.52	913	0.4222	0.4222
GO:0048802	notum morphogenesis	5	1	0.52	914	0.4222	0.4222
GO:0051255	spindle midzone assembly	5	1	0.52	915	0.4222	0.4222
GO:0051446	positive regulation of meiotic cell cycle	5	1	0.52	916	0.4222	0.4222
GO:0051457	maintenance of protein location in nucleus	5	1	0.52	917	0.4222	0.4222
GO:0051570	regulation of histone H3-K9 methylation	5	1	0.52	918	0.4222	0.4222
GO:0051791	medium-chain fatty acid metabolic process	5	1	0.52	919	0.4222	0.4222
GO:0051890	regulation of cardioblast differentiation	5	1	0.52	920	0.4222	0.4222
GO:0051899	membrane depolarization	5	1	0.52	921	0.4222	0.4222
GO:0051928	positive regulation of calcium ion transport	5	1	0.52	922	0.4222	0.4222
GO:0060236	regulation of mitotic spindle organization	5	1	0.52	923	0.4222	0.4222
GO:0070072	vacuolar proton-transporting V-type ATPase complex assembly	5	1	0.52	924	0.4222	0.4222
GO:0070142	synaptic vesicle budding	5	1	0.52	925	0.4222	0.4222
GO:0070265	necrotic cell death	5	1	0.52	926	0.4222	0.4222
GO:0090148	membrane fission	5	1	0.52	927	0.4222	0.4222
GO:0097327	response to antineoplastic agent	5	1	0.52	928	0.4222	0.4222
GO:0097374	sensory neuron axon guidance	5	1	0.52	929	0.4222	0.4222
GO:0098908	regulation of neuronal action potential	5	1	0.52	930	0.4222	0.4222
GO:0099509	regulation of presynaptic cytosolic calcium ion concentration	5	1	0.52	931	0.4222	0.4222
GO:1901381	positive regulation of potassium ion transmembrane transport	5	1	0.52	932	0.4222	0.4222
GO:1990399	epithelium regeneration	5	1	0.52	933	0.4222	0.4222
GO:2000117	negative regulation of cysteine-type endopeptidase activity	5	1	0.52	934	0.4222	0.4222
GO:2000272	negative regulation of signaling receptor activity	5	1	0.52	935	0.4222	0.4222
GO:2000785	regulation of autophagosome assembly	5	1	0.52	936	0.4222	0.4222
GO:0009067	aspartate family amino acid biosynthetic process	15	2	1.56	1020	0.47161	0.42221
GO:0009156	ribonucleoside monophosphate biosynthetic process	15	2	1.56	1021	0.47161	0.42221
GO:0010002	cardioblast differentiation	15	2	1.56	1022	0.47161	0.42221
GO:0006458	'de novo' protein folding	26	3	2.7	1168	0.51623	0.42226
GO:0051310	metaphase plate congression	18	2	1.87	1340	0.57161	0.42232
GO:0060795	cell fate commitment involved in formation of primary germ layer	21	2	2.18	1549	0.65712	0.42243
GO:0044270	cellular nitrogen compound catabolic process	160	16	16.62	1446	0.60325	0.42259
GO:0035082	axoneme assembly	39	3	4.05	1939	0.78581	0.42274
GO:0048568	embryonic organ development	52	3	5.4	2363	0.91774	0.42321
GO:0006333	chromatin assembly or disassembly	61	2	6.34	2816	0.99014	0.4239
GO:0006749	glutathione metabolic process	47	6	4.88	813	0.36195	0.42401
GO:0048598	embryonic morphogenesis	211	13	21.92	2803	0.9888	0.42556
GO:0044271	cellular nitrogen compound biosynthetic process	1648	182	171.19	515	0.17887	0.4284
GO:0042981	regulation of apoptotic process	181	24	18.8	436	0.12548	0.42983
GO:0006790	sulfur compound metabolic process	147	24	15.27	174	0.01654	0.43069
GO:0035159	regulation of tube length, open tracheal system	34	5	3.53	661	0.27516	0.43248
GO:0016081	synaptic vesicle docking	23	3	2.39	955	0.43308	0.43308
GO:0009636	response to toxic substance	142	17	14.75	715	0.3044	0.43432
GO:0035151	regulation of tube size, open tracheal system	48	7	4.99	581	0.22688	0.43446
GO:0043648	dicarboxylic acid metabolic process	34	5	3.53	662	0.27516	0.43476
GO:0001558	regulation of cell growth	77	6	8	2039	0.82467	0.4349
GO:0043967	histone H4 acetylation	21	3	2.18	816	0.37484	0.43512
GO:0035065	regulation of histone acetylation	14	2	1.45	962	0.43527	0.43527
GO:0042417	dopamine metabolic process	14	2	1.45	963	0.43527	0.43527
GO:0045467	R7 cell development	14	2	1.45	964	0.43527	0.43527
GO:1904262	negative regulation of TORC1 signaling	14	2	1.45	965	0.43527	0.43527
GO:0007623	circadian rhythm	147	14	15.27	1635	0.67539	0.43629
GO:0008654	phospholipid biosynthetic process	65	4	6.75	2360	0.91699	0.4371
GO:0050821	protein stabilization	33	4	3.43	997	0.45294	0.45294
GO:0000422	autophagy of mitochondrion	31	5	3.22	575	0.21466	0.46055
GO:0070050	neuron cellular homeostasis	29	4	3.01	789	0.35547	0.46112
GO:0006891	intra-Golgi vesicle-mediated transport	24	3	2.49	1009	0.46146	0.46146
GO:2000331	regulation of terminal button organization	24	3	2.49	1010	0.46146	0.46146
GO:0045197	establishment or maintenance of epithelial cell apical/basal polarity	29	5	3.01	513	0.17698	0.47073
GO:0051649	establishment of localization in cell	764	81	79.36	987	0.43878	0.47088
GO:0006517	protein deglycosylation	15	2	1.56	1023	0.47161	0.47161
GO:0014019	neuroblast development	15	2	1.56	1024	0.47161	0.47161
GO:0035073	pupariation	15	2	1.56	1025	0.47161	0.47161
GO:0042398	cellular modified amino acid biosynthetic process	15	2	1.56	1026	0.47161	0.47161
GO:0090175	regulation of establishment of planar polarity	15	2	1.56	1027	0.47161	0.47161
GO:1902669	positive regulation of axon guidance	15	2	1.56	1028	0.47161	0.47161
GO:0035075	response to ecdysone	46	5	4.78	1186	0.52796	0.47174
GO:1902905	positive regulation of supramolecular fiber organization	49	5	5.09	1419	0.586	0.47191
GO:0043044	ATP-dependent chromatin remodeling	46	4	4.78	1735	0.71805	0.47231
GO:0031331	positive regulation of cellular catabolic process	101	8	10.49	2089	0.8369	0.4733
GO:0031532	actin cytoskeleton reorganization	34	4	3.53	1039	0.47665	0.47665
GO:0005977	glycogen metabolic process	31	10	3.22	88	0.00081	0.47983
GO:0034637	cellular carbohydrate biosynthetic process	23	8	2.39	111	0.00155	0.48027
GO:0044275	cellular carbohydrate catabolic process	21	5	2.18	282	0.05957	0.48133
GO:0016126	sterol biosynthetic process	13	4	1.35	240	0.03851	0.4814
GO:0006892	post-Golgi vesicle-mediated transport	40	6	4.16	599	0.23134	0.4817
GO:0050684	regulation of mRNA processing	109	13	11.32	770	0.34215	0.48176
GO:0006813	potassium ion transport	52	7	5.4	707	0.29286	0.48179
GO:0033500	carbohydrate homeostasis	45	6	4.67	760	0.32358	0.48189
GO:0031058	positive regulation of histone modification	19	3	1.97	729	0.31549	0.48201
GO:0045861	negative regulation of proteolysis	48	6	4.99	825	0.38125	0.48201
GO:0050790	regulation of catalytic activity	318	34	33.03	1004	0.45617	0.48203
GO:0006826	iron ion transport	12	2	1.25	798	0.35884	0.48211
GO:0022600	digestive system process	12	2	1.25	799	0.35884	0.48211
GO:0031057	negative regulation of histone modification	12	2	1.25	800	0.35884	0.48211
GO:0045910	negative regulation of DNA recombination	12	2	1.25	801	0.35884	0.48211
GO:0019226	transmission of nerve impulse	13	2	1.35	842	0.39762	0.48215
GO:0009166	nucleotide catabolic process	14	2	1.45	966	0.43527	0.48219
GO:0035051	cardiocyte differentiation	24	3	2.49	1011	0.46146	0.4822
GO:0000055	ribosomal large subunit export from nucleus	6	1	0.62	1044	0.48225	0.48225
GO:0000335	negative regulation of transposition, DNA-mediated	6	1	0.62	1045	0.48225	0.48225
GO:0000492	box C/D snoRNP assembly	6	1	0.62	1046	0.48225	0.48225
GO:0000972	transcription-dependent tethering of RNA polymerase II gene DNA at nuclear periphery	6	1	0.62	1047	0.48225	0.48225
GO:0002218	activation of innate immune response	6	1	0.62	1048	0.48225	0.48225
GO:0006145	purine nucleobase catabolic process	6	1	0.62	1049	0.48225	0.48225
GO:0006528	asparagine metabolic process	6	1	0.62	1050	0.48225	0.48225
GO:0006751	glutathione catabolic process	6	1	0.62	1051	0.48225	0.48225
GO:0006995	cellular response to nitrogen starvation	6	1	0.62	1052	0.48225	0.48225
GO:0007023	post-chaperonin tubulin folding pathway	6	1	0.62	1053	0.48225	0.48225
GO:0007348	regulation of syncytial blastoderm mitotic cell cycle	6	1	0.62	1054	0.48225	0.48225
GO:0007487	analia development	6	1	0.62	1055	0.48225	0.48225
GO:0009130	pyrimidine nucleoside monophosphate biosynthetic process	6	1	0.62	1056	0.48225	0.48225
GO:0009437	carnitine metabolic process	6	1	0.62	1057	0.48225	0.48225
GO:0009608	response to symbiont	6	1	0.62	1058	0.48225	0.48225
GO:0010039	response to iron ion	6	1	0.62	1059	0.48225	0.48225
GO:0010635	regulation of mitochondrial fusion	6	1	0.62	1060	0.48225	0.48225
GO:0010862	positive regulation of pathway-restricted SMAD protein phosphorylation	6	1	0.62	1061	0.48225	0.48225
GO:0021952	central nervous system projection neuron axonogenesis	6	1	0.62	1062	0.48225	0.48225
GO:0031054	pre-miRNA processing	6	1	0.62	1063	0.48225	0.48225
GO:0031061	negative regulation of histone methylation	6	1	0.62	1064	0.48225	0.48225
GO:0031646	positive regulation of nervous system process	6	1	0.62	1065	0.48225	0.48225
GO:0032496	response to lipopolysaccharide	6	1	0.62	1066	0.48225	0.48225
GO:0032511	late endosome to vacuole transport via multivesicular body sorting pathway	6	1	0.62	1067	0.48225	0.48225
GO:0034059	response to anoxia	6	1	0.62	1068	0.48225	0.48225
GO:0034755	iron ion transmembrane transport	6	1	0.62	1069	0.48225	0.48225
GO:0035007	regulation of melanization defense response	6	1	0.62	1070	0.48225	0.48225
GO:0035094	response to nicotine	6	1	0.62	1071	0.48225	0.48225
GO:0035721	intraciliary retrograde transport	6	1	0.62	1072	0.48225	0.48225
GO:0038203	TORC2 signaling	6	1	0.62	1073	0.48225	0.48225
GO:0042364	water-soluble vitamin biosynthetic process	6	1	0.62	1074	0.48225	0.48225
GO:0042423	catecholamine biosynthetic process	6	1	0.62	1075	0.48225	0.48225
GO:0043507	positive regulation of JUN kinase activity	6	1	0.62	1076	0.48225	0.48225
GO:0044458	motile cilium assembly	6	1	0.62	1077	0.48225	0.48225
GO:0046475	glycerophospholipid catabolic process	6	1	0.62	1078	0.48225	0.48225
GO:0046683	response to organophosphorus	6	1	0.62	1079	0.48225	0.48225
GO:0048076	regulation of compound eye pigmentation	6	1	0.62	1080	0.48225	0.48225
GO:0048087	positive regulation of developmental pigmentation	6	1	0.62	1081	0.48225	0.48225
GO:0048104	establishment of body hair or bristle planar orientation	6	1	0.62	1082	0.48225	0.48225
GO:0048280	vesicle fusion with Golgi apparatus	6	1	0.62	1083	0.48225	0.48225
GO:0048644	muscle organ morphogenesis	6	1	0.62	1084	0.48225	0.48225
GO:0050482	arachidonic acid secretion	6	1	0.62	1085	0.48225	0.48225
GO:0050886	endocrine process	6	1	0.62	1086	0.48225	0.48225
GO:0050961	detection of temperature stimulus involved in sensory perception	6	1	0.62	1087	0.48225	0.48225
GO:0051036	regulation of endosome size	6	1	0.62	1088	0.48225	0.48225
GO:0051283	negative regulation of sequestering of calcium ion	6	1	0.62	1089	0.48225	0.48225
GO:0051339	regulation of lyase activity	6	1	0.62	1090	0.48225	0.48225
GO:0060253	negative regulation of glial cell proliferation	6	1	0.62	1091	0.48225	0.48225
GO:0060729	intestinal epithelial structure maintenance	6	1	0.62	1092	0.48225	0.48225
GO:0060914	heart formation	6	1	0.62	1093	0.48225	0.48225
GO:0061028	establishment of endothelial barrier	6	1	0.62	1094	0.48225	0.48225
GO:0061512	protein localization to cilium	6	1	0.62	1095	0.48225	0.48225
GO:0071243	cellular response to arsenic-containing substance	6	1	0.62	1096	0.48225	0.48225
GO:0071276	cellular response to cadmium ion	6	1	0.62	1097	0.48225	0.48225
GO:0097428	protein maturation by iron-sulfur cluster transfer	6	1	0.62	1098	0.48225	0.48225
GO:0098700	neurotransmitter loading into synaptic vesicle	6	1	0.62	1099	0.48225	0.48225
GO:0150008	bulk synaptic vesicle endocytosis	6	1	0.62	1100	0.48225	0.48225
GO:1900182	positive regulation of protein localization to nucleus	6	1	0.62	1101	0.48225	0.48225
GO:1900542	regulation of purine nucleotide metabolic process	6	1	0.62	1102	0.48225	0.48225
GO:1990182	exosomal secretion	6	1	0.62	1103	0.48225	0.48225
GO:2001259	positive regulation of cation channel activity	6	1	0.62	1104	0.48225	0.48225
GO:0006911	phagocytosis, engulfment	16	2	1.66	1144	0.5065	0.48227
GO:0000086	G2/M transition of mitotic cell cycle	36	4	3.74	1177	0.52278	0.4823
GO:0035070	salivary gland histolysis	33	3	3.43	1637	0.68103	0.48256
GO:1900426	positive regulation of defense response to bacterium	33	3	3.43	1638	0.68103	0.48256
GO:0007188	adenylate cyclase-modulating G protein-coupled receptor signaling pathway	51	3	5.3	2339	0.91113	0.48327
GO:0030041	actin filament polymerization	61	4	6.34	2267	0.89054	0.48328
GO:0030177	positive regulation of Wnt signaling pathway	42	2	4.36	2472	0.94179	0.48329
GO:0048863	stem cell differentiation	84	5	8.73	2499	0.94549	0.48381
GO:0032870	cellular response to hormone stimulus	113	6	11.74	2736	0.98161	0.48458
GO:0007472	wing disc morphogenesis	274	21	28.46	2526	0.95023	0.48529
GO:0032535	regulation of cellular component size	171	10	17.76	2789	0.98724	0.48537
GO:0007517	muscle organ development	91	11	9.45	775	0.34453	0.48837
GO:0090307	mitotic spindle assembly	25	3	2.6	1134	0.4892	0.4892
GO:0009790	embryo development	469	27	48.72	3067	0.9999	0.49096
GO:0008104	protein localization	691	76	71.78	723	0.3109	0.49134
GO:0071705	nitrogen compound transport	612	65	63.57	991	0.44338	0.50583
GO:0048489	synaptic vesicle transport	21	3	2.18	817	0.37484	0.50622
GO:0006491	N-glycan processing	16	2	1.66	1145	0.5065	0.5065
GO:0007110	meiosis I cytokinesis	16	2	1.66	1146	0.5065	0.5065
GO:0018230	peptidyl-L-cysteine S-palmitoylation	16	2	1.66	1147	0.5065	0.5065
GO:0030713	ovarian follicle cell stalk formation	16	2	1.66	1148	0.5065	0.5065
GO:0035209	pupal development	16	2	1.66	1149	0.5065	0.5065
GO:0032880	regulation of protein localization	98	10	10.18	1347	0.57316	0.50681
GO:0060285	cilium-dependent cell motility	52	3	5.4	2364	0.91774	0.5081
GO:0010468	regulation of gene expression	1331	110	138.26	2975	0.9979	0.51323
GO:0045333	cellular respiration	118	63	12.26	6	< 1e-30	0.51557
GO:0006836	neurotransmitter transport	137	15	14.23	1003	0.45546	0.51588
GO:0046329	negative regulation of JNK cascade	26	3	2.7	1169	0.51623	0.51623
GO:0042048	olfactory behavior	67	6	6.96	1732	0.70898	0.51716
GO:0008258	head involution	36	4	3.74	1178	0.52278	0.52278
GO:0044249	cellular biosynthetic process	2120	240	220.22	284	0.05983	0.52604
GO:0009260	ribonucleotide biosynthetic process	75	22	7.79	46	4.3e-06	0.53051
GO:0019752	carboxylic acid metabolic process	358	46	37.19	297	0.07398	0.53257
GO:0009267	cellular response to starvation	80	8	8.31	1430	0.59988	0.53288
GO:0010927	cellular component assembly involved in morphogenesis	124	21	12.88	173	0.01634	0.53293
GO:0042180	cellular ketone metabolic process	49	11	5.09	164	0.01034	0.53384
GO:0007603	phototransduction, visible light	30	9	3.12	127	0.00258	0.53385
GO:0045455	ecdysteroid metabolic process	27	6	2.8	269	0.05472	0.53492
GO:1901136	carbohydrate derivative catabolic process	63	8	6.54	763	0.32952	0.5356
GO:0055072	iron ion homeostasis	16	3	1.66	585	0.22738	0.53565
GO:0016482	cytosolic transport	55	7	5.71	776	0.34482	0.53567
GO:0061355	Wnt protein secretion	14	2	1.45	967	0.43527	0.53596
GO:2000765	regulation of cytoplasmic translation	14	2	1.45	968	0.43527	0.53596
GO:0000447	endonucleolytic cleavage in ITS1 to separate SSU-rRNA from 5.8S rRNA and LSU-rRNA from tricistronic ...	7	1	0.73	1191	0.53607	0.53607
GO:0001113	transcription open complex formation at RNA polymerase II promoter	7	1	0.73	1192	0.53607	0.53607
GO:0002764	immune response-regulating signaling pathway	7	1	0.73	1193	0.53607	0.53607
GO:0006031	chitin biosynthetic process	7	1	0.73	1194	0.53607	0.53607
GO:0006182	cGMP biosynthetic process	7	1	0.73	1195	0.53607	0.53607
GO:0006851	mitochondrial calcium ion transmembrane transport	7	1	0.73	1196	0.53607	0.53607
GO:0007095	mitotic G2 DNA damage checkpoint	7	1	0.73	1197	0.53607	0.53607
GO:0007415	defasciculation of motor neuron axon	7	1	0.73	1198	0.53607	0.53607
GO:0007506	gonadal mesoderm development	7	1	0.73	1199	0.53607	0.53607
GO:0009071	serine family amino acid catabolic process	7	1	0.73	1200	0.53607	0.53607
GO:0009113	purine nucleobase biosynthetic process	7	1	0.73	1201	0.53607	0.53607
GO:0009147	pyrimidine nucleoside triphosphate metabolic process	7	1	0.73	1202	0.53607	0.53607
GO:0009154	purine ribonucleotide catabolic process	7	1	0.73	1203	0.53607	0.53607
GO:0009631	cold acclimation	7	1	0.73	1204	0.53607	0.53607
GO:0010470	regulation of gastrulation	7	1	0.73	1205	0.53607	0.53607
GO:0017183	peptidyl-diphthamide biosynthetic process from peptidyl-histidine	7	1	0.73	1206	0.53607	0.53607
GO:0018027	peptidyl-lysine dimethylation	7	1	0.73	1207	0.53607	0.53607
GO:0019919	peptidyl-arginine methylation, to asymmetrical-dimethyl arginine	7	1	0.73	1208	0.53607	0.53607
GO:0019985	translesion synthesis	7	1	0.73	1209	0.53607	0.53607
GO:0031112	positive regulation of microtubule polymerization or depolymerization	7	1	0.73	1210	0.53607	0.53607
GO:0031397	negative regulation of protein ubiquitination	7	1	0.73	1211	0.53607	0.53607
GO:0032053	ciliary basal body organization	7	1	0.73	1212	0.53607	0.53607
GO:0032222	regulation of synaptic transmission, cholinergic	7	1	0.73	1213	0.53607	0.53607
GO:0032781	positive regulation of ATPase activity	7	1	0.73	1214	0.53607	0.53607
GO:0034394	protein localization to cell surface	7	1	0.73	1215	0.53607	0.53607
GO:0035288	anterior head segmentation	7	1	0.73	1216	0.53607	0.53607
GO:0036158	outer dynein arm assembly	7	1	0.73	1217	0.53607	0.53607
GO:0042065	glial cell growth	7	1	0.73	1218	0.53607	0.53607
GO:0042595	behavioral response to starvation	7	1	0.73	1219	0.53607	0.53607
GO:0042771	intrinsic apoptotic signaling pathway in response to DNA damage by p53 class mediator	7	1	0.73	1220	0.53607	0.53607
GO:0043243	positive regulation of protein-containing complex disassembly	7	1	0.73	1221	0.53607	0.53607
GO:0043252	sodium-independent organic anion transport	7	1	0.73	1222	0.53607	0.53607
GO:0043984	histone H4-K16 acetylation	7	1	0.73	1223	0.53607	0.53607
GO:0045003	double-strand break repair via synthesis-dependent strand annealing	7	1	0.73	1224	0.53607	0.53607
GO:0045823	positive regulation of heart contraction	7	1	0.73	1225	0.53607	0.53607
GO:0046339	diacylglycerol metabolic process	7	1	0.73	1226	0.53607	0.53607
GO:0048526	imaginal disc-derived wing expansion	7	1	0.73	1227	0.53607	0.53607
GO:0048636	positive regulation of muscle organ development	7	1	0.73	1228	0.53607	0.53607
GO:0050686	negative regulation of mRNA processing	7	1	0.73	1229	0.53607	0.53607
GO:0050908	detection of light stimulus involved in visual perception	7	1	0.73	1230	0.53607	0.53607
GO:0051569	regulation of histone H3-K4 methylation	7	1	0.73	1231	0.53607	0.53607
GO:0061320	pericardial nephrocyte differentiation	7	1	0.73	1232	0.53607	0.53607
GO:0061357	positive regulation of Wnt protein secretion	7	1	0.73	1233	0.53607	0.53607
GO:0061668	mitochondrial ribosome assembly	7	1	0.73	1234	0.53607	0.53607
GO:0070475	rRNA base methylation	7	1	0.73	1235	0.53607	0.53607
GO:0070613	regulation of protein processing	7	1	0.73	1236	0.53607	0.53607
GO:0070936	protein K48-linked ubiquitination	7	1	0.73	1237	0.53607	0.53607
GO:0071329	cellular response to sucrose stimulus	7	1	0.73	1238	0.53607	0.53607
GO:0097191	extrinsic apoptotic signaling pathway	7	1	0.73	1239	0.53607	0.53607
GO:0120177	negative regulation of torso signaling pathway	7	1	0.73	1240	0.53607	0.53607
GO:1900117	regulation of execution phase of apoptosis	7	1	0.73	1241	0.53607	0.53607
GO:1901019	regulation of calcium ion transmembrane transporter activity	7	1	0.73	1242	0.53607	0.53607
GO:1901068	guanosine-containing compound metabolic process	7	1	0.73	1243	0.53607	0.53607
GO:1901838	positive regulation of transcription of nucleolar large rRNA by RNA polymerase I	7	1	0.73	1244	0.53607	0.53607
GO:1905477	positive regulation of protein localization to membrane	7	1	0.73	1245	0.53607	0.53607
GO:2000574	regulation of microtubule motor activity	7	1	0.73	1246	0.53607	0.53607
GO:0071390	cellular response to ecdysone	19	2	1.97	1432	0.60174	0.53617
GO:0042753	positive regulation of circadian rhythm	23	2	2.39	1723	0.70617	0.53633
GO:0046621	negative regulation of organ growth	24	2	2.49	1749	0.72841	0.53637
GO:0006665	sphingolipid metabolic process	58	5	6.02	1802	0.73384	0.53659
GO:0030334	regulation of cell migration	68	6	7.06	1742	0.72252	0.5366
GO:0007442	hindgut morphogenesis	51	4	5.3	1956	0.79058	0.53669
GO:0046620	regulation of organ growth	64	5	6.65	2015	0.80856	0.53683
GO:0006996	organelle organization	1668	172	173.27	1316	0.5595	0.53684
GO:0045597	positive regulation of cell differentiation	150	13	15.58	1962	0.79424	0.53721
GO:0060968	regulation of gene silencing	67	4	6.96	2404	0.92794	0.53735
GO:0045088	regulation of innate immune response	83	5	8.62	2468	0.94168	0.53762
GO:0009948	anterior/posterior axis specification	111	7	11.53	2528	0.95092	0.53798
GO:0006650	glycerophospholipid metabolic process	101	4	10.49	2886	0.99492	0.53876
GO:0002098	tRNA wobble uridine modification	17	2	1.77	1274	0.53985	0.53985
GO:0018990	ecdysis, chitin-based cuticle	17	2	1.77	1275	0.53985	0.53985
GO:0035332	positive regulation of hippo signaling	17	2	1.77	1276	0.53985	0.53985
GO:0043001	Golgi to plasma membrane protein transport	17	2	1.77	1277	0.53985	0.53985
GO:0046426	negative regulation of receptor signaling pathway via JAK-STAT	17	2	1.77	1278	0.53985	0.53985
GO:0051642	centrosome localization	17	2	1.77	1279	0.53985	0.53985
GO:0055070	copper ion homeostasis	17	2	1.77	1280	0.53985	0.53985
GO:0110020	regulation of actomyosin structure organization	17	2	1.77	1281	0.53985	0.53985
GO:0007167	enzyme linked receptor protein signaling pathway	242	12	25.14	3016	0.99928	0.54147
GO:0045935	positive regulation of nucleobase-containing compound metabolic process	435	30	45.19	2903	0.99598	0.54243
GO:0030150	protein import into mitochondrial matrix	27	3	2.8	1301	0.54247	0.54247
GO:0022402	cell cycle process	538	40	55.89	2860	0.99343	0.54279
GO:0000381	regulation of alternative mRNA splicing, via spliceosome	86	9	8.93	1306	0.54295	0.54295
GO:0006139	nucleobase-containing compound metabolic process	2042	197	212.12	2305	0.90123	0.54384
GO:0007015	actin filament organization	134	12	13.92	1824	0.74875	0.54692
GO:0016310	phosphorylation	567	107	58.9	17	2.6e-10	0.56327
GO:0010951	negative regulation of endopeptidase activity	33	4	3.43	998	0.45294	0.5675
GO:0072659	protein localization to plasma membrane	47	5	4.88	1311	0.54772	0.56784
GO:0016573	histone acetylation	76	8	7.89	1273	0.53973	0.56785
GO:0018205	peptidyl-lysine modification	143	17	14.85	724	0.31479	0.57039
GO:0007031	peroxisome organization	18	2	1.87	1341	0.57161	0.57161
GO:0030488	tRNA methylation	18	2	1.87	1342	0.57161	0.57161
GO:0045572	positive regulation of imaginal disc growth	18	2	1.87	1343	0.57161	0.57161
GO:0042752	regulation of circadian rhythm	85	8	8.83	1629	0.66908	0.57219
GO:0017144	drug metabolic process	215	40	22.33	72	0.00017	0.57232
GO:0042742	defense response to bacterium	199	14	20.67	2585	0.96012	0.57279
GO:0035220	wing disc development	365	29	37.92	2549	0.95456	0.57604
GO:0006811	ion transport	450	62	46.75	166	0.01178	0.57787
GO:0030162	regulation of proteolysis	131	16	13.61	696	0.28383	0.58339
GO:0140056	organelle localization by membrane tethering	45	7	4.67	518	0.18127	0.58343
GO:0042445	hormone metabolic process	51	7	5.3	664	0.27593	0.58368
GO:0044550	secondary metabolite biosynthetic process	24	4	2.49	607	0.23442	0.58376
GO:0044272	sulfur compound biosynthetic process	38	5	3.95	810	0.36004	0.58394
GO:0042219	cellular modified amino acid catabolic process	14	2	1.45	969	0.43527	0.58415
GO:0010591	regulation of lamellipodium assembly	17	2	1.77	1282	0.53985	0.58427
GO:0006011	UDP-glucose metabolic process	8	1	0.83	1353	0.5843	0.5843
GO:0006207	'de novo' pyrimidine nucleobase biosynthetic process	8	1	0.83	1354	0.5843	0.5843
GO:0006415	translational termination	8	1	0.83	1355	0.5843	0.5843
GO:0006544	glycine metabolic process	8	1	0.83	1356	0.5843	0.5843
GO:0006560	proline metabolic process	8	1	0.83	1357	0.5843	0.5843
GO:0006607	NLS-bearing protein import into nucleus	8	1	0.83	1358	0.5843	0.5843
GO:0006825	copper ion transport	8	1	0.83	1359	0.5843	0.5843
GO:0006896	Golgi to vacuole transport	8	1	0.83	1360	0.5843	0.5843
GO:0007021	tubulin complex assembly	8	1	0.83	1361	0.5843	0.5843
GO:0007158	neuron cell-cell adhesion	8	1	0.83	1362	0.5843	0.5843
GO:0007402	ganglion mother cell fate determination	8	1	0.83	1363	0.5843	0.5843
GO:0007418	ventral midline development	8	1	0.83	1364	0.5843	0.5843
GO:0007501	mesodermal cell fate specification	8	1	0.83	1365	0.5843	0.5843
GO:0008062	eclosion rhythm	8	1	0.83	1366	0.5843	0.5843
GO:0015804	neutral amino acid transport	8	1	0.83	1367	0.5843	0.5843
GO:0016335	morphogenesis of larval imaginal disc epithelium	8	1	0.83	1368	0.5843	0.5843
GO:0030206	chondroitin sulfate biosynthetic process	8	1	0.83	1369	0.5843	0.5843
GO:0030336	negative regulation of cell migration	8	1	0.83	1370	0.5843	0.5843
GO:0033119	negative regulation of RNA splicing	8	1	0.83	1371	0.5843	0.5843
GO:0033499	galactose catabolic process via UDP-galactose	8	1	0.83	1372	0.5843	0.5843
GO:0034969	histone arginine methylation	8	1	0.83	1373	0.5843	0.5843
GO:0035161	imaginal disc lineage restriction	8	1	0.83	1374	0.5843	0.5843
GO:0036065	fucosylation	8	1	0.83	1375	0.5843	0.5843
GO:0042135	neurotransmitter catabolic process	8	1	0.83	1376	0.5843	0.5843
GO:0043149	stress fiber assembly	8	1	0.83	1377	0.5843	0.5843
GO:0043519	regulation of myosin II filament organization	8	1	0.83	1378	0.5843	0.5843
GO:0043697	cell dedifferentiation	8	1	0.83	1379	0.5843	0.5843
GO:0045705	negative regulation of salivary gland boundary specification	8	1	0.83	1380	0.5843	0.5843
GO:0045742	positive regulation of epidermal growth factor receptor signaling pathway	8	1	0.83	1381	0.5843	0.5843
GO:0046427	positive regulation of receptor signaling pathway via JAK-STAT	8	1	0.83	1382	0.5843	0.5843
GO:0046653	tetrahydrofolate metabolic process	8	1	0.83	1383	0.5843	0.5843
GO:0046672	positive regulation of compound eye retinal cell programmed cell death	8	1	0.83	1384	0.5843	0.5843
GO:0050732	negative regulation of peptidyl-tyrosine phosphorylation	8	1	0.83	1385	0.5843	0.5843
GO:0051289	protein homotetramerization	8	1	0.83	1386	0.5843	0.5843
GO:0051307	meiotic chromosome separation	8	1	0.83	1387	0.5843	0.5843
GO:0060078	regulation of postsynaptic membrane potential	8	1	0.83	1388	0.5843	0.5843
GO:0070373	negative regulation of ERK1 and ERK2 cascade	8	1	0.83	1389	0.5843	0.5843
GO:0090278	negative regulation of peptide hormone secretion	8	1	0.83	1390	0.5843	0.5843
GO:0097120	receptor localization to synapse	8	1	0.83	1391	0.5843	0.5843
GO:0097254	renal tubular secretion	8	1	0.83	1392	0.5843	0.5843
GO:1904747	positive regulation of apoptotic process involved in development	8	1	0.83	1393	0.5843	0.5843
GO:2000637	positive regulation of gene silencing by miRNA	8	1	0.83	1394	0.5843	0.5843
GO:0072329	monocarboxylic acid catabolic process	48	4	4.99	1826	0.74906	0.58477
GO:0045995	regulation of embryonic development	73	6	7.58	1905	0.7836	0.58501
GO:0019933	cAMP-mediated signaling	45	3	4.67	2155	0.86037	0.58505
GO:0050769	positive regulation of neurogenesis	93	5	9.66	2655	0.97091	0.58626
GO:0043408	regulation of MAPK cascade	117	7	12.15	2621	0.96623	0.58647
GO:0051301	cell division	256	21	26.59	2299	0.90054	0.58669
GO:0016055	Wnt signaling pathway	112	4	11.63	2976	0.998	0.58748
GO:0019722	calcium-mediated signaling	39	4	4.05	1422	0.58807	0.58807
GO:0016322	neuron remodeling	55	5	5.71	1658	0.6893	0.58864
GO:0016318	ommatidial rotation	29	3	3.01	1424	0.59237	0.59237
GO:0043966	histone H3 acetylation	29	3	3.01	1425	0.59237	0.59237
GO:0015031	protein transport	470	55	48.82	526	0.18797	0.59787
GO:0043066	negative regulation of apoptotic process	90	10	9.35	1007	0.4611	0.60109
GO:0015914	phospholipid transport	19	2	1.97	1433	0.60174	0.60174
GO:0070593	dendrite self-avoidance	19	2	1.97	1434	0.60174	0.60174
GO:0042594	response to starvation	136	13	14.13	1626	0.66689	0.60538
GO:0009408	response to heat	72	6	7.48	1892	0.77227	0.60977
GO:0007552	metamorphosis	441	27	45.81	3028	0.99951	0.61345
GO:0006635	fatty acid beta-oxidation	30	3	3.12	1455	0.61596	0.61596
GO:0034620	cellular response to unfolded protein	30	3	3.12	1456	0.61596	0.61596
GO:0017148	negative regulation of translation	51	5	5.3	1466	0.62246	0.62246
GO:0006399	tRNA metabolic process	118	14	12.26	769	0.34071	0.62683
GO:0006576	cellular biogenic amine metabolic process	23	3	2.39	956	0.43308	0.6273
GO:0032984	protein-containing complex disassembly	72	8	7.48	1037	0.47638	0.62734
GO:0046669	regulation of compound eye retinal cell programmed cell death	17	2	1.77	1283	0.53985	0.62745
GO:1903531	negative regulation of secretion by cell	17	2	1.77	1284	0.53985	0.62745
GO:0000022	mitotic spindle elongation	9	1	0.93	1471	0.62752	0.62752
GO:0002221	pattern recognition receptor signaling pathway	9	1	0.93	1472	0.62752	0.62752
GO:0005991	trehalose metabolic process	9	1	0.93	1473	0.62752	0.62752
GO:0006336	DNA replication-independent nucleosome assembly	9	1	0.93	1474	0.62752	0.62752
GO:0006688	glycosphingolipid biosynthetic process	9	1	0.93	1475	0.62752	0.62752
GO:0006730	one-carbon metabolic process	9	1	0.93	1476	0.62752	0.62752
GO:0006999	nuclear pore organization	9	1	0.93	1477	0.62752	0.62752
GO:0007193	adenylate cyclase-inhibiting G protein-coupled receptor signaling pathway	9	1	0.93	1478	0.62752	0.62752
GO:0007386	compartment pattern specification	9	1	0.93	1479	0.62752	0.62752
GO:0009068	aspartate family amino acid catabolic process	9	1	0.93	1480	0.62752	0.62752
GO:0009253	peptidoglycan catabolic process	9	1	0.93	1481	0.62752	0.62752
GO:0009651	response to salt stress	9	1	0.93	1482	0.62752	0.62752
GO:0010032	meiotic chromosome condensation	9	1	0.93	1483	0.62752	0.62752
GO:0010592	positive regulation of lamellipodium assembly	9	1	0.93	1484	0.62752	0.62752
GO:0014067	negative regulation of phosphatidylinositol 3-kinase signaling	9	1	0.93	1485	0.62752	0.62752
GO:0015872	dopamine transport	9	1	0.93	1486	0.62752	0.62752
GO:0016204	determination of muscle attachment site	9	1	0.93	1487	0.62752	0.62752
GO:0030730	sequestering of triglyceride	9	1	0.93	1488	0.62752	0.62752
GO:0035567	non-canonical Wnt signaling pathway	9	1	0.93	1489	0.62752	0.62752
GO:0042306	regulation of protein import into nucleus	9	1	0.93	1490	0.62752	0.62752
GO:0042401	cellular biogenic amine biosynthetic process	9	1	0.93	1491	0.62752	0.62752
GO:0046033	AMP metabolic process	9	1	0.93	1492	0.62752	0.62752
GO:0046824	positive regulation of nucleocytoplasmic transport	9	1	0.93	1493	0.62752	0.62752
GO:0048096	chromatin-mediated maintenance of transcription	9	1	0.93	1494	0.62752	0.62752
GO:0071361	cellular response to ethanol	9	1	0.93	1495	0.62752	0.62752
GO:0097061	dendritic spine organization	9	1	0.93	1496	0.62752	0.62752
GO:0097150	neuronal stem cell population maintenance	9	1	0.93	1497	0.62752	0.62752
GO:1990834	response to odorant	9	1	0.93	1498	0.62752	0.62752
GO:0030727	germarium-derived female germ-line cyst formation	19	2	1.97	1435	0.60174	0.62754
GO:0000245	spliceosomal complex assembly	21	2	2.18	1550	0.65712	0.62762
GO:0035006	melanization defense response	42	4	4.36	1542	0.64781	0.6277
GO:0048871	multicellular organismal homeostasis	63	6	6.54	1547	0.65039	0.62777
GO:0019216	regulation of lipid metabolic process	47	4	4.88	1804	0.7339	0.62791
GO:0008544	epidermis development	57	5	5.92	1738	0.71953	0.62792
GO:0046700	heterocycle catabolic process	164	16	17.04	1540	0.64366	0.62798
GO:0008306	associative learning	50	4	5.19	1898	0.77739	0.62804
GO:0048546	digestive tract morphogenesis	61	5	6.34	1894	0.77355	0.62809
GO:0019915	lipid storage	53	4	5.51	2030	0.81507	0.62816
GO:0040014	regulation of multicellular organism growth	47	3	4.88	2229	0.8796	0.62832
GO:0007030	Golgi organization	82	8	8.52	1520	0.62843	0.62843
GO:0042274	ribosomal small subunit biogenesis	63	3	6.54	2619	0.96595	0.629
GO:0030031	cell projection assembly	161	12	16.72	2373	0.91879	0.6295
GO:0007280	pole cell migration	20	2	2.08	1523	0.63024	0.63024
GO:0016239	positive regulation of macroautophagy	20	2	2.08	1524	0.63024	0.63024
GO:0071711	basement membrane organization	20	2	2.08	1525	0.63024	0.63024
GO:0045087	innate immune response	164	14	17.04	2032	0.81821	0.63096
GO:0008344	adult locomotory behavior	79	10	8.21	714	0.30297	0.63233
GO:0048584	positive regulation of response to stimulus	441	32	45.81	2827	0.99146	0.63341
GO:0007017	microtubule-based process	421	26	43.73	3015	0.99925	0.63504
GO:0043065	positive regulation of apoptotic process	66	10	6.86	457	0.14275	0.63612
GO:0007281	germ cell development	654	48	67.94	2962	0.99768	0.64282
GO:0008586	imaginal disc-derived wing vein morphogenesis	42	4	4.36	1543	0.64781	0.64781
GO:0034599	cellular response to oxidative stress	40	7	4.16	391	0.1154	0.65533
GO:0007157	heterophilic cell-cell adhesion via plasma membrane cell adhesion molecules	21	2	2.18	1551	0.65712	0.65712
GO:0007390	germ-band shortening	21	2	2.18	1552	0.65712	0.65712
GO:0045792	negative regulation of cell size	21	2	2.18	1553	0.65712	0.65712
GO:0051085	chaperone cofactor-dependent protein refolding	21	2	2.18	1554	0.65712	0.65712
GO:0007029	endoplasmic reticulum organization	32	3	3.32	1567	0.6603	0.6603
GO:0045747	positive regulation of Notch signaling pathway	32	3	3.32	1568	0.6603	0.6603
GO:0007613	memory	111	5	11.53	2844	0.99241	0.6609
GO:0016042	lipid catabolic process	109	10	11.32	1731	0.70794	0.66103
GO:0071482	cellular response to light stimulus	42	10	4.36	155	0.00933	0.66394
GO:0006874	cellular calcium ion homeostasis	51	9	5.3	316	0.07727	0.66473
GO:0006470	protein dephosphorylation	111	11	11.53	1451	0.61228	0.6648
GO:0034614	cellular response to reactive oxygen species	16	3	1.66	586	0.22738	0.66569
GO:0051205	protein insertion into membrane	17	3	1.77	641	0.25637	0.66574
GO:0032007	negative regulation of TOR signaling	24	3	2.49	1012	0.46146	0.66603
GO:0048072	compound eye pigmentation	16	2	1.66	1150	0.5065	0.6661
GO:0008630	intrinsic apoptotic signaling pathway in response to DNA damage	17	2	1.77	1285	0.53985	0.66614
GO:0044773	mitotic DNA damage checkpoint	17	2	1.77	1286	0.53985	0.66614
GO:0071902	positive regulation of protein serine/threonine kinase activity	28	3	2.91	1323	0.56786	0.6662
GO:0006044	N-acetylglucosamine metabolic process	10	1	1.04	1574	0.66625	0.66625
GO:0006739	NADP metabolic process	10	1	1.04	1575	0.66625	0.66625
GO:0007100	mitotic centrosome separation	10	1	1.04	1576	0.66625	0.66625
GO:0007295	growth of a germarium-derived egg chamber	10	1	1.04	1577	0.66625	0.66625
GO:0009086	methionine biosynthetic process	10	1	1.04	1578	0.66625	0.66625
GO:0016242	negative regulation of macroautophagy	10	1	1.04	1579	0.66625	0.66625
GO:0030042	actin filament depolymerization	10	1	1.04	1580	0.66625	0.66625
GO:0030381	chorion-containing eggshell pattern formation	10	1	1.04	1581	0.66625	0.66625
GO:0031936	negative regulation of chromatin silencing	10	1	1.04	1582	0.66625	0.66625
GO:0031937	positive regulation of chromatin silencing	10	1	1.04	1583	0.66625	0.66625
GO:0034058	endosomal vesicle fusion	10	1	1.04	1584	0.66625	0.66625
GO:0042684	cardioblast cell fate commitment	10	1	1.04	1585	0.66625	0.66625
GO:0043652	engulfment of apoptotic cell	10	1	1.04	1586	0.66625	0.66625
GO:0043666	regulation of phosphoprotein phosphatase activity	10	1	1.04	1587	0.66625	0.66625
GO:0045465	R8 cell differentiation	10	1	1.04	1588	0.66625	0.66625
GO:0045477	regulation of nurse cell apoptotic process	10	1	1.04	1589	0.66625	0.66625
GO:0046331	lateral inhibition	10	1	1.04	1590	0.66625	0.66625
GO:0046513	ceramide biosynthetic process	10	1	1.04	1591	0.66625	0.66625
GO:0048142	germarium-derived cystoblast division	10	1	1.04	1592	0.66625	0.66625
GO:0051100	negative regulation of binding	10	1	1.04	1593	0.66625	0.66625
GO:0051181	cofactor transport	10	1	1.04	1594	0.66625	0.66625
GO:0051663	oocyte nucleus localization involved in oocyte dorsal/ventral axis specification	10	1	1.04	1595	0.66625	0.66625
GO:0051897	positive regulation of protein kinase B signaling	10	1	1.04	1596	0.66625	0.66625
GO:0072697	protein localization to cell cortex	10	1	1.04	1597	0.66625	0.66625
GO:1904059	regulation of locomotor rhythm	10	1	1.04	1598	0.66625	0.66625
GO:2000035	regulation of stem cell division	10	1	1.04	1599	0.66625	0.66625
GO:0042659	regulation of cell fate specification	25	2	2.6	1828	0.74921	0.66648
GO:0006641	triglyceride metabolic process	35	3	3.64	1740	0.71964	0.66649
GO:0010638	positive regulation of organelle organization	133	13	13.82	1535	0.63468	0.66657
GO:0045930	negative regulation of mitotic cell cycle	67	6	6.96	1733	0.70898	0.66663
GO:0035148	tube formation	37	2	3.84	2316	0.90904	0.66698
GO:0033554	cellular response to stress	562	42	58.38	2867	0.99381	0.66719
GO:0045937	positive regulation of phosphate metabolic process	123	10	12.78	2086	0.8352	0.66737
GO:0007304	chorion-containing eggshell formation	85	6	8.83	2248	0.88808	0.66739
GO:0030509	BMP signaling pathway	48	2	4.99	2622	0.96637	0.66745
GO:0098656	anion transmembrane transport	83	5	8.62	2469	0.94168	0.66771
GO:0009792	embryo development ending in birth or egg hatching	170	12	17.66	2509	0.9475	0.66856
GO:0048599	oocyte development	125	7	12.98	2714	0.97989	0.66868
GO:0045595	regulation of cell differentiation	392	31	40.72	2591	0.96216	0.67033
GO:0009886	post-embryonic animal morphogenesis	433	26	44.98	3034	0.99961	0.67421
GO:0007169	transmembrane receptor protein tyrosine kinase signaling pathway	181	9	18.8	2939	0.99719	0.67427
GO:0007525	somatic muscle development	80	9	8.31	1001	0.45311	0.67909
GO:1903688	positive regulation of border follicle cell migration	33	3	3.43	1639	0.68103	0.68103
GO:0051568	histone H3-K4 methylation	29	3	3.01	1426	0.59237	0.68226
GO:0007076	mitotic chromosome condensation	22	2	2.29	1644	0.68242	0.68242
GO:0009312	oligosaccharide biosynthetic process	22	2	2.29	1645	0.68242	0.68242
GO:0042023	DNA endoreduplication	22	2	2.29	1646	0.68242	0.68242
GO:0001666	response to hypoxia	50	3	5.19	2307	0.90404	0.68353
GO:0050830	defense response to Gram-positive bacterium	44	4	4.57	1655	0.68431	0.68431
GO:0045893	positive regulation of transcription, DNA-templated	409	29	42.49	2841	0.99231	0.68834
GO:0042335	cuticle development	132	25	13.71	122	0.00209	0.69631
GO:0055085	transmembrane transport	572	68	59.42	437	0.1273	0.69864
GO:0009065	glutamine family amino acid catabolic process	16	3	1.66	587	0.22738	0.70037
GO:0006401	RNA catabolic process	94	11	9.76	831	0.38553	0.70041
GO:0003015	heart process	41	5	4.26	952	0.42435	0.70061
GO:0030838	positive regulation of actin filament polymerization	34	3	3.53	1673	0.70081	0.70081
GO:0001731	formation of translation preinitiation complex	11	1	1.14	1677	0.70096	0.70096
GO:0006032	chitin catabolic process	11	1	1.14	1678	0.70096	0.70096
GO:0006284	base-excision repair	11	1	1.14	1679	0.70096	0.70096
GO:0006298	mismatch repair	11	1	1.14	1680	0.70096	0.70096
GO:0007064	mitotic sister chromatid cohesion	11	1	1.14	1681	0.70096	0.70096
GO:0007200	phospholipase C-activating G protein-coupled receptor signaling pathway	11	1	1.14	1682	0.70096	0.70096
GO:0007380	specification of segmental identity, head	11	1	1.14	1683	0.70096	0.70096
GO:0007615	anesthesia-resistant memory	11	1	1.14	1684	0.70096	0.70096
GO:0008057	eye pigment granule organization	11	1	1.14	1685	0.70096	0.70096
GO:0008366	axon ensheathment	11	1	1.14	1686	0.70096	0.70096
GO:0010884	positive regulation of lipid storage	11	1	1.14	1687	0.70096	0.70096
GO:0010888	negative regulation of lipid storage	11	1	1.14	1688	0.70096	0.70096
GO:0032231	regulation of actin filament bundle assembly	11	1	1.14	1689	0.70096	0.70096
GO:0040015	negative regulation of multicellular organism growth	11	1	1.14	1690	0.70096	0.70096
GO:0040034	regulation of development, heterochronic	11	1	1.14	1691	0.70096	0.70096
GO:0046130	purine ribonucleoside catabolic process	11	1	1.14	1692	0.70096	0.70096
GO:0050982	detection of mechanical stimulus	11	1	1.14	1693	0.70096	0.70096
GO:0051438	regulation of ubiquitin-protein transferase activity	11	1	1.14	1694	0.70096	0.70096
GO:0055069	zinc ion homeostasis	11	1	1.14	1695	0.70096	0.70096
GO:0070509	calcium ion import	11	1	1.14	1696	0.70096	0.70096
GO:0071901	negative regulation of protein serine/threonine kinase activity	11	1	1.14	1697	0.70096	0.70096
GO:0036011	imaginal disc-derived leg segmentation	24	2	2.49	1750	0.72841	0.7011
GO:0034728	nucleosome organization	61	4	6.34	2268	0.89054	0.70184
GO:0006631	fatty acid metabolic process	112	9	11.63	2088	0.83568	0.70196
GO:0045471	response to ethanol	67	4	6.96	2405	0.92794	0.70209
GO:0007619	courtship behavior	58	3	6.02	2521	0.94882	0.70211
GO:0048542	lymph gland development	57	2	5.92	2769	0.98555	0.70247
GO:0007431	salivary gland development	118	8	12.26	2439	0.93323	0.70262
GO:0007275	multicellular organism development	2043	182	212.23	2882	0.99478	0.70425
GO:0051480	regulation of cytosolic calcium ion concentration	28	3	2.91	1324	0.56786	0.70589
GO:0097194	execution phase of apoptosis	30	3	3.12	1457	0.61596	0.70601
GO:0016999	antibiotic metabolic process	23	2	2.39	1724	0.70617	0.70617
GO:0006486	protein glycosylation	97	9	10.08	1660	0.68962	0.70656
GO:2000113	negative regulation of cellular macromolecule biosynthetic process	414	21	43.01	3085	0.99997	0.70997
GO:0008045	motor neuron axon guidance	68	6	7.06	1743	0.72252	0.72252
GO:0007528	neuromuscular junction development	168	10	17.45	2764	0.9847	0.72439
GO:1990542	mitochondrial transmembrane transport	58	9	6.02	459	0.14312	0.72647
GO:0031032	actomyosin structure organization	93	19	9.66	128	0.00287	0.72826
GO:0030717	oocyte karyosome formation	24	2	2.49	1751	0.72841	0.72841
GO:0035096	larval midgut cell programmed cell death	24	2	2.49	1752	0.72841	0.72841
GO:0051726	regulation of cell cycle	276	14	28.67	3031	0.99954	0.72946
GO:0051091	positive regulation of DNA-binding transcription factor activity	19	3	1.97	730	0.31549	0.73156
GO:0006355	regulation of transcription, DNA-templated	948	68	98.48	3062	0.99986	0.73168
GO:0007041	lysosomal transport	22	3	2.29	860	0.40416	0.73168
GO:0046660	female sex differentiation	25	3	2.6	1135	0.4892	0.73181
GO:1903829	positive regulation of cellular protein localization	25	3	2.6	1136	0.4892	0.73181
GO:0072553	terminal button organization	36	4	3.74	1179	0.52278	0.73186
GO:0006900	vesicle budding from membrane	17	2	1.77	1287	0.53985	0.73187
GO:0007601	visual perception	19	2	1.97	1436	0.60174	0.73195
GO:0000916	actomyosin contractile ring contraction	12	1	1.25	1762	0.73206	0.73206
GO:0006271	DNA strand elongation involved in DNA replication	12	1	1.25	1763	0.73206	0.73206
GO:0006376	mRNA splice site selection	12	1	1.25	1764	0.73206	0.73206
GO:0006513	protein monoubiquitination	12	1	1.25	1765	0.73206	0.73206
GO:0007035	vacuolar acidification	12	1	1.25	1766	0.73206	0.73206
GO:0007111	meiosis II cytokinesis	12	1	1.25	1767	0.73206	0.73206
GO:0009084	glutamine family amino acid biosynthetic process	12	1	1.25	1768	0.73206	0.73206
GO:0015837	amine transport	12	1	1.25	1769	0.73206	0.73206
GO:0019432	triglyceride biosynthetic process	12	1	1.25	1770	0.73206	0.73206
GO:0019934	cGMP-mediated signaling	12	1	1.25	1771	0.73206	0.73206
GO:0035076	ecdysone receptor-mediated signaling pathway	12	1	1.25	1772	0.73206	0.73206
GO:0035234	ectopic germ cell programmed cell death	12	1	1.25	1773	0.73206	0.73206
GO:0035309	wing and notum subfield formation	12	1	1.25	1774	0.73206	0.73206
GO:0036098	male germ-line stem cell population maintenance	12	1	1.25	1775	0.73206	0.73206
GO:0045116	protein neddylation	12	1	1.25	1776	0.73206	0.73206
GO:0045433	male courtship behavior, veined wing generated song production	12	1	1.25	1777	0.73206	0.73206
GO:0045450	bicoid mRNA localization	12	1	1.25	1778	0.73206	0.73206
GO:0046011	regulation of oskar mRNA translation	12	1	1.25	1779	0.73206	0.73206
GO:0046628	positive regulation of insulin receptor signaling pathway	12	1	1.25	1780	0.73206	0.73206
GO:0090303	positive regulation of wound healing	12	1	1.25	1781	0.73206	0.73206
GO:2001234	negative regulation of apoptotic signaling pathway	12	1	1.25	1782	0.73206	0.73206
GO:0035071	salivary gland cell autophagic cell death	27	2	2.8	1945	0.78672	0.73228
GO:0001578	microtubule bundle formation	51	4	5.3	1957	0.79058	0.73247
GO:0035222	wing disc pattern formation	74	6	7.69	1964	0.7945	0.73263
GO:0007626	locomotory behavior	174	16	18.07	1806	0.73465	0.73279
GO:0006518	peptide metabolic process	520	81	54.02	71	0.0001	0.73299
GO:0032956	regulation of actin cytoskeleton organization	97	7	10.08	2265	0.88919	0.73317
GO:0071702	organic substance transport	715	71	74.27	1636	0.68103	0.73335
GO:0032869	cellular response to insulin stimulus	68	2	7.06	2889	0.99499	0.73395
GO:0060070	canonical Wnt signaling pathway	87	2	9.04	3013	0.99923	0.73472
GO:0019991	septate junction assembly	36	3	3.74	1811	0.73754	0.73754
GO:0048585	negative regulation of response to stimulus	350	21	36.36	2992	0.99877	0.73812
GO:0007606	sensory perception of chemical stimulus	112	15	11.63	524	0.18341	0.74572
GO:0006457	protein folding	117	13	12.15	990	0.44254	0.74592
GO:0006493	protein O-linked glycosylation	37	4	3.84	1309	0.54511	0.7488
GO:0071805	potassium ion transmembrane transport	43	4	4.47	1624	0.6664	0.74914
GO:0007398	ectoderm development	25	2	2.6	1829	0.74921	0.74921
GO:0010508	positive regulation of autophagy	45	4	4.67	1714	0.70152	0.74926
GO:0007416	synapse assembly	159	8	16.52	2891	0.99502	0.75356
GO:0007268	chemical synaptic transmission	274	20	28.46	2639	0.9692	0.75486
GO:0031328	positive regulation of cellular biosynthetic process	498	39	51.73	2717	0.98028	0.75611
GO:0007420	brain development	106	7	11.01	2441	0.93371	0.75661
GO:0006906	vesicle fusion	46	8	4.78	381	0.09902	0.75857
GO:0007080	mitotic metaphase plate congression	13	1	1.35	1845	0.75993	0.75993
GO:0007482	haltere development	13	1	1.35	1846	0.75993	0.75993
GO:0009047	dosage compensation by hyperactivation of X chromosome	13	1	1.35	1847	0.75993	0.75993
GO:0009996	negative regulation of cell fate specification	13	1	1.35	1848	0.75993	0.75993
GO:0010025	wax biosynthetic process	13	1	1.35	1849	0.75993	0.75993
GO:0016348	imaginal disc-derived leg joint morphogenesis	13	1	1.35	1850	0.75993	0.75993
GO:0016575	histone deacetylation	13	1	1.35	1851	0.75993	0.75993
GO:0042632	cholesterol homeostasis	13	1	1.35	1852	0.75993	0.75993
GO:0060025	regulation of synaptic activity	13	1	1.35	1853	0.75993	0.75993
GO:0060395	SMAD protein signal transduction	13	1	1.35	1854	0.75993	0.75993
GO:1904801	positive regulation of neuron remodeling	13	1	1.35	1855	0.75993	0.75993
GO:2000377	regulation of reactive oxygen species metabolic process	13	1	1.35	1856	0.75993	0.75993
GO:0097435	supramolecular fiber organization	236	24	24.52	1352	0.57665	0.76
GO:0051495	positive regulation of cytoskeleton organization	54	5	5.61	1631	0.67337	0.76003
GO:0010770	positive regulation of cell morphogenesis involved in differentiation	38	3	3.95	1887	0.7706	0.76016
GO:0048515	spermatid differentiation	114	10	11.84	1844	0.75932	0.7605
GO:0007298	border follicle cell migration	116	10	12.05	1902	0.77801	0.76207
GO:0051050	positive regulation of transport	116	6	12.05	2766	0.98511	0.76211
GO:0009880	embryonic pattern specification	189	12	19.63	2722	0.98077	0.76273
GO:0050767	regulation of neurogenesis	237	17	24.62	2618	0.96557	0.76274
GO:0006915	apoptotic process	249	33	25.87	324	0.08445	0.76437
GO:0006357	regulation of transcription by RNA polymerase II	569	41	59.11	2935	0.99707	0.76687
GO:0018126	protein hydroxylation	26	2	2.7	1882	0.76863	0.76863
GO:0033227	dsRNA transport	26	2	2.7	1883	0.76863	0.76863
GO:0051225	spindle assembly	70	6	7.27	1822	0.74828	0.76893
GO:0006612	protein targeting to membrane	38	3	3.95	1888	0.7706	0.7706
GO:0007443	Malpighian tubule morphogenesis	38	3	3.95	1889	0.7706	0.7706
GO:0050877	nervous system process	383	31	39.79	2510	0.94791	0.77305
GO:0016192	vesicle-mediated transport	483	45	50.17	1983	0.80648	0.77345
GO:0006351	transcription, DNA-templated	1014	72	105.33	3077	0.99994	0.7736
GO:0006281	DNA repair	165	9	17.14	2829	0.99179	0.77523
GO:0048523	negative regulation of cellular process	1162	80	120.71	3104	1	0.77685
GO:1901137	carbohydrate derivative biosynthetic process	256	38	26.59	172	0.01476	0.78042
GO:0000209	protein polyubiquitination	87	8	9.04	1663	0.69464	0.78313
GO:0007591	molting cycle, chitin-based cuticle	70	8	7.27	993	0.4439	0.78447
GO:0000041	transition metal ion transport	33	4	3.43	999	0.45294	0.78453
GO:0002052	positive regulation of neuroblast proliferation	14	1	1.45	1906	0.7849	0.7849
GO:0002385	mucosal immune response	14	1	1.45	1907	0.7849	0.7849
GO:0007464	R3/R4 cell fate commitment	14	1	1.45	1908	0.7849	0.7849
GO:0034198	cellular response to amino acid starvation	14	1	1.45	1909	0.7849	0.7849
GO:0035002	liquid clearance, open tracheal system	14	1	1.45	1910	0.7849	0.7849
GO:0035336	long-chain fatty-acyl-CoA metabolic process	14	1	1.45	1911	0.7849	0.7849
GO:0040040	thermosensory behavior	14	1	1.45	1912	0.7849	0.7849
GO:0043094	cellular metabolic compound salvage	14	1	1.45	1913	0.7849	0.7849
GO:0046533	negative regulation of photoreceptor cell differentiation	14	1	1.45	1914	0.7849	0.7849
GO:1990573	potassium ion import across plasma membrane	14	1	1.45	1915	0.7849	0.7849
GO:0048520	positive regulation of behavior	30	2	3.12	2070	0.83372	0.78515
GO:0035017	cuticle pattern formation	32	2	3.32	2150	0.85963	0.78522
GO:0006633	fatty acid biosynthetic process	62	5	6.44	1938	0.78573	0.78573
GO:0050807	regulation of synapse organization	146	11	15.17	2306	0.90387	0.78628
GO:0090630	activation of GTPase activity	27	2	2.8	1946	0.78672	0.78672
GO:0007010	cytoskeleton organization	575	51	59.73	2312	0.90588	0.78812
GO:0030163	protein catabolic process	354	27	36.77	2645	0.97024	0.78842
GO:0071417	cellular response to organonitrogen compound	97	4	10.08	2853	0.99292	0.78942
GO:0010557	positive regulation of macromolecule biosynthetic process	458	34	47.58	2810	0.98919	0.7899
GO:0042127	regulation of cell population proliferation	213	15	22.13	2616	0.96434	0.79
GO:0046843	dorsal appendage formation	51	4	5.3	1958	0.79058	0.79058
GO:0050808	synapse organization	281	21	29.19	2593	0.96277	0.79552
GO:0042391	regulation of membrane potential	76	10	7.89	649	0.26204	0.79821
GO:0016203	muscle attachment	37	3	3.84	1838	0.75452	0.80352
GO:0035011	melanotic encapsulation of foreign target	28	2	2.91	1974	0.80356	0.80356
GO:0061057	peptidoglycan recognition protein signaling pathway	28	2	2.91	1975	0.80356	0.80356
GO:1904263	positive regulation of TORC1 signaling	28	2	2.91	1976	0.80356	0.80356
GO:0010038	response to metal ion	49	4	5.09	1875	0.76356	0.80365
GO:0035152	regulation of tube architecture, open tracheal system	84	9	8.73	1165	0.51352	0.80699
GO:0051187	cofactor catabolic process	21	2	2.18	1555	0.65712	0.80715
GO:0003014	renal system process	23	2	2.39	1725	0.70617	0.80722
GO:0018108	peptidyl-tyrosine phosphorylation	24	2	2.49	1753	0.72841	0.80726
GO:0007303	cytoplasmic transport, nurse cell to oocyte	15	1	1.56	1984	0.80728	0.80728
GO:0008272	sulfate transport	15	1	1.56	1985	0.80728	0.80728
GO:0031114	regulation of microtubule depolymerization	15	1	1.56	1986	0.80728	0.80728
GO:0035072	ecdysone-mediated induction of salivary gland cell autophagic cell death	15	1	1.56	1987	0.80728	0.80728
GO:0035290	trunk segmentation	15	1	1.56	1988	0.80728	0.80728
GO:0036297	interstrand cross-link repair	15	1	1.56	1989	0.80728	0.80728
GO:0045773	positive regulation of axon extension	15	1	1.56	1990	0.80728	0.80728
GO:0046174	polyol catabolic process	15	1	1.56	1991	0.80728	0.80728
GO:1902476	chloride transmembrane transport	15	1	1.56	1992	0.80728	0.80728
GO:0010004	gastrulation involving germ band extension	32	2	3.32	2151	0.85963	0.80755
GO:0045924	regulation of female receptivity	33	2	3.43	2196	0.87115	0.80759
GO:0043254	regulation of protein-containing complex assembly	95	6	9.87	2462	0.93901	0.80845
[truncated: 3,022 more rows]

## Sheet: Module3
GO.ID	Term	Annotated	Significant	Expected	Rank in Fisher.classic	Fisher.classic	Fisher.weight01
[truncated: 4,188 more rows]

[truncated: 17 more sheets: Module4, Module5, Module6, Module7, Module8, Module9, Module10, Module11, Module12, Module13, Module14, Module15, Module16, Module17, Module18, Module19, Module20]
