# Supplementary material for: Parallel gene expression evolution in natural and laboratory evolved populations
Source: Mol Ecol. 2020 Oct 12;30(4):884–94. doi: 10.1111/mec.15649 (PMC7891358; doi:10.1111/mec.15649)
Supplement: Supplementary file 6 — Table S6 [file MEC-30-884-s006.xlsx]

## Sheet: legend
Supplementary file 6. Gene ontology (GO) enrichment results for adaptive genes.
genes of interest	number of genes
lab adative up-regulation (LB_up)	297
lab adative down-regulation (LB_dn)	244
Temperature adaptive (H > C) (HC)	79
Temperature adaptive (H < C) (CH)	124

## Sheet: LB_up
GO.ID	Term	Annotated	Significant	Expected	Rank in Fisher.classic	Fisher.classic	Fisher.weight01
GO:0032504	multicellular organism reproduction	1188	42	30.14	88	0.01533	3.8e-10
GO:0055085	transmembrane transport	560	34	14.21	2	1.7e-06	1.3e-08
GO:0006820	anion transport	199	17	5.05	6	1.2e-05	7.5e-05
GO:0009620	response to fungus	60	5	1.52	98	0.01775	0.00017
GO:0009068	aspartate family amino acid catabolic process	8	3	0.2	21	0.00082	0.00082
GO:0055114	oxidation-reduction process	530	27	13.45	15	0.00041	0.001
GO:0042737	drug catabolic process	60	7	1.52	19	0.00076	0.00167
GO:0070328	triglyceride homeostasis	25	4	0.63	36	0.00336	0.00336
GO:0006508	proteolysis	750	23	19.03	437	0.19766	0.00413
GO:0032787	monocarboxylic acid metabolic process	145	14	3.68	7	1.8e-05	0.00568
GO:0006563	L-serine metabolic process	5	2	0.13	50	0.00609	0.00609
GO:0006723	cuticle hydrocarbon biosynthetic process	5	2	0.13	51	0.00609	0.00609
GO:0009071	serine family amino acid catabolic process	5	2	0.13	52	0.00609	0.00609
GO:0032875	regulation of DNA endoreduplication	5	2	0.13	53	0.00609	0.00609
GO:0033559	unsaturated fatty acid metabolic process	5	2	0.13	54	0.00609	0.00609
GO:2000104	negative regulation of DNA-dependent DNA replication	5	2	0.13	55	0.00609	0.00609
GO:0019367	fatty acid elongation, saturated fatty acid	16	3	0.41	58	0.00707	0.00707
GO:0034625	fatty acid elongation, monounsaturated fatty acid	16	3	0.41	59	0.00707	0.00707
GO:0034626	fatty acid elongation, polyunsaturated fatty acid	16	3	0.41	60	0.00707	0.00707
GO:1901575	organic substance catabolic process	763	29	19.36	100	0.01806	0.00838
GO:0007503	fat body development	6	2	0.15	68	0.00899	0.00899
GO:0033539	fatty acid beta-oxidation using acyl-CoA dehydrogenase	6	2	0.15	69	0.00899	0.00899
GO:0019731	antibacterial humoral response	40	4	1.01	101	0.01807	0.00988
GO:0042761	very long-chain fatty acid biosynthetic process	19	3	0.48	73	0.01157	0.01157
GO:0030968	endoplasmic reticulum unfolded protein response	20	3	0.51	77	0.01337	0.01337
GO:0043171	peptide catabolic process	27	4	0.69	43	0.00448	0.01516
GO:0030148	sphingolipid biosynthetic process	38	4	0.96	86	0.01518	0.01518
GO:0007422	peripheral nervous system development	80	6	2.03	89	0.0158	0.0158
GO:0006544	glycine metabolic process	8	2	0.2	90	0.01623	0.01623
GO:0032367	intracellular cholesterol transport	8	2	0.2	91	0.01623	0.01623
GO:0042135	neurotransmitter catabolic process	8	2	0.2	92	0.01623	0.01623
GO:0045751	negative regulation of Toll signaling pathway	8	2	0.2	93	0.01623	0.01623
GO:0042381	hemolymph coagulation	9	2	0.23	102	0.02052	0.02052
GO:0030431	sleep	76	5	1.93	148	0.0435	0.02124
GO:0042048	olfactory behavior	68	4	1.73	213	0.09379	0.0246
GO:0045454	cell redox homeostasis	44	4	1.12	113	0.02482	0.02482
GO:0007618	mating	129	9	3.27	48	0.00548	0.02486
GO:0009615	response to virus	50	4	1.27	140	0.03747	0.02519
GO:0009070	serine family amino acid biosynthetic process	10	2	0.25	114	0.02522	0.02522
GO:0010312	detoxification of zinc ion	10	2	0.25	115	0.02522	0.02522
GO:0046500	S-adenosylmethionine metabolic process	8	2	0.2	94	0.01623	0.02529
GO:0002759	regulation of antimicrobial humoral response	51	3	1.29	285	0.13894	0.02529
GO:0061844	antimicrobial humoral immune response mediated by antimicrobial peptide	48	2	1.22	697	0.34501	0.02539
GO:0030301	cholesterol transport	19	4	0.48	25	0.00116	0.0299
GO:0007619	courtship behavior	66	5	1.67	122	0.02573	0.02994
GO:0006641	triglyceride metabolic process	28	4	0.71	47	0.00513	0.02995
GO:0016201	synaptic target inhibition	11	2	0.28	129	0.03032	0.03032
GO:0048082	regulation of adult chitin-containing cuticle pigmentation	11	2	0.28	130	0.03032	0.03032
GO:0008152	metabolic process	5305	132	134.6	1056	0.65935	0.04114
GO:0071577	zinc ion transmembrane transport	13	2	0.33	141	0.0416	0.0416
GO:0015031	protein transport	446	6	11.32	1476	0.97318	0.04393
GO:0006807	nitrogen compound metabolic process	4348	78	110.32	1667	0.99999	0.04636
GO:0042417	dopamine metabolic process	14	2	0.36	158	0.04774	0.04774
GO:0097501	stress response to metal ion	12	3	0.3	34	0.003	0.04974
GO:0031669	cellular response to nutrient levels	69	4	1.75	216	0.09769	0.04983
GO:0097164	ammonium ion metabolic process	34	5	0.86	28	0.00154	0.05316
GO:0010951	negative regulation of endopeptidase activity	35	3	0.89	174	0.05823	0.05823
GO:0005975	carbohydrate metabolic process	263	16	6.67	23	0.00107	0.06105
GO:0006457	protein folding	136	7	3.45	173	0.05776	0.0639
GO:0007030	Golgi organization	85	5	2.16	182	0.06455	0.06455
GO:0016339	calcium-dependent cell-cell adhesion via plasma membrane cell adhesion molecules	17	2	0.43	186	0.06791	0.06791
GO:0071711	basement membrane organization	17	2	0.43	187	0.06791	0.06791
GO:0055088	lipid homeostasis	65	7	1.65	26	0.00123	0.07315
GO:0048070	regulation of developmental pigmentation	24	5	0.61	13	0.00029	0.07316
GO:0007450	dorsal/ventral pattern formation, imaginal disc	52	4	1.32	145	0.04238	0.07368
GO:0048079	regulation of cuticle pigmentation	14	3	0.36	46	0.00477	0.07369
GO:0006012	galactose metabolic process	10	2	0.25	116	0.02522	0.07396
GO:0015908	fatty acid transport	10	2	0.25	117	0.02522	0.07396
GO:0098542	defense response to other organism	248	8	6.29	621	0.29442	0.07397
GO:0006817	phosphate ion transport	11	2	0.28	131	0.03032	0.07397
GO:0055069	zinc ion homeostasis	13	2	0.33	142	0.0416	0.07399
GO:0046164	alcohol catabolic process	14	2	0.36	159	0.04774	0.07399
GO:1901658	glycosyl compound catabolic process	18	2	0.46	195	0.07515	0.07402
GO:0044419	interspecies interaction between organisms	20	2	0.51	210	0.09033	0.07404
GO:1901568	fatty acid derivative metabolic process	24	2	0.61	271	0.12297	0.07407
GO:0008015	blood circulation	33	2	0.84	441	0.20377	0.07414
GO:0010883	regulation of lipid storage	30	4	0.76	57	0.00659	0.07423
GO:0034976	response to endoplasmic reticulum stress	85	6	2.16	105	0.02073	0.07883
GO:0030011	maintenance of cell polarity	19	2	0.48	200	0.08263	0.08263
GO:0035167	larval lymph gland hemopoiesis	41	3	1.04	203	0.08507	0.08507
GO:0045433	male courtship behavior, veined wing generated song production	20	2	0.51	211	0.09033	0.09033
GO:0048488	synaptic vesicle endocytosis	43	3	1.09	215	0.095	0.095
GO:0042335	cuticle development	156	9	3.96	99	0.01778	0.09606
GO:0019395	fatty acid oxidation	35	5	0.89	30	0.00176	0.09644
GO:0051187	cofactor catabolic process	20	3	0.51	78	0.01337	0.09708
GO:0016999	antibiotic metabolic process	60	4	1.52	183	0.06543	0.09709
GO:0044273	sulfur compound catabolic process	10	2	0.25	118	0.02522	0.09738
GO:1902882	regulation of response to oxidative stress	12	2	0.3	136	0.03579	0.0974
GO:0035050	embryonic heart tube development	23	2	0.58	238	0.11456	0.11456
GO:0017145	stem cell division	94	4	2.39	480	0.21581	0.12025
GO:0030149	sphingolipid catabolic process	19	2	0.48	201	0.08263	0.1203
GO:0010001	glial cell differentiation	36	2	0.91	522	0.23192	0.12051
GO:0001838	embryonic epithelial tube formation	5	1	0.13	243	0.12061	0.12061
GO:0006085	acetyl-CoA biosynthetic process	5	1	0.13	244	0.12061	0.12061
GO:0006312	mitotic recombination	5	1	0.13	245	0.12061	0.12061
GO:0006528	asparagine metabolic process	5	1	0.13	246	0.12061	0.12061
GO:0006595	polyamine metabolic process	5	1	0.13	247	0.12061	0.12061
GO:0006684	sphingomyelin metabolic process	5	1	0.13	248	0.12061	0.12061
GO:0006848	pyruvate transport	5	1	0.13	249	0.12061	0.12061
GO:0007311	maternal specification of dorsal/ventral axis, oocyte, germ-line encoded	5	1	0.13	250	0.12061	0.12061
GO:0015937	coenzyme A biosynthetic process	5	1	0.13	251	0.12061	0.12061
GO:0032222	regulation of synaptic transmission, cholinergic	5	1	0.13	252	0.12061	0.12061
GO:0032958	inositol phosphate biosynthetic process	5	1	0.13	253	0.12061	0.12061
GO:0034755	iron ion transmembrane transport	5	1	0.13	254	0.12061	0.12061
GO:0035193	larval central nervous system remodeling	5	1	0.13	255	0.12061	0.12061
GO:0035459	cargo loading into vesicle	5	1	0.13	256	0.12061	0.12061
GO:0042439	ethanolamine-containing compound metabolic process	5	1	0.13	257	0.12061	0.12061
GO:0043567	regulation of insulin-like growth factor receptor signaling pathway	5	1	0.13	258	0.12061	0.12061
GO:0045317	equator specification	5	1	0.13	259	0.12061	0.12061
GO:0046477	glycosylceramide catabolic process	5	1	0.13	260	0.12061	0.12061
GO:0050766	positive regulation of phagocytosis	5	1	0.13	261	0.12061	0.12061
GO:0070936	protein K48-linked ubiquitination	5	1	0.13	262	0.12061	0.12061
GO:0090099	negative regulation of decapentaplegic signaling pathway	5	1	0.13	263	0.12061	0.12061
GO:0097374	sensory neuron axon guidance	5	1	0.13	264	0.12061	0.12061
GO:1900078	positive regulation of cellular response to insulin stimulus	5	1	0.13	265	0.12061	0.12061
GO:1901642	nucleoside transmembrane transport	5	1	0.13	266	0.12061	0.12061
GO:1902969	mitotic DNA replication	5	1	0.13	267	0.12061	0.12061
GO:0007167	enzyme linked receptor protein signaling pathway	245	7	6.22	793	0.42924	0.12066
GO:0044270	cellular nitrogen compound catabolic process	185	4	4.69	1111	0.69542	0.12137
GO:0048190	wing disc dorsal/ventral pattern formation	48	3	1.22	268	0.12173	0.12173
GO:1902476	chloride transmembrane transport	24	2	0.61	272	0.12297	0.12297
GO:0006635	fatty acid beta-oxidation	31	4	0.79	63	0.00742	0.12988
GO:0009617	response to bacterium	210	8	5.33	384	0.16503	0.13034
GO:0007029	endoplasmic reticulum organization	25	2	0.63	278	0.13153	0.13153
GO:0007485	imaginal disc-derived male genitalia development	25	2	0.63	279	0.13153	0.13153
GO:0035149	lumen formation, open tracheal system	25	2	0.63	280	0.13153	0.13153
GO:0001666	response to hypoxia	50	3	1.27	284	0.13311	0.13311
GO:0006959	humoral immune response	109	9	2.77	31	0.00176	0.13989
GO:0033227	dsRNA transport	26	2	0.66	287	0.14022	0.14022
GO:1901565	organonitrogen compound catabolic process	481	17	12.2	227	0.10418	0.14062
GO:0046662	regulation of oviposition	16	2	0.41	177	0.06091	0.14252
GO:0046008	regulation of female receptivity, post-mating	22	2	0.56	231	0.10631	0.1426
GO:0001706	endoderm formation	6	1	0.15	292	0.14294	0.14294
GO:0006751	glutathione catabolic process	6	1	0.15	293	0.14294	0.14294
GO:0007366	periodic partitioning by pair rule gene	6	1	0.15	294	0.14294	0.14294
GO:0007451	dorsal/ventral lineage restriction, imaginal disc	6	1	0.15	295	0.14294	0.14294
GO:0007487	analia development	6	1	0.15	296	0.14294	0.14294
GO:0007561	imaginal disc eversion	6	1	0.15	297	0.14294	0.14294
GO:0010888	negative regulation of lipid storage	6	1	0.15	298	0.14294	0.14294
GO:0014067	negative regulation of phosphatidylinositol 3-kinase signaling	6	1	0.15	299	0.14294	0.14294
GO:0019101	female somatic sex determination	6	1	0.15	300	0.14294	0.14294
GO:0019433	triglyceride catabolic process	6	1	0.15	301	0.14294	0.14294
GO:0030104	water homeostasis	6	1	0.15	302	0.14294	0.14294
GO:0033499	galactose catabolic process via UDP-galactose	6	1	0.15	303	0.14294	0.14294
GO:0035001	dorsal trunk growth, open tracheal system	6	1	0.15	304	0.14294	0.14294
GO:0035094	response to nicotine	6	1	0.15	305	0.14294	0.14294
GO:0036090	cleavage furrow ingression	6	1	0.15	306	0.14294	0.14294
GO:0042423	catecholamine biosynthetic process	6	1	0.15	307	0.14294	0.14294
GO:0042688	crystal cell differentiation	6	1	0.15	308	0.14294	0.14294
GO:0043090	amino acid import	6	1	0.15	309	0.14294	0.14294
GO:0046665	amnioserosa maintenance	6	1	0.15	310	0.14294	0.14294
GO:0046688	response to copper ion	6	1	0.15	311	0.14294	0.14294
GO:0048076	regulation of compound eye pigmentation	6	1	0.15	312	0.14294	0.14294
GO:0048087	positive regulation of developmental pigmentation	6	1	0.15	313	0.14294	0.14294
GO:0048562	embryonic organ morphogenesis	6	1	0.15	314	0.14294	0.14294
GO:0050886	endocrine process	6	1	0.15	315	0.14294	0.14294
GO:0061088	regulation of sequestering of zinc ion	6	1	0.15	316	0.14294	0.14294
GO:0090098	positive regulation of decapentaplegic signaling pathway	6	1	0.15	317	0.14294	0.14294
GO:1902410	mitotic cytokinetic process	6	1	0.15	318	0.14294	0.14294
GO:1904801	positive regulation of neuron remodeling	6	1	0.15	319	0.14294	0.14294
GO:0036335	intestinal stem cell homeostasis	27	2	0.69	335	0.14903	0.14903
GO:0009987	cellular process	6627	127	168.14	1682	1	0.15143
GO:0006030	chitin metabolic process	76	4	1.93	274	0.12699	0.15631
GO:0007494	midgut development	28	2	0.71	342	0.15794	0.15794
GO:0060179	male mating behavior	62	4	1.57	194	0.07204	0.16367
GO:0045297	post-mating behavior	17	2	0.43	188	0.06791	0.16422
GO:0044275	cellular carbohydrate catabolic process	21	2	0.53	217	0.09823	0.16429
GO:0006154	adenosine catabolic process	7	1	0.18	352	0.1647	0.1647
GO:0007516	hemocyte development	7	1	0.18	353	0.1647	0.1647
GO:0009083	branched-chain amino acid catabolic process	7	1	0.18	354	0.1647	0.1647
GO:0010884	positive regulation of lipid storage	7	1	0.18	355	0.1647	0.1647
GO:0015909	long-chain fatty acid transport	7	1	0.18	356	0.1647	0.1647
GO:0016486	peptide hormone processing	7	1	0.18	357	0.1647	0.1647
GO:0032922	circadian regulation of gene expression	7	1	0.18	358	0.1647	0.1647
GO:0033353	S-adenosylmethionine cycle	7	1	0.18	359	0.1647	0.1647
GO:0034394	protein localization to cell surface	7	1	0.18	360	0.1647	0.1647
GO:0035007	regulation of melanization defense response	7	1	0.18	361	0.1647	0.1647
GO:0035156	fusion cell fate specification	7	1	0.18	362	0.1647	0.1647
GO:0035207	negative regulation of hemocyte proliferation	7	1	0.18	363	0.1647	0.1647
GO:0043103	hypoxanthine salvage	7	1	0.18	364	0.1647	0.1647
GO:0045003	double-strand break repair via synthesis-dependent strand annealing	7	1	0.18	365	0.1647	0.1647
GO:0046103	inosine biosynthetic process	7	1	0.18	366	0.1647	0.1647
GO:0048526	imaginal disc-derived wing expansion	7	1	0.18	367	0.1647	0.1647
GO:0070613	regulation of protein processing	7	1	0.18	368	0.1647	0.1647
GO:0071329	cellular response to sucrose stimulus	7	1	0.18	369	0.1647	0.1647
GO:0090527	actin filament reorganization	7	1	0.18	370	0.1647	0.1647
GO:1903900	regulation of viral life cycle	7	1	0.18	371	0.1647	0.1647
GO:2001242	regulation of intrinsic apoptotic signaling pathway	7	1	0.18	372	0.1647	0.1647
GO:0046700	heterocycle catabolic process	187	4	4.74	1118	0.70345	0.16571
GO:0007155	cell adhesion	180	8	4.57	207	0.08754	0.16656
GO:0042446	hormone biosynthetic process	29	2	0.74	385	0.16695	0.16695
GO:0044550	secondary metabolite biosynthetic process	29	2	0.74	386	0.16695	0.16695
GO:0019752	carboxylic acid metabolic process	354	26	8.98	1	9.9e-07	0.17393
GO:0048066	developmental pigmentation	102	7	2.59	82	0.01489	0.18332
GO:0050878	regulation of body fluid levels	19	3	0.48	74	0.01157	0.18469
GO:0015893	drug transport	31	2	0.79	395	0.18523	0.18523
GO:0009744	response to sucrose	15	2	0.38	168	0.05418	0.18532
GO:0042386	hemocyte differentiation	39	2	0.99	555	0.26029	0.18575
GO:0006071	glycerol metabolic process	8	1	0.2	399	0.1859	0.1859
GO:0006098	pentose-phosphate shunt	8	1	0.2	400	0.1859	0.1859
GO:0006207	'de novo' pyrimidine nucleobase biosynthetic process	8	1	0.2	401	0.1859	0.1859
GO:0006541	glutamine metabolic process	8	1	0.2	402	0.1859	0.1859
GO:0007486	imaginal disc-derived female genitalia development	8	1	0.2	403	0.1859	0.1859
GO:0016998	cell wall macromolecule catabolic process	8	1	0.2	404	0.1859	0.1859
GO:0019321	pentose metabolic process	8	1	0.2	405	0.1859	0.1859
GO:0030728	ovulation	8	1	0.2	406	0.1859	0.1859
GO:0035435	phosphate ion transmembrane transport	8	1	0.2	407	0.1859	0.1859
GO:0042401	cellular biogenic amine biosynthetic process	8	1	0.2	408	0.1859	0.1859
GO:0045005	DNA-dependent DNA replication maintenance of fidelity	8	1	0.2	409	0.1859	0.1859
GO:0046672	positive regulation of compound eye retinal cell programmed cell death	8	1	0.2	410	0.1859	0.1859
GO:0048047	mating behavior, sex discrimination	8	1	0.2	411	0.1859	0.1859
GO:0061058	regulation of peptidoglycan recognition protein signaling pathway	8	1	0.2	412	0.1859	0.1859
GO:0072595	maintenance of protein localization in organelle	8	1	0.2	413	0.1859	0.1859
GO:1900407	regulation of cellular response to oxidative stress	8	1	0.2	414	0.1859	0.1859
GO:1902358	sulfate transmembrane transport	8	1	0.2	415	0.1859	0.1859
GO:1903053	regulation of extracellular matrix organization	8	1	0.2	416	0.1859	0.1859
GO:1904064	positive regulation of cation transmembrane transport	8	1	0.2	417	0.1859	0.1859
GO:0035239	tube morphogenesis	464	12	11.77	913	0.51558	0.18633
GO:0010942	positive regulation of cell death	89	2	2.26	1060	0.66459	0.18666
GO:0007472	wing disc morphogenesis	264	6	6.7	1063	0.66547	0.18699
GO:0043252	sodium-independent organic anion transport	32	2	0.81	436	0.19447	0.19447
GO:0015718	monocarboxylic acid transport	24	4	0.61	33	0.00288	0.20454
GO:0045924	regulation of female receptivity	33	3	0.84	161	0.05034	0.2055
GO:0006637	acyl-CoA metabolic process	37	3	0.94	184	0.06666	0.20558
GO:0002052	positive regulation of neuroblast proliferation	9	1	0.23	448	0.20658	0.20658
GO:0007488	histoblast morphogenesis	9	1	0.23	449	0.20658	0.20658
GO:0008348	negative regulation of antimicrobial humoral response	9	1	0.23	450	0.20658	0.20658
GO:0009395	phospholipid catabolic process	9	1	0.23	451	0.20658	0.20658
GO:0015800	acidic amino acid transport	9	1	0.23	452	0.20658	0.20658
GO:0016926	protein desumoylation	9	1	0.23	453	0.20658	0.20658
GO:0042430	indole-containing compound metabolic process	9	1	0.23	454	0.20658	0.20658
GO:0046686	response to cadmium ion	9	1	0.23	455	0.20658	0.20658
GO:0070278	extracellular matrix constituent secretion	9	1	0.23	456	0.20658	0.20658
GO:0072529	pyrimidine-containing compound catabolic process	9	1	0.23	457	0.20658	0.20658
GO:0090114	COPII-coated vesicle budding	9	1	0.23	458	0.20658	0.20658
GO:0097104	postsynaptic membrane assembly	9	1	0.23	459	0.20658	0.20658
GO:0097150	neuronal stem cell population maintenance	9	1	0.23	460	0.20658	0.20658
GO:0008306	associative learning	52	2	1.32	733	0.38176	0.20665
GO:0008258	head involution	34	2	0.86	475	0.21311	0.21311
GO:0034605	cellular response to heat	34	2	0.86	476	0.21311	0.21311
GO:0042593	glucose homeostasis	35	2	0.89	486	0.2225	0.2225
GO:0006869	lipid transport	68	8	1.73	14	0.0003	0.22457
GO:0006836	neurotransmitter transport	136	3	3.45	1079	0.67542	0.22466
GO:0007405	neuroblast proliferation	86	4	2.18	389	0.17429	0.22582
GO:0007417	central nervous system development	233	8	5.91	525	0.24014	0.22652
GO:1905039	carboxylic acid transmembrane transport	46	2	1.17	671	0.32636	0.22666
GO:0006020	inositol metabolic process	10	1	0.25	487	0.22673	0.22673
GO:0006108	malate metabolic process	10	1	0.25	488	0.22673	0.22673
GO:0007158	neuron cell-cell adhesion	10	1	0.25	489	0.22673	0.22673
GO:0007460	R8 cell fate commitment	10	1	0.25	490	0.22673	0.22673
GO:0008333	endosome to lysosome transport	10	1	0.25	491	0.22673	0.22673
GO:0015701	bicarbonate transport	10	1	0.25	492	0.22673	0.22673
GO:0031000	response to caffeine	10	1	0.25	493	0.22673	0.22673
GO:0042246	tissue regeneration	10	1	0.25	494	0.22673	0.22673
GO:0042744	hydrogen peroxide catabolic process	10	1	0.25	495	0.22673	0.22673
GO:0045477	regulation of nurse cell apoptotic process	10	1	0.25	496	0.22673	0.22673
GO:0045498	sex comb development	10	1	0.25	497	0.22673	0.22673
GO:0046113	nucleobase catabolic process	10	1	0.25	498	0.22673	0.22673
GO:0048042	regulation of post-mating oviposition	10	1	0.25	499	0.22673	0.22673
GO:0090328	regulation of olfactory learning	10	1	0.25	500	0.22673	0.22673
GO:0097105	presynaptic membrane assembly	10	1	0.25	501	0.22673	0.22673
GO:0098586	cellular response to virus	10	1	0.25	502	0.22673	0.22673
GO:2000779	regulation of double-strand break repair	10	1	0.25	503	0.22673	0.22673
GO:0000122	negative regulation of transcription by RNA polymerase II	162	6	4.11	521	0.22921	0.22921
GO:0034599	cellular response to oxidative stress	44	3	1.12	223	0.10013	0.23079
GO:0009267	cellular response to starvation	67	3	1.7	530	0.24142	0.24142
GO:0009311	oligosaccharide metabolic process	33	2	0.84	442	0.20377	0.24597
GO:0006094	gluconeogenesis	11	1	0.28	531	0.24637	0.24637
GO:0007414	axonal defasciculation	11	1	0.28	532	0.24637	0.24637
GO:0007638	mechanosensory behavior	11	1	0.28	533	0.24637	0.24637
GO:0015807	L-amino acid transport	11	1	0.28	534	0.24637	0.24637
GO:0019432	triglyceride biosynthetic process	11	1	0.28	535	0.24637	0.24637
GO:0022409	positive regulation of cell-cell adhesion	11	1	0.28	536	0.24637	0.24637
GO:0035158	regulation of tube diameter, open tracheal system	11	1	0.28	537	0.24637	0.24637
GO:0045572	positive regulation of imaginal disc growth	11	1	0.28	538	0.24637	0.24637
GO:0045611	negative regulation of hemocyte differentiation	11	1	0.28	539	0.24637	0.24637
GO:0046174	polyol catabolic process	11	1	0.28	540	0.24637	0.24637
GO:0046693	sperm storage	11	1	0.28	541	0.24637	0.24637
GO:2000274	regulation of epithelial cell migration, open tracheal system	11	1	0.28	542	0.24637	0.24637
GO:0048871	multicellular organismal homeostasis	56	2	1.42	791	0.41761	0.2465
GO:0051049	regulation of transport	248	6	6.29	999	0.6052	0.24731
GO:0007419	ventral cord development	70	3	1.78	558	0.26194	0.26194
GO:0009062	fatty acid catabolic process	43	5	1.09	41	0.00442	0.26242
GO:1901136	carbohydrate derivative catabolic process	72	4	1.83	236	0.10982	0.26409
GO:0006821	chloride transport	36	3	0.91	179	0.06238	0.26418
GO:0010212	response to ionizing radiation	37	2	0.94	527	0.24136	0.26516
GO:0001710	mesodermal cell fate commitment	12	1	0.3	560	0.26551	0.26551
GO:0006072	glycerol-3-phosphate metabolic process	12	1	0.3	561	0.26551	0.26551
GO:0006964	positive regulation of biosynthetic process of antibacterial peptides active against Gram-negative b...	12	1	0.3	562	0.26551	0.26551
GO:0007016	cytoskeletal anchoring at plasma membrane	12	1	0.3	563	0.26551	0.26551
GO:0015695	organic cation transport	12	1	0.3	564	0.26551	0.26551
GO:0032465	regulation of cytokinesis	12	1	0.3	565	0.26551	0.26551
GO:0035289	posterior head segmentation	12	1	0.3	566	0.26551	0.26551
GO:0035309	wing and notum subfield formation	12	1	0.3	567	0.26551	0.26551
GO:0046959	habituation	12	1	0.3	568	0.26551	0.26551
GO:0050911	detection of chemical stimulus involved in sensory perception of smell	12	1	0.3	569	0.26551	0.26551
GO:0071480	cellular response to gamma radiation	12	1	0.3	570	0.26551	0.26551
GO:0051321	meiotic cell cycle	201	3	5.1	1344	0.88924	0.26824
GO:0006909	phagocytosis	62	3	1.57	472	0.20789	0.27848
GO:0006090	pyruvate metabolic process	41	2	1.04	592	0.27924	0.27924
GO:0006099	tricarboxylic acid cycle	41	2	1.04	593	0.27924	0.27924
GO:0055059	asymmetric neuroblast division	41	2	1.04	594	0.27924	0.27924
GO:0002027	regulation of heart rate	13	1	0.33	599	0.28417	0.28417
GO:0007482	haltere development	13	1	0.33	600	0.28417	0.28417
GO:0010025	wax biosynthetic process	13	1	0.33	601	0.28417	0.28417
GO:0018242	protein O-linked glycosylation via serine	13	1	0.33	602	0.28417	0.28417
GO:0030322	stabilization of membrane potential	13	1	0.33	603	0.28417	0.28417
GO:1903706	regulation of hemopoiesis	13	1	0.33	604	0.28417	0.28417
GO:1901576	organic substance biosynthetic process	2263	43	57.42	1539	0.99059	0.28431
GO:0090407	organophosphate biosynthetic process	220	5	5.58	1059	0.66103	0.28547
GO:0051607	defense response to virus	43	2	1.09	624	0.29815	0.29815
GO:0007591	molting cycle, chitin-based cuticle	88	6	2.23	111	0.02414	0.29902
GO:0009953	dorsal/ventral pattern formation	129	7	3.27	152	0.04576	0.29905
GO:0044057	regulation of system process	54	3	1.37	340	0.15692	0.30131
GO:0051302	regulation of cell division	26	2	0.66	288	0.14022	0.30162
GO:0043902	positive regulation of multi-organism process	47	2	1.19	674	0.3357	0.30219
GO:0000018	regulation of DNA recombination	14	1	0.36	626	0.30236	0.30236
GO:0015696	ammonium transport	14	1	0.36	627	0.30236	0.30236
GO:0018243	protein O-linked glycosylation via threonine	14	1	0.36	628	0.30236	0.30236
GO:0030308	negative regulation of cell growth	14	1	0.36	629	0.30236	0.30236
GO:0031398	positive regulation of protein ubiquitination	14	1	0.36	630	0.30236	0.30236
GO:0035336	long-chain fatty-acyl-CoA metabolic process	14	1	0.36	631	0.30236	0.30236
GO:0042398	cellular modified amino acid biosynthetic process	14	1	0.36	632	0.30236	0.30236
GO:0044247	cellular polysaccharide catabolic process	14	1	0.36	633	0.30236	0.30236
GO:0019439	aromatic compound catabolic process	189	3	4.8	1323	0.86306	0.30499
GO:0050830	defense response to Gram-positive bacterium	44	2	1.12	643	0.30758	0.30758
GO:0006633	fatty acid biosynthetic process	36	4	0.91	76	0.01259	0.31734
GO:1901607	alpha-amino acid biosynthetic process	39	4	0.99	95	0.01658	0.31743
GO:0046692	sperm competition	26	2	0.66	289	0.14022	0.31929
GO:0007479	leg disc proximal/distal pattern formation	15	1	0.38	649	0.32009	0.32009
GO:0009067	aspartate family amino acid biosynthetic process	15	1	0.38	650	0.32009	0.32009
GO:0009914	hormone transport	15	1	0.38	651	0.32009	0.32009
GO:0014019	neuroblast development	15	1	0.38	652	0.32009	0.32009
GO:0019732	antifungal humoral response	15	1	0.38	653	0.32009	0.32009
GO:0035290	trunk segmentation	15	1	0.38	654	0.32009	0.32009
GO:0040040	thermosensory behavior	15	1	0.38	655	0.32009	0.32009
GO:0045880	positive regulation of smoothened signaling pathway	15	1	0.38	656	0.32009	0.32009
GO:0046627	negative regulation of insulin receptor signaling pathway	15	1	0.38	657	0.32009	0.32009
GO:0051085	chaperone cofactor-dependent protein refolding	15	1	0.38	658	0.32009	0.32009
GO:0007517	muscle organ development	96	3	2.44	813	0.44161	0.32685
GO:0035215	genital disc development	47	3	1.19	241	0.11618	0.33596
GO:0009593	detection of chemical stimulus	31	2	0.79	396	0.18523	0.33665
GO:0006309	apoptotic DNA fragmentation	16	1	0.41	676	0.33737	0.33737
GO:0016360	sensory organ precursor cell fate determination	16	1	0.41	677	0.33737	0.33737
GO:0030536	larval feeding behavior	16	1	0.41	678	0.33737	0.33737
GO:0043001	Golgi to plasma membrane protein transport	16	1	0.41	679	0.33737	0.33737
GO:0045434	negative regulation of female receptivity, post-mating	16	1	0.41	680	0.33737	0.33737
GO:0009888	tissue development	950	16	24.1	1480	0.9748	0.34841
GO:0006081	cellular aldehyde metabolic process	26	2	0.66	290	0.14022	0.35329
GO:0018990	ecdysis, chitin-based cuticle	17	1	0.43	699	0.35421	0.35421
GO:0032011	ARF protein signal transduction	17	1	0.43	700	0.35421	0.35421
GO:0043052	thermotaxis	17	1	0.43	701	0.35421	0.35421
GO:0043277	apoptotic cell clearance	17	1	0.43	702	0.35421	0.35421
GO:0048132	female germ-line stem cell asymmetric division	17	1	0.43	703	0.35421	0.35421
GO:1901361	organic cyclic compound catabolic process	197	4	5	1171	0.74129	0.35611
GO:0009058	biosynthetic process	2286	46	58	1478	0.97424	0.35626
GO:0007059	chromosome segregation	171	2	4.34	1410	0.93439	0.35772
GO:0006629	lipid metabolic process	424	22	10.76	24	0.00112	0.36864
GO:0030198	extracellular matrix organization	40	3	1.01	199	0.08028	0.36884
GO:0007224	smoothened signaling pathway	55	2	1.4	776	0.40874	0.37055
GO:0009072	aromatic amino acid family metabolic process	18	1	0.46	716	0.37062	0.37062
GO:0035293	chitin-based larval cuticle pattern formation	18	1	0.46	717	0.37062	0.37062
GO:0050805	negative regulation of synaptic transmission	18	1	0.46	718	0.37062	0.37062
GO:0048149	behavioral response to ethanol	52	2	1.32	734	0.38176	0.38176
GO:0098609	cell-cell adhesion	106	5	2.69	283	0.1319	0.38433
GO:0007400	neuroblast fate determination	19	1	0.48	735	0.38662	0.38662
GO:0035019	somatic stem cell population maintenance	19	1	0.48	736	0.38662	0.38662
GO:0042026	protein refolding	19	1	0.48	737	0.38662	0.38662
GO:0042136	neurotransmitter biosynthetic process	19	1	0.48	738	0.38662	0.38662
GO:0046835	carbohydrate phosphorylation	19	1	0.48	739	0.38662	0.38662
GO:0035220	wing disc development	358	9	9.08	956	0.55981	0.40131
GO:0006890	retrograde vesicle-mediated transport, Golgi to ER	20	1	0.51	760	0.40222	0.40222
GO:0007040	lysosome organization	20	1	0.51	761	0.40222	0.40222
GO:0007131	reciprocal meiotic recombination	20	1	0.51	762	0.40222	0.40222
GO:0007413	axonal fasciculation	20	1	0.51	763	0.40222	0.40222
GO:0035147	branch fusion, open tracheal system	20	1	0.51	764	0.40222	0.40222
GO:0043248	proteasome assembly	20	1	0.51	765	0.40222	0.40222
GO:0046323	glucose import	20	1	0.51	766	0.40222	0.40222
GO:0050829	defense response to Gram-negative bacterium	106	4	2.69	596	0.28227	0.41287
GO:0043604	amide biosynthetic process	484	3	12.28	1640	0.99971	0.41543
GO:0006835	dicarboxylic acid transport	21	1	0.53	779	0.41742	0.41742
GO:0007390	germ-band shortening	21	1	0.53	780	0.41742	0.41742
GO:0046580	negative regulation of Ras protein signal transduction	21	1	0.53	781	0.41742	0.41742
GO:0006888	ER to Golgi vesicle-mediated transport	66	3	1.67	524	0.23464	0.4248
GO:0035222	wing disc pattern formation	70	4	1.78	226	0.10166	0.4298
GO:0048085	adult chitin-containing cuticle pigmentation	33	3	0.84	162	0.05034	0.42989
GO:0006032	chitin catabolic process	22	1	0.56	795	0.43223	0.43223
GO:0009312	oligosaccharide biosynthetic process	22	1	0.56	796	0.43223	0.43223
GO:0042044	fluid transport	22	1	0.56	797	0.43223	0.43223
GO:0051668	localization within membrane	22	1	0.56	798	0.43223	0.43223
GO:0007435	salivary gland morphogenesis	95	3	2.41	810	0.43489	0.43489
GO:0001709	cell fate determination	127	5	3.22	483	0.22058	0.44107
GO:0035159	regulation of tube length, open tracheal system	34	2	0.86	477	0.21311	0.44567
GO:0003014	renal system process	23	1	0.58	817	0.44667	0.44667
GO:0016266	O-glycan processing	24	1	0.61	828	0.46074	0.46074
GO:0030433	ubiquitin-dependent ERAD pathway	24	1	0.61	829	0.46074	0.46074
GO:0035162	embryonic hemopoiesis	24	1	0.61	830	0.46074	0.46074
GO:0042332	gravitaxis	24	1	0.61	831	0.46074	0.46074
GO:0050708	regulation of protein secretion	24	1	0.61	832	0.46074	0.46074
GO:0070972	protein localization to endoplasmic reticulum	24	1	0.61	833	0.46074	0.46074
GO:0010948	negative regulation of cell cycle process	61	2	1.55	849	0.4609	0.4609
GO:0010941	regulation of cell death	275	5	6.98	1283	0.83246	0.46416
GO:0040011	locomotion	609	12	15.45	1308	0.8553	0.4665
GO:0006955	immune response	288	11	7.31	240	0.11561	0.46957
GO:0072659	protein localization to plasma membrane	41	2	1.04	595	0.27924	0.47361
GO:0006109	regulation of carbohydrate metabolic process	25	1	0.63	857	0.47446	0.47446
GO:0007614	short-term memory	25	1	0.63	858	0.47446	0.47446
GO:0010507	negative regulation of autophagy	25	1	0.63	859	0.47446	0.47446
GO:0016199	axon midline choice point recognition	25	1	0.63	860	0.47446	0.47446
GO:0030717	oocyte karyosome formation	25	1	0.63	861	0.47446	0.47446
GO:0040018	positive regulation of multicellular organism growth	25	1	0.63	862	0.47446	0.47446
GO:1903532	positive regulation of secretion by cell	25	1	0.63	863	0.47446	0.47446
GO:0007391	dorsal closure	101	3	2.56	870	0.47472	0.47472
GO:0030163	protein catabolic process	327	2	8.3	1590	0.99811	0.48421
GO:0045807	positive regulation of endocytosis	31	2	0.79	397	0.18523	0.48657
GO:0007427	epithelial cell migration, open tracheal system	37	2	0.94	528	0.24136	0.48679
GO:0005977	glycogen metabolic process	26	1	0.66	874	0.48783	0.48783
GO:0007294	germarium-derived oocyte fate determination	26	1	0.66	875	0.48783	0.48783
GO:0007398	ectoderm development	26	1	0.66	876	0.48783	0.48783
GO:0048167	regulation of synaptic plasticity	26	1	0.66	877	0.48783	0.48783
GO:0009100	glycoprotein metabolic process	143	3	3.63	1121	0.70804	0.48925
GO:0006891	intra-Golgi vesicle-mediated transport	27	1	0.69	891	0.50086	0.50086
GO:0036011	imaginal disc-derived leg segmentation	27	1	0.69	892	0.50086	0.50086
GO:2000736	regulation of stem cell differentiation	27	1	0.69	893	0.50086	0.50086
GO:0007613	memory	111	3	2.82	934	0.53805	0.50106
GO:0051094	positive regulation of developmental process	187	4	4.74	1119	0.70345	0.50244
GO:0016042	lipid catabolic process	105	9	2.66	27	0.00136	0.50447
GO:1901606	alpha-amino acid catabolic process	40	5	1.01	35	0.00321	0.50806
GO:0009611	response to wounding	113	5	2.87	345	0.15945	0.51081
GO:0044272	sulfur compound biosynthetic process	38	2	0.96	551	0.25082	0.51246
GO:0007623	circadian rhythm	157	5	3.98	715	0.36781	0.51248
GO:0009950	dorsal/ventral axis specification	65	2	1.65	889	0.49416	0.51347
GO:0008347	glial cell migration	28	1	0.71	905	0.51356	0.51356
GO:0042659	regulation of cell fate specification	28	1	0.71	906	0.51356	0.51356
GO:0007552	metamorphosis	433	10	10.99	1066	0.66586	0.52121
GO:0006006	glucose metabolic process	40	2	1.01	587	0.26977	0.52486
GO:0090263	positive regulation of canonical Wnt signaling pathway	29	1	0.74	917	0.52594	0.52594
GO:0007616	long-term memory	69	2	1.75	924	0.52609	0.52609
GO:0008045	motor neuron axon guidance	69	2	1.75	925	0.52609	0.52609
GO:0045475	locomotor rhythm	69	2	1.75	926	0.52609	0.52609
GO:0008340	determination of adult lifespan	150	4	3.81	930	0.53113	0.53113
GO:0072330	monocarboxylic acid biosynthetic process	66	5	1.67	123	0.02573	0.53332
GO:0007526	larval somatic muscle development	30	1	0.76	931	0.53801	0.53801
GO:0044255	cellular lipid metabolic process	323	19	8.2	17	0.00056	0.54422
GO:0016246	RNA interference	31	1	0.79	937	0.54976	0.54976
GO:0021782	glial cell development	31	1	0.79	938	0.54976	0.54976
GO:0045187	regulation of circadian sleep/wake cycle, sleep	31	1	0.79	939	0.54976	0.54976
GO:0046661	male sex differentiation	31	1	0.79	940	0.54976	0.54976
GO:0040003	chitin-based cuticle development	97	3	2.46	826	0.4483	0.56311
GO:0000902	cell morphogenesis	548	11	13.9	1276	0.82915	0.56622
GO:0045793	positive regulation of cell size	33	1	0.84	967	0.5724	0.5724
GO:0008039	synaptic target recognition	45	3	1.14	229	0.10538	0.58062
GO:0008049	male courtship behavior	55	3	1.4	347	0.16307	0.58102
GO:0061077	chaperone-mediated protein folding	49	2	1.24	712	0.35427	0.58233
GO:0007112	male meiosis cytokinesis	34	1	0.86	975	0.58328	0.58328
GO:0010959	regulation of metal ion transport	34	1	0.86	976	0.58328	0.58328
GO:0090307	mitotic spindle assembly	34	1	0.86	977	0.58328	0.58328
GO:0042391	regulation of membrane potential	90	3	2.28	759	0.40088	0.58424
GO:0006979	response to oxidative stress	126	6	3.2	225	0.10103	0.5864
GO:0043086	negative regulation of catalytic activity	93	4	2.36	474	0.21047	0.59152
GO:0050877	nervous system process	466	6	11.82	1509	0.98076	0.59283
GO:0003007	heart morphogenesis	35	1	0.89	986	0.5939	0.5939
GO:0035006	melanization defense response	43	2	1.09	625	0.29815	0.60296
GO:0003333	amino acid transmembrane transport	36	1	0.91	994	0.60424	0.60424
GO:0007420	brain development	106	2	2.69	1187	0.75511	0.60545
GO:0030182	neuron differentiation	703	14	17.84	1319	0.862	0.61077
GO:0007610	behavior	531	21	13.47	127	0.02862	0.61172
GO:0051453	regulation of intracellular pH	37	1	0.94	1008	0.61432	0.61432
GO:0010468	regulation of gene expression	1376	18	34.91	1641	0.99976	0.62355
GO:0000462	maturation of SSU-rRNA from tricistronic rRNA transcript (SSU-rRNA, 5.8S rRNA, LSU-rRNA)	38	1	0.96	1023	0.62414	0.62414
GO:0019216	regulation of lipid metabolic process	38	1	0.96	1024	0.62414	0.62414
GO:0016203	muscle attachment	39	1	0.99	1036	0.63372	0.63372
GO:0006650	glycerophospholipid metabolic process	89	2	2.26	1061	0.66459	0.64343
GO:0002168	instar larval development	63	2	1.6	872	0.47769	0.65146
GO:0042752	regulation of circadian rhythm	79	2	2	992	0.5998	0.65209
GO:0031935	regulation of chromatin silencing	41	1	1.04	1045	0.65214	0.65214
GO:0006091	generation of precursor metabolites and energy	192	4	4.87	1147	0.72284	0.65346
GO:0008354	germ cell migration	42	1	1.07	1057	0.66101	0.66101
GO:0044249	cellular biosynthetic process	2233	40	56.66	1577	0.99687	0.66617
GO:0045944	positive regulation of transcription by RNA polymerase II	272	6	6.9	1102	0.69336	0.69336
GO:0046843	dorsal appendage formation	46	1	1.17	1106	0.69427	0.69427
GO:0045893	positive regulation of transcription, DNA-templated	366	8	9.29	1132	0.71672	0.69578
GO:0071805	potassium ion transmembrane transport	48	1	1.22	1123	0.70966	0.70966
GO:0007608	sensory perception of smell	61	2	1.55	850	0.4609	0.71602
GO:0008284	positive regulation of cell proliferation	61	2	1.55	851	0.4609	0.71602
GO:0009306	protein secretion	73	2	1.85	954	0.55664	0.71648
GO:0042180	cellular ketone metabolic process	49	1	1.24	1136	0.71707	0.71707
GO:0046474	glycerophospholipid biosynthetic process	49	1	1.24	1137	0.71707	0.71707
GO:0001700	embryonic development via the syncytial blastoderm	167	4	4.24	1018	0.61637	0.72425
GO:0006486	protein glycosylation	101	2	2.56	1157	0.73092	0.72473
GO:0007218	neuropeptide signaling pathway	51	1	1.29	1161	0.73132	0.73132
GO:0045087	innate immune response	186	5	4.72	904	0.51195	0.73728
GO:0045165	cell fate commitment	294	8	7.46	856	0.47131	0.74354
GO:0016477	cell migration	289	5	7.33	1320	0.86262	0.74786
GO:0006839	mitochondrial transport	110	2	2.79	1211	0.77309	0.75199
GO:1990542	mitochondrial transmembrane transport	56	1	1.42	1195	0.76389	0.76389
GO:0051240	positive regulation of multicellular organismal process	198	4	5.02	1179	0.74487	0.76479
GO:0006875	cellular metal ion homeostasis	83	2	2.11	1032	0.62679	0.76943
GO:0045892	negative regulation of transcription, DNA-templated	316	8	8.02	951	0.55372	0.77516
GO:0030041	actin filament polymerization	58	1	1.47	1215	0.77579	0.77579
GO:0042594	response to starvation	126	4	3.2	757	0.39762	0.77968
GO:0060033	anatomical structure regression	60	1	1.52	1229	0.78709	0.78709
GO:0007423	sensory organ development	441	6	11.19	1472	0.9709	0.78831
GO:0007498	mesoderm development	89	2	2.26	1062	0.66459	0.79213
GO:0048546	digestive tract morphogenesis	61	1	1.55	1233	0.79253	0.79253
GO:1901137	carbohydrate derivative biosynthetic process	303	6	7.69	1228	0.78647	0.79416
GO:0050804	modulation of chemical synaptic transmission	108	3	2.74	914	0.5195	0.80183
GO:0007143	female meiotic nuclear division	63	1	1.6	1246	0.80299	0.80299
GO:0007169	transmembrane receptor protein tyrosine kinase signaling pathway	173	4	4.39	1042	0.64407	0.80772
GO:0065004	protein-DNA complex assembly	65	1	1.65	1256	0.81293	0.81293
GO:0042060	wound healing	85	4	2.16	387	0.16931	0.81437
GO:0009168	purine ribonucleoside monophosphate biosynthetic process	66	1	1.67	1260	0.81771	0.81771
GO:0007409	axonogenesis	314	7	7.97	1101	0.68978	0.81813
GO:0007173	epidermal growth factor receptor signaling pathway	67	1	1.7	1264	0.82236	0.82236
GO:0006914	autophagy	161	3	4.08	1220	0.78033	0.82288
GO:0007424	open tracheal system development	221	6	5.61	886	0.49189	0.82546
GO:0030718	germ-line stem cell population maintenance	68	1	1.73	1273	0.8269	0.8269
GO:0010506	regulation of autophagy	94	2	2.39	1103	0.69369	0.83087
GO:0016319	mushroom body development	70	1	1.78	1284	0.83564	0.83564
GO:0042157	lipoprotein metabolic process	70	1	1.78	1285	0.83564	0.83564
GO:0009108	coenzyme biosynthetic process	86	3	2.18	731	0.37328	0.83782
GO:0008360	regulation of cell shape	72	1	1.83	1298	0.84393	0.84393
GO:0001745	compound eye morphogenesis	281	4	7.13	1401	0.93022	0.84681
GO:0008298	intracellular mRNA localization	75	1	1.9	1309	0.8556	0.8556
GO:0008344	adult locomotory behavior	78	1	1.98	1326	0.8664	0.8664
GO:0016310	phosphorylation	590	5	14.97	1616	0.9994	0.87502
GO:0007476	imaginal disc-derived wing morphogenesis	256	5	6.5	1226	0.78321	0.87986
GO:0045926	negative regulation of growth	99	2	2.51	1146	0.72069	0.88791
GO:0007268	chemical synaptic transmission	279	5	7.08	1295	0.84158	0.88956
GO:0044265	cellular macromolecule catabolic process	416	3	10.56	1594	0.99864	0.89525
GO:0007186	G-protein coupled receptor signaling pathway	200	3	5.07	1340	0.88724	0.89628
GO:0045216	cell-cell junction organization	91	1	2.31	1360	0.90464	0.90464
GO:0048813	dendrite morphogenesis	154	2	3.91	1363	0.90614	0.90614
GO:0045596	negative regulation of cell differentiation	103	2	2.61	1169	0.74083	0.90641
GO:0007411	axon guidance	248	6	6.29	1000	0.6052	0.90976
GO:0043484	regulation of RNA splicing	95	1	2.41	1374	0.91404	0.91404
GO:0007165	signal transduction	1445	24	36.66	1555	0.99393	0.91559
GO:0016192	vesicle-mediated transport	517	12	13.12	1067	0.66733	0.91813
GO:0009152	purine ribonucleotide biosynthetic process	104	2	2.64	1180	0.74566	0.92179
GO:0008582	regulation of synaptic growth at neuromuscular junction	100	1	2.54	1387	0.92451	0.92451
GO:0051726	regulation of cell cycle	275	4	6.98	1386	0.92274	0.92573
GO:0007269	neurotransmitter secretion	101	1	2.56	1392	0.92644	0.92644
GO:0000070	mitotic sister chromatid segregation	102	1	2.59	1396	0.92833	0.92833
GO:0048477	oogenesis	551	6	13.98	1564	0.99571	0.93176
GO:0016311	dephosphorylation	175	2	4.44	1418	0.93976	0.93976
GO:0022411	cellular component disassembly	130	2	3.3	1304	0.8467	0.94715
GO:0071310	cellular response to organic substance	280	6	7.1	1145	0.71968	0.94837
GO:0061024	membrane organization	237	5	6.01	1148	0.72356	0.94898
GO:0009948	anterior/posterior axis specification	125	1	3.17	1450	0.9606	0.9606
GO:0007005	mitochondrion organization	200	2	5.07	1459	0.96497	0.96497
GO:0009416	response to light stimulus	139	1	3.53	1473	0.97265	0.97265
GO:0000278	mitotic cell cycle	446	4	11.32	1578	0.99695	0.97398
GO:0010629	negative regulation of gene expression	520	10	13.19	1313	0.85721	0.97498
GO:0006355	regulation of transcription, DNA-templated	1033	14	26.21	1587	0.99797	0.98239
GO:0009967	positive regulation of signal transduction	323	4	8.2	1462	0.96672	0.99123
GO:0035556	intracellular signal transduction	646	5	16.39	1645	0.99982	0.99305
GO:0051130	positive regulation of cellular component organization	250	3	6.34	1441	0.95563	0.99654
GO:0007283	spermatogenesis	231	1	5.86	1581	0.99755	0.99755
GO:0042325	regulation of phosphorylation	250	1	6.34	1591	0.99851	0.99851
GO:0006886	intracellular protein transport	368	2	9.34	1609	0.99929	0.99929
GO:0006468	protein phosphorylation	420	1	10.66	1661	0.99998	0.99998
GO:0006412	translation	422	1	10.71	1663	0.99998	0.99998
GO:0000003	reproduction	1287	44	32.65	108	0.02239	1
GO:0000038	very long-chain fatty acid metabolic process	22	3	0.56	96	0.0174	1
GO:0000041	transition metal ion transport	33	3	0.84	163	0.05034	1
GO:0000096	sulfur amino acid metabolic process	21	1	0.53	782	0.41742	1
GO:0000209	protein polyubiquitination	87	1	2.21	1348	0.89421	1
GO:0000226	microtubule cytoskeleton organization	324	1	8.22	1642	0.99979	1
GO:0000272	polysaccharide catabolic process	14	1	0.36	634	0.30236	1
GO:0000280	nuclear division	281	3	7.13	1481	0.97594	1
GO:0000281	mitotic cytokinesis	61	1	1.55	1234	0.79253	1
GO:0000724	double-strand break repair via homologous recombination	43	1	1.09	1068	0.66965	1
GO:0000725	recombinational repair	43	1	1.09	1069	0.66965	1
GO:0000737	DNA catabolic process, endonucleolytic	18	1	0.46	719	0.37062	1
GO:0000819	sister chromatid segregation	114	1	2.89	1428	0.94754	1
GO:0000904	cell morphogenesis involved in differentiation	457	9	11.6	1271	0.82665	1
GO:0000910	cytokinesis	110	2	2.79	1212	0.77309	1
GO:0001505	regulation of neurotransmitter levels	134	4	3.4	814	0.44334	1
GO:0001558	regulation of cell growth	72	1	1.83	1299	0.84393	1
GO:0001654	eye development	367	4	9.31	1525	0.98537	1
GO:0001667	ameboidal-type cell migration	172	2	4.36	1412	0.93578	1
GO:0001704	formation of primary germ layer	31	1	0.79	941	0.54976	1
GO:0001707	mesoderm formation	26	1	0.66	878	0.48783	1
GO:0001708	cell fate specification	77	2	1.95	980	0.58577	1
GO:0001736	establishment of planar polarity	100	1	2.54	1388	0.92451	1
GO:0001738	morphogenesis of a polarized epithelium	112	1	2.84	1424	0.94474	1
GO:0001751	compound eye photoreceptor cell differentiation	161	1	4.08	1524	0.9846	1
GO:0001752	compound eye photoreceptor fate commitment	49	1	1.24	1138	0.71707	1
GO:0001754	eye photoreceptor cell differentiation	167	1	4.24	1531	0.98684	1
GO:0001763	morphogenesis of a branching structure	59	1	1.5	1222	0.78151	1
GO:0001894	tissue homeostasis	45	1	1.14	1091	0.68627	1
GO:0001941	postsynaptic membrane organization	16	1	0.41	681	0.33737	1
GO:0002009	morphogenesis of an epithelium	552	10	14.01	1357	0.90081	1
GO:0002064	epithelial cell development	306	1	7.76	1637	0.99966	1
GO:0002065	columnar/cuboidal epithelial cell differentiation	281	1	7.13	1615	0.99935	1
GO:0002066	columnar/cuboidal epithelial cell development	275	1	6.98	1607	0.99923	1
GO:0002164	larval development	143	6	3.63	339	0.15584	1
GO:0002165	instar larval or pupal development	502	10	12.74	1272	0.82675	1
GO:0002225	positive regulation of antimicrobial peptide production	29	1	0.74	918	0.52594	1
GO:0002252	immune effector process	118	2	2.99	1249	0.80563	1
GO:0002376	immune system process	428	17	10.86	149	0.04473	1
GO:0002440	production of molecular mediator of immune response	48	1	1.22	1124	0.70966	1
GO:0002520	immune system development	91	4	2.31	438	0.19992	1
GO:0002682	regulation of immune system process	208	6	5.28	809	0.43372	1
GO:0002683	negative regulation of immune system process	58	3	1.47	392	0.18192	1
GO:0002684	positive regulation of immune system process	84	1	2.13	1338	0.88565	1
GO:0002697	regulation of immune effector process	59	1	1.5	1223	0.78151	1
GO:0002699	positive regulation of immune effector process	29	1	0.74	919	0.52594	1
GO:0002700	regulation of production of molecular mediator of immune response	46	1	1.17	1107	0.69427	1
GO:0002702	positive regulation of production of molecular mediator of immune response	29	1	0.74	920	0.52594	1
GO:0002760	positive regulation of antimicrobial humoral response	29	1	0.74	921	0.52594	1
GO:0002775	antimicrobial peptide production	47	1	1.19	1115	0.70207	1
GO:0002777	antimicrobial peptide biosynthetic process	37	1	0.94	1009	0.61432	1
GO:0002778	antibacterial peptide production	22	1	0.56	799	0.43223	1
GO:0002780	antibacterial peptide biosynthetic process	22	1	0.56	800	0.43223	1
GO:0002784	regulation of antimicrobial peptide production	45	1	1.14	1092	0.68627	1
GO:0002786	regulation of antibacterial peptide production	22	1	0.56	801	0.43223	1
GO:0002790	peptide secretion	81	2	2.06	1005	0.61347	1
GO:0002791	regulation of peptide secretion	31	1	0.79	942	0.54976	1
GO:0002803	positive regulation of antibacterial peptide production	19	1	0.48	740	0.38662	1
GO:0002805	regulation of antimicrobial peptide biosynthetic process	37	1	0.94	1010	0.61432	1
GO:0002807	positive regulation of antimicrobial peptide biosynthetic process	25	1	0.63	864	0.47446	1
GO:0002808	regulation of antibacterial peptide biosynthetic process	22	1	0.56	802	0.43223	1
GO:0002812	biosynthetic process of antibacterial peptides active against Gram-negative bacteria	14	1	0.36	635	0.30236	1
GO:0002813	regulation of biosynthetic process of antibacterial peptides active against Gram-negative bacteria	14	1	0.36	636	0.30236	1
GO:0002831	regulation of response to biotic stimulus	73	3	1.85	597	0.28268	1
GO:0002832	negative regulation of response to biotic stimulus	15	1	0.38	659	0.32009	1
GO:0002833	positive regulation of response to biotic stimulus	33	1	0.84	968	0.5724	1
GO:0002920	regulation of humoral immune response	52	3	1.32	332	0.14485	1
GO:0002921	negative regulation of humoral immune response	10	1	0.25	504	0.22673	1
GO:0002922	positive regulation of humoral immune response	29	1	0.74	922	0.52594	1
GO:0003002	regionalization	417	9	10.58	1166	0.73766	1
GO:0003006	developmental process involved in reproduction	749	8	19	1601	0.99903	1
GO:0003008	system process	560	8	14.21	1487	0.97644	1
GO:0003013	circulatory system process	44	2	1.12	644	0.30758	1
GO:0003015	heart process	41	1	1.04	1046	0.65214	1
GO:0005976	polysaccharide metabolic process	39	2	0.99	556	0.26029	1
GO:0005996	monosaccharide metabolic process	68	4	1.73	214	0.09379	1
GO:0006022	aminoglycan metabolic process	104	4	2.64	590	0.27094	1
GO:0006026	aminoglycan catabolic process	31	1	0.79	943	0.54976	1
GO:0006040	amino sugar metabolic process	88	4	2.23	394	0.1844	1
GO:0006066	alcohol metabolic process	58	4	1.47	176	0.05916	1
GO:0006073	cellular glucan metabolic process	26	1	0.66	879	0.48783	1
GO:0006082	organic acid metabolic process	372	26	9.44	4	2.5e-06	1
GO:0006084	acetyl-CoA metabolic process	10	1	0.25	505	0.22673	1
GO:0006101	citrate metabolic process	42	2	1.07	617	0.2887	1
GO:0006112	energy reserve metabolic process	26	1	0.66	880	0.48783	1
GO:0006139	nucleobase-containing compound metabolic process	2219	25	56.3	1677	1	1
GO:0006144	purine nucleobase metabolic process	20	1	0.51	767	0.40222	1
GO:0006152	purine nucleoside catabolic process	12	1	0.3	571	0.26551	1
GO:0006163	purine nucleotide metabolic process	203	2	5.15	1465	0.96721	1
GO:0006164	purine nucleotide biosynthetic process	106	2	2.69	1188	0.75511	1
GO:0006206	pyrimidine nucleobase metabolic process	14	1	0.36	637	0.30236	1
GO:0006259	DNA metabolic process	295	4	7.48	1426	0.94519	1
GO:0006260	DNA replication	89	3	2.26	755	0.39401	1
GO:0006261	DNA-dependent DNA replication	73	3	1.85	598	0.28268	1
GO:0006275	regulation of DNA replication	25	2	0.63	281	0.13153	1
GO:0006281	DNA repair	171	1	4.34	1533	0.98815	1
GO:0006282	regulation of DNA repair	16	1	0.41	682	0.33737	1
GO:0006302	double-strand break repair	76	1	1.93	1314	0.8593	1
GO:0006308	DNA catabolic process	23	1	0.58	818	0.44667	1
GO:0006310	DNA recombination	72	1	1.83	1300	0.84393	1
GO:0006325	chromatin organization	374	1	9.49	1655	0.99995	1
GO:0006342	chromatin silencing	104	1	2.64	1403	0.93196	1
GO:0006351	transcription, DNA-templated	1101	14	27.94	1610	0.99931	1
GO:0006357	regulation of transcription by RNA polymerase II	627	10	15.91	1453	0.96159	1
GO:0006364	rRNA processing	144	1	3.65	1483	0.97599	1
GO:0006366	transcription by RNA polymerase II	671	10	17.03	1500	0.97917	1
GO:0006396	RNA processing	552	2	14.01	1666	0.99999	1
GO:0006403	RNA localization	176	3	4.47	1275	0.82876	1
GO:0006458	'de novo' protein folding	28	1	0.71	907	0.51356	1
GO:0006464	cellular protein modification process	1229	5	31.18	1685	1	1
GO:0006493	protein O-linked glycosylation	51	1	1.29	1162	0.73132	1
GO:0006511	ubiquitin-dependent protein catabolic process	260	1	6.6	1596	0.99886	1
GO:0006518	peptide metabolic process	547	5	13.88	1592	0.99856	1
GO:0006520	cellular amino acid metabolic process	156	10	3.96	56	0.00633	1
GO:0006534	cysteine metabolic process	9	1	0.23	461	0.20658	1
GO:0006555	methionine metabolic process	17	1	0.43	704	0.35421	1
GO:0006575	cellular modified amino acid metabolic process	75	2	1.9	963	0.57139	1
GO:0006576	cellular biogenic amine metabolic process	18	2	0.46	196	0.07515	1
GO:0006582	melanin metabolic process	51	2	1.29	726	0.37265	1
GO:0006584	catecholamine metabolic process	17	2	0.43	189	0.06791	1
GO:0006631	fatty acid metabolic process	92	9	2.33	16	0.00052	1
GO:0006638	neutral lipid metabolic process	31	4	0.79	64	0.00742	1
GO:0006639	acylglycerol metabolic process	31	4	0.79	65	0.00742	1
GO:0006643	membrane lipid metabolic process	103	6	2.61	156	0.04679	1
GO:0006644	phospholipid metabolic process	131	3	3.32	1044	0.65054	1
GO:0006664	glycolipid metabolic process	60	1	1.52	1230	0.78709	1
GO:0006665	sphingolipid metabolic process	62	6	1.57	45	0.0047	1
GO:0006672	ceramide metabolic process	23	1	0.58	819	0.44667	1
GO:0006677	glycosylceramide metabolic process	6	1	0.15	320	0.14294	1
GO:0006687	glycosphingolipid metabolic process	21	1	0.53	783	0.41742	1
GO:0006725	cellular aromatic compound metabolic process	2341	29	59.4	1672	1	1
GO:0006732	coenzyme metabolic process	135	7	3.43	172	0.05594	1
GO:0006733	oxidoreduction coenzyme metabolic process	54	1	1.37	1183	0.75136	1
GO:0006739	NADP metabolic process	13	1	0.33	605	0.28417	1
GO:0006749	glutathione metabolic process	50	1	1.27	1149	0.72429	1
GO:0006753	nucleoside phosphate metabolic process	253	3	6.42	1446	0.95814	1
GO:0006790	sulfur compound metabolic process	148	6	3.76	388	0.17405	1
GO:0006793	phosphorus metabolic process	1023	16	25.96	1538	0.99004	1
GO:0006796	phosphate-containing compound metabolic process	976	13	24.76	1583	0.99781	1
GO:0006810	transport	1624	53	41.21	126	0.02783	1
GO:0006811	ion transport	467	21	11.85	66	0.00772	1
GO:0006812	cation transport	265	5	6.72	1250	0.80779	1
GO:0006813	potassium ion transport	54	1	1.37	1184	0.75136	1
GO:0006826	iron ion transport	10	1	0.25	506	0.22673	1
GO:0006829	zinc ion transport	13	2	0.33	143	0.0416	1
GO:0006865	amino acid transport	45	2	1.14	648	0.31699	1
GO:0006873	cellular ion homeostasis	128	3	3.25	1038	0.63498	1
GO:0006882	cellular zinc ion homeostasis	10	1	0.25	507	0.22673	1
GO:0006885	regulation of pH	38	1	0.96	1025	0.62414	1
GO:0006892	post-Golgi vesicle-mediated transport	37	1	0.94	1011	0.61432	1
GO:0006893	Golgi to plasma membrane transport	24	1	0.61	834	0.46074	1
GO:0006897	endocytosis	200	6	5.07	756	0.39736	1
GO:0006900	vesicle budding from membrane	18	1	0.46	720	0.37062	1
GO:0006915	apoptotic process	282	3	7.16	1485	0.97642	1
GO:0006921	cellular component disassembly involved in execution phase of apoptosis	16	1	0.41	683	0.33737	1
GO:0006928	movement of cell or subcellular component	658	11	16.7	1437	0.95157	1
GO:0006935	chemotaxis	270	6	6.85	1096	0.68653	1
GO:0006950	response to stress	1109	36	28.14	193	0.07078	1
GO:0006952	defense response	357	11	9.06	623	0.29718	1
GO:0006963	positive regulation of antibacterial peptide biosynthetic process	19	1	0.48	741	0.38662	1
GO:0006974	cellular response to DNA damage stimulus	211	1	5.35	1565	0.99585	1
GO:0006986	response to unfolded protein	34	3	0.86	169	0.05422	1
GO:0006996	organelle organization	1699	13	43.11	1683	1	1
GO:0007010	cytoskeleton organization	581	3	14.74	1659	0.99997	1
GO:0007015	actin filament organization	137	2	3.48	1327	0.86687	1
GO:0007017	microtubule-based process	420	1	10.66	1662	0.99998	1
GO:0007033	vacuole organization	59	1	1.5	1224	0.78151	1
GO:0007034	vacuolar transport	45	1	1.14	1093	0.68627	1
GO:0007041	lysosomal transport	19	1	0.48	742	0.38662	1
GO:0007049	cell cycle	684	7	17.35	1598	0.99891	1
GO:0007051	spindle organization	116	1	2.94	1434	0.9502	1
GO:0007052	mitotic spindle organization	71	1	1.8	1291	0.83984	1
GO:0007127	meiosis I	44	1	1.12	1081	0.67807	1
GO:0007140	male meiotic nuclear division	77	1	1.95	1321	0.86289	1
GO:0007154	cell communication	1702	28	43.18	1579	0.99744	1
GO:0007163	establishment or maintenance of cell polarity	205	3	5.2	1353	0.89692	1
GO:0007164	establishment of tissue polarity	100	1	2.54	1389	0.92451	1
GO:0007166	cell surface receptor signaling pathway	635	12	16.11	1345	0.88988	1
GO:0007178	transmembrane receptor protein serine/threonine kinase signaling pathway	74	2	1.88	961	0.56406	1
GO:0007264	small GTPase mediated signal transduction	224	2	5.68	1503	0.97944	1
GO:0007265	Ras protein signal transduction	193	2	4.9	1447	0.95917	1
GO:0007267	cell-cell signaling	468	6	11.87	1514	0.9814	1
GO:0007271	synaptic transmission, cholinergic	17	1	0.43	705	0.35421	1
GO:0007275	multicellular organism development	2076	46	52.67	1330	0.87241	1
GO:0007276	gamete generation	850	9	21.57	1625	0.99956	1
GO:0007281	germ cell development	658	6	16.7	1620	0.99945	1
GO:0007292	female gamete generation	611	7	15.5	1566	0.99587	1
GO:0007293	germarium-derived egg chamber formation	91	1	2.31	1361	0.90464	1
GO:0007304	chorion-containing eggshell formation	82	1	2.08	1334	0.87956	1
GO:0007306	eggshell chorion assembly	66	1	1.67	1261	0.81771	1
GO:0007308	oocyte construction	117	1	2.97	1435	0.95148	1
GO:0007309	oocyte axis specification	114	1	2.89	1429	0.94754	1
GO:0007310	oocyte dorsal/ventral axis specification	37	1	0.94	1012	0.61432	1
GO:0007320	insemination	27	2	0.69	336	0.14903	1
GO:0007350	blastoderm segmentation	187	1	4.74	1545	0.99221	1
GO:0007365	periodic partitioning	41	1	1.04	1047	0.65214	1
GO:0007369	gastrulation	75	1	1.9	1310	0.8556	1
GO:0007389	pattern specification process	451	9	11.44	1257	0.81498	1
GO:0007399	nervous system development	1037	21	26.31	1346	0.89088	1
GO:0007416	synapse assembly	165	2	4.19	1390	0.92549	1
GO:0007431	salivary gland development	126	3	3.2	1029	0.62434	1
GO:0007444	imaginal disc development	532	12	13.5	1120	0.70514	1
GO:0007446	imaginal disc growth	44	1	1.12	1082	0.67807	1
GO:0007447	imaginal disc pattern formation	97	4	2.46	523	0.23204	1
GO:0007449	proximal/distal pattern formation, imaginal disc	19	1	0.48	743	0.38662	1
GO:0007478	leg disc morphogenesis	79	1	2	1328	0.86982	1
GO:0007480	imaginal disc-derived leg morphogenesis	76	1	1.93	1315	0.8593	1
GO:0007484	imaginal disc-derived genitalia development	28	2	0.71	343	0.15794	1
GO:0007492	endoderm development	7	1	0.18	373	0.1647	1
GO:0007507	heart development	100	2	2.54	1153	0.72585	1
GO:0007525	somatic muscle development	81	1	2.06	1332	0.8764	1
GO:0007528	neuromuscular junction development	171	1	4.34	1534	0.98815	1
GO:0007530	sex determination	28	1	0.71	908	0.51356	1
GO:0007548	sex differentiation	93	2	2.36	1097	0.68804	1
GO:0007560	imaginal disc morphogenesis	365	8	9.26	1130	0.71388	1
GO:0007564	regulation of chitin-based cuticle tanning	12	2	0.3	137	0.03579	1
GO:0007568	aging	157	4	3.98	962	0.56738	1
GO:0007593	chitin-based cuticle sclerotization	35	3	0.89	175	0.05823	1
GO:0007599	hemostasis	11	2	0.28	132	0.03032	1
GO:0007600	sensory perception	280	2	7.1	1557	0.99428	1
GO:0007606	sensory perception of chemical stimulus	112	2	2.84	1225	0.78164	1
GO:0007611	learning or memory	158	3	4.01	1203	0.7694	1
GO:0007612	learning	66	2	1.67	902	0.50227	1
GO:0007617	mating behavior	112	7	2.84	110	0.02367	1
GO:0007620	copulation	33	2	0.84	443	0.20377	1
GO:0007621	negative regulation of female receptivity	18	1	0.46	721	0.37062	1
GO:0007622	rhythmic behavior	104	3	2.64	887	0.49415	1
GO:0007626	locomotory behavior	174	3	4.41	1268	0.82287	1
GO:0007631	feeding behavior	44	1	1.12	1083	0.67807	1
GO:0007635	chemosensory behavior	75	4	1.9	270	0.1226	1
GO:0008016	regulation of heart contraction	24	1	0.61	835	0.46074	1
GO:0008037	cell recognition	106	6	2.69	167	0.05251	1
GO:0008038	neuron recognition	102	6	2.59	151	0.04498	1
GO:0008052	sensory organ boundary specification	19	1	0.48	744	0.38662	1
GO:0008063	Toll signaling pathway	44	2	1.12	645	0.30758	1
GO:0008101	decapentaplegic signaling pathway	21	2	0.53	218	0.09823	1
GO:0008104	protein localization	669	8	16.97	1567	0.99598	1
GO:0008150	biological_process	9459	240	240	1691	1	1
GO:0008154	actin polymerization or depolymerization	67	1	1.7	1265	0.82236	1
GO:0008156	negative regulation of DNA replication	9	2	0.23	103	0.02052	1
GO:0008219	cell death	383	6	9.72	1395	0.92817	1
GO:0008272	sulfate transport	13	1	0.33	606	0.28417	1
GO:0008283	cell proliferation	322	6	8.17	1281	0.83199	1
GO:0008285	negative regulation of cell proliferation	85	1	2.16	1341	0.88857	1
GO:0008286	insulin receptor signaling pathway	39	1	0.99	1037	0.63372	1
GO:0008355	olfactory learning	43	1	1.09	1070	0.66965	1
GO:0008356	asymmetric cell division	101	3	2.56	871	0.47472	1
GO:0008361	regulation of cell size	93	1	2.36	1369	0.90946	1
GO:0008363	larval chitin-based cuticle development	22	1	0.56	803	0.43223	1
GO:0008380	RNA splicing	260	1	6.6	1597	0.99886	1
GO:0008589	regulation of smoothened signaling pathway	37	1	0.94	1013	0.61432	1
GO:0008592	regulation of Toll signaling pathway	25	2	0.63	282	0.13153	1
GO:0008610	lipid biosynthetic process	174	7	4.41	338	0.15377	1
GO:0008643	carbohydrate transport	24	1	0.61	836	0.46074	1
GO:0008645	hexose transmembrane transport	21	1	0.53	784	0.41742	1
GO:0008652	cellular amino acid biosynthetic process	43	4	1.09	109	0.02301	1
GO:0008654	phospholipid biosynthetic process	70	1	1.78	1286	0.83564	1
GO:0009056	catabolic process	924	33	23.44	125	0.02715	1
GO:0009057	macromolecule catabolic process	484	4	12.28	1593	0.99862	1
GO:0009059	macromolecule biosynthetic process	1788	19	45.37	1671	1	1
GO:0009060	aerobic respiration	65	2	1.65	890	0.49416	1
GO:0009063	cellular amino acid catabolic process	43	5	1.09	42	0.00442	1
GO:0009064	glutamine family amino acid metabolic process	32	1	0.81	957	0.56123	1
GO:0009066	aspartate family amino acid metabolic process	31	5	0.79	22	0.001	1
GO:0009069	serine family amino acid metabolic process	22	5	0.56	12	0.00019	1
GO:0009081	branched-chain amino acid metabolic process	9	1	0.23	462	0.20658	1
GO:0009101	glycoprotein biosynthetic process	117	2	2.97	1245	0.8018	1
GO:0009112	nucleobase metabolic process	33	2	0.84	444	0.20377	1
GO:0009113	purine nucleobase biosynthetic process	12	1	0.3	572	0.26551	1
GO:0009116	nucleoside metabolic process	55	2	1.4	777	0.40874	1
GO:0009117	nucleotide metabolic process	250	3	6.34	1442	0.95563	1
GO:0009119	ribonucleoside metabolic process	37	2	0.94	529	0.24136	1
GO:0009123	nucleoside monophosphate metabolic process	163	1	4.14	1526	0.98539	1
GO:0009124	nucleoside monophosphate biosynthetic process	75	1	1.9	1311	0.8556	1
GO:0009126	purine nucleoside monophosphate metabolic process	153	1	3.88	1511	0.98102	1
GO:0009127	purine nucleoside monophosphate biosynthetic process	66	1	1.67	1262	0.81771	1
GO:0009150	purine ribonucleotide metabolic process	199	2	5.05	1456	0.9642	1
GO:0009156	ribonucleoside monophosphate biosynthetic process	71	1	1.8	1292	0.83984	1
GO:0009161	ribonucleoside monophosphate metabolic process	159	1	4.03	1522	0.98378	1
GO:0009163	nucleoside biosynthetic process	26	1	0.66	881	0.48783	1
GO:0009164	nucleoside catabolic process	15	1	0.38	660	0.32009	1
GO:0009165	nucleotide biosynthetic process	132	2	3.35	1307	0.85273	1
GO:0009167	purine ribonucleoside monophosphate metabolic process	153	1	3.88	1512	0.98102	1
GO:0009259	ribonucleotide metabolic process	205	2	5.2	1468	0.96862	1
GO:0009260	ribonucleotide biosynthetic process	110	2	2.79	1213	0.77309	1
GO:0009266	response to temperature stimulus	126	3	3.2	1030	0.62434	1
GO:0009308	amine metabolic process	22	2	0.56	232	0.10631	1
GO:0009309	amine biosynthetic process	8	1	0.2	418	0.1859	1
GO:0009314	response to radiation	179	3	4.54	1290	0.83727	1
GO:0009408	response to heat	75	2	1.9	964	0.57139	1
GO:0009410	response to xenobiotic stimulus	36	1	0.91	995	0.60424	1
GO:0009605	response to external stimulus	860	30	21.82	150	0.04496	1
GO:0009607	response to biotic stimulus	328	17	8.32	38	0.00412	1
GO:0009612	response to mechanical stimulus	35	1	0.89	987	0.5939	1
GO:0009628	response to abiotic stimulus	398	10	10.1	955	0.55896	1
GO:0009629	response to gravity	24	1	0.61	837	0.46074	1
GO:0009636	response to toxic substance	142	5	3.6	620	0.2925	1
GO:0009653	anatomical structure morphogenesis	1385	25	35.14	1501	0.97927	1
GO:0009712	catechol-containing compound metabolic process	17	2	0.43	190	0.06791	1
GO:0009713	catechol-containing compound biosynthetic process	6	1	0.15	321	0.14294	1
GO:0009719	response to endogenous stimulus	214	1	5.43	1569	0.99616	1
GO:0009725	response to hormone	127	1	3.22	1455	0.9626	1
GO:0009743	response to carbohydrate	21	2	0.53	219	0.09823	1
GO:0009790	embryo development	487	6	12.36	1530	0.98655	1
GO:0009791	post-embryonic development	566	13	14.36	1090	0.68576	1
GO:0009792	embryo development ending in birth or egg hatching	171	4	4.34	1039	0.63498	1
GO:0009798	axis specification	174	2	4.41	1417	0.93846	1
GO:0009880	embryonic pattern specification	204	1	5.18	1563	0.99501	1
GO:0009886	post-embryonic animal morphogenesis	425	9	10.78	1189	0.75758	1
GO:0009887	animal organ morphogenesis	698	13	17.71	1368	0.90866	1
GO:0009889	regulation of biosynthetic process	1235	16	31.34	1626	0.99956	1
GO:0009890	negative regulation of biosynthetic process	402	9	10.2	1112	0.69744	1
GO:0009891	positive regulation of biosynthetic process	444	9	11.27	1241	0.80062	1
GO:0009892	negative regulation of metabolic process	707	15	17.94	1243	0.80134	1
GO:0009893	positive regulation of metabolic process	741	10	18.8	1547	0.9927	1
GO:0009894	regulation of catabolic process	183	2	4.64	1432	0.94928	1
GO:0009895	negative regulation of catabolic process	37	1	0.94	1014	0.61432	1
GO:0009952	anterior/posterior pattern specification	156	2	3.96	1370	0.90997	1
GO:0009954	proximal/distal pattern formation	23	1	0.58	820	0.44667	1
GO:0009966	regulation of signal transduction	718	11	18.22	1494	0.97817	1
GO:0009968	negative regulation of signal transduction	287	6	7.28	1172	0.7414	1
GO:0009991	response to extracellular stimulus	146	5	3.7	647	0.31239	1
GO:0009994	oocyte differentiation	150	2	3.81	1354	0.89801	1
GO:0010033	response to organic substance	475	10	12.05	1210	0.77227	1
GO:0010035	response to inorganic substance	55	3	1.4	348	0.16307	1
GO:0010038	response to metal ion	36	3	0.91	180	0.06238	1
GO:0010043	response to zinc ion	12	2	0.3	138	0.03579	1
GO:0010160	formation of animal organ boundary	40	1	1.01	1041	0.64305	1
GO:0010166	wax metabolic process	13	1	0.33	607	0.28417	1
GO:0010243	response to organonitrogen compound	130	3	3.3	1043	0.64541	1
GO:0010256	endomembrane system organization	162	5	4.11	754	0.39312	1
GO:0010259	multicellular organism aging	153	4	3.88	935	0.54685	1
GO:0010324	membrane invagination	19	1	0.48	745	0.38662	1
GO:0010332	response to gamma radiation	19	1	0.48	746	0.38662	1
GO:0010453	regulation of cell fate commitment	32	1	0.81	958	0.56123	1
GO:0010466	negative regulation of peptidase activity	36	3	0.91	181	0.06238	1
GO:0010467	gene expression	2107	21	53.46	1681	1	1
GO:0010498	proteasomal protein catabolic process	214	1	5.43	1570	0.99616	1
GO:0010556	regulation of macromolecule biosynthetic process	1189	15	30.17	1632	0.99961	1
GO:0010557	positive regulation of macromolecule biosynthetic process	410	8	10.4	1269	0.82329	1
GO:0010558	negative regulation of macromolecule biosynthetic process	391	9	9.92	1064	0.66565	1
GO:0010564	regulation of cell cycle process	148	3	3.76	1155	0.72977	1
GO:0010604	positive regulation of macromolecule metabolic process	683	9	17.33	1544	0.99211	1
GO:0010605	negative regulation of macromolecule metabolic process	664	14	16.85	1244	0.80178	1
GO:0010608	posttranscriptional regulation of gene expression	177	1	4.49	1537	0.98987	1
GO:0010623	programmed cell death involved in cell development	103	2	2.61	1170	0.74083	1
GO:0010628	positive regulation of gene expression	432	8	10.96	1324	0.86356	1
GO:0010631	epithelial cell migration	157	2	3.98	1371	0.91183	1
GO:0010632	regulation of epithelial cell migration	15	1	0.38	661	0.32009	1
GO:0010646	regulation of cell communication	811	13	20.58	1486	0.97643	1
GO:0010647	positive regulation of cell communication	344	4	8.73	1491	0.9774	1
GO:0010648	negative regulation of cell communication	308	7	7.81	1077	0.6703	1
GO:0010720	positive regulation of cell development	88	2	2.23	1053	0.65851	1
GO:0010817	regulation of hormone levels	67	4	1.7	209	0.08997	1
GO:0010876	lipid localization	112	12	2.84	8	2.5e-05	1
GO:0010927	cellular component assembly involved in morphogenesis	120	1	3.04	1439	0.95512	1
GO:0012501	programmed cell death	347	4	8.8	1498	0.97863	1
GO:0014016	neuroblast differentiation	33	2	0.84	445	0.20377	1
GO:0014017	neuroblast fate commitment	23	1	0.58	821	0.44667	1
GO:0014041	regulation of neuron maturation	11	1	0.28	543	0.24637	1
GO:0014042	positive regulation of neuron maturation	6	1	0.15	322	0.14294	1
GO:0014065	phosphatidylinositol 3-kinase signaling	9	1	0.23	463	0.20658	1
GO:0014066	regulation of phosphatidylinositol 3-kinase signaling	6	1	0.15	323	0.14294	1
GO:0014070	response to organic cyclic compound	122	1	3.1	1443	0.9574	1
GO:0014074	response to purine-containing compound	12	1	0.3	573	0.26551	1
GO:0015672	monovalent inorganic cation transport	132	1	3.35	1463	0.96717	1
GO:0015698	inorganic anion transport	48	5	1.22	62	0.0071	1
GO:0015711	organic anion transport	149	9	3.78	80	0.01353	1
GO:0015749	monosaccharide transmembrane transport	21	1	0.53	785	0.41742	1
GO:0015833	peptide transport	456	6	11.57	1489	0.97726	1
GO:0015849	organic acid transport	79	6	2	84	0.01492	1
GO:0015850	organic hydroxy compound transport	27	4	0.69	44	0.00448	1
GO:0015858	nucleoside transport	6	1	0.15	324	0.14294	1
GO:0015918	sterol transport	21	4	0.53	29	0.00172	1
GO:0015931	nucleobase-containing compound transport	127	3	3.22	1034	0.62968	1
GO:0015936	coenzyme A metabolic process	6	1	0.15	325	0.14294	1
GO:0015980	energy derivation by oxidation of organic compounds	151	3	3.83	1173	0.74218	1
GO:0016032	viral process	10	1	0.25	508	0.22673	1
GO:0016043	cellular component organization	2575	30	65.33	1680	1	1
GO:0016049	cell growth	145	1	3.68	1488	0.97661	1
GO:0016050	vesicle organization	126	1	3.2	1454	0.96161	1
GO:0016051	carbohydrate biosynthetic process	56	2	1.42	792	0.41761	1
GO:0016052	carbohydrate catabolic process	54	3	1.37	341	0.15692	1
GO:0016053	organic acid biosynthetic process	116	8	2.94	71	0.00925	1
GO:0016054	organic acid catabolic process	89	10	2.26	10	8e-05	1
GO:0016055	Wnt signaling pathway	112	1	2.84	1425	0.94474	1
GO:0016070	RNA metabolic process	1715	16	43.51	1676	1	1
GO:0016072	rRNA metabolic process	154	1	3.91	1515	0.98151	1
GO:0016198	axon choice point recognition	27	1	0.69	894	0.50086	1
GO:0016322	neuron remodeling	55	1	1.4	1190	0.75771	1
GO:0016331	morphogenesis of embryonic epithelium	116	4	2.94	696	0.33976	1
GO:0016358	dendrite development	163	2	4.14	1384	0.92227	1
GO:0016441	posttranscriptional gene silencing	57	1	1.45	1206	0.76992	1
GO:0016458	gene silencing	176	2	4.47	1420	0.94104	1
GO:0016485	protein processing	62	2	1.57	855	0.46934	1
GO:0016545	male courtship behavior, veined wing vibration	21	2	0.53	220	0.09823	1
GO:0016567	protein ubiquitination	202	1	5.13	1561	0.99474	1
GO:0017001	antibiotic catabolic process	13	1	0.33	608	0.28417	1
GO:0017144	drug metabolic process	353	16	8.96	97	0.01775	1
GO:0018130	heterocycle biosynthetic process	1363	18	34.58	1639	0.9997	1
GO:0018193	peptidyl-amino acid modification	343	2	8.7	1595	0.99871	1
GO:0018205	peptidyl-lysine modification	150	1	3.81	1505	0.97947	1
GO:0018209	peptidyl-serine modification	64	1	1.62	1251	0.80802	1
GO:0018210	peptidyl-threonine modification	28	1	0.71	909	0.51356	1
GO:0018958	phenol-containing compound metabolic process	66	4	1.67	206	0.08622	1
GO:0018991	oviposition	23	2	0.58	239	0.11456	1
GO:0018993	somatic sex determination	14	1	0.36	638	0.30236	1
GO:0019058	viral life cycle	9	1	0.23	464	0.20658	1
GO:0019098	reproductive behavior	131	9	3.32	49	0.00606	1
GO:0019219	regulation of nucleobase-containing compound metabolic process	1185	17	30.07	1586	0.99793	1
GO:0019220	regulation of phosphate metabolic process	286	1	7.26	1617	0.99943	1
GO:0019222	regulation of metabolic process	1906	28	48.36	1647	0.99985	1
GO:0019318	hexose metabolic process	59	3	1.5	432	0.18833	1
GO:0019319	hexose biosynthetic process	11	1	0.28	544	0.24637	1
GO:0019320	hexose catabolic process	9	1	0.23	465	0.20658	1
GO:0019362	pyridine nucleotide metabolic process	43	1	1.09	1071	0.66965	1
GO:0019368	fatty acid elongation, unsaturated fatty acid	16	3	0.41	61	0.00707	1
GO:0019377	glycolipid catabolic process	12	1	0.3	574	0.26551	1
GO:0019388	galactose catabolic process	7	1	0.18	374	0.1647	1
GO:0019400	alditol metabolic process	8	1	0.2	419	0.1859	1
GO:0019438	aromatic compound biosynthetic process	1360	18	34.51	1638	0.99969	1
GO:0019538	protein metabolic process	2268	29	57.55	1668	1	1
GO:0019637	organophosphate metabolic process	410	8	10.4	1270	0.82329	1
GO:0019682	glyceraldehyde-3-phosphate metabolic process	9	1	0.23	466	0.20658	1
GO:0019693	ribose phosphate metabolic process	210	3	5.33	1362	0.90585	1
GO:0019725	cellular homeostasis	232	7	5.89	732	0.37493	1
GO:0019730	antimicrobial humoral response	93	6	2.36	134	0.03063	1
GO:0019748	secondary metabolic process	91	4	2.31	439	0.19992	1
GO:0019751	polyol metabolic process	31	3	0.79	146	0.04302	1
GO:0019827	stem cell population maintenance	88	2	2.23	1054	0.65851	1
GO:0019856	pyrimidine nucleobase biosynthetic process	8	1	0.2	420	0.1859	1
GO:0019915	lipid storage	46	4	1.17	128	0.0287	1
GO:0019941	modification-dependent protein catabolic process	267	1	6.77	1602	0.99905	1
GO:0019953	sexual reproduction	963	16	24.43	1496	0.9785	1
GO:0021700	developmental maturation	218	5	5.53	1051	0.65312	1
GO:0022008	neurogenesis	829	20	21.03	1033	0.62845	1
GO:0022402	cell cycle process	515	6	13.07	1541	0.99176	1
GO:0022404	molting cycle process	55	4	1.4	164	0.05038	1
GO:0022407	regulation of cell-cell adhesion	27	1	0.69	895	0.50086	1
GO:0022410	circadian sleep/wake cycle process	38	1	0.96	1026	0.62414	1
GO:0022412	cellular process involved in reproduction in multicellular organism	788	8	19.99	1623	0.99953	1
GO:0022414	reproductive process	1070	19	27.15	1466	0.96799	1
GO:0022603	regulation of anatomical structure morphogenesis	231	2	5.86	1519	0.98243	1
GO:0022604	regulation of cell morphogenesis	134	1	3.4	1469	0.96884	1
GO:0022607	cellular component assembly	1097	8	27.83	1669	1	1
GO:0022610	biological adhesion	181	8	4.59	208	0.0897	1
GO:0022612	gland morphogenesis	95	3	2.41	811	0.43489	1
GO:0022613	ribonucleoprotein complex biogenesis	297	1	7.54	1628	0.99957	1
GO:0023051	regulation of signaling	817	13	20.73	1495	0.97821	1
GO:0023052	signaling	1673	26	42.45	1599	0.99892	1
GO:0023056	positive regulation of signaling	344	4	8.73	1492	0.9774	1
GO:0023057	negative regulation of signaling	308	7	7.81	1078	0.6703	1
GO:0023061	signal release	129	1	3.27	1457	0.9645	1
GO:0030001	metal ion transport	167	4	4.24	1019	0.61637	1
GO:0030003	cellular cation homeostasis	121	3	3.07	991	0.59683	1
GO:0030004	cellular monovalent inorganic cation homeostasis	46	1	1.17	1108	0.69427	1
GO:0030029	actin filament-based process	277	2	7.03	1553	0.99387	1
GO:0030030	cell projection organization	626	11	15.88	1394	0.9281	1
GO:0030036	actin cytoskeleton organization	262	2	6.65	1540	0.99133	1
GO:0030097	hemopoiesis	80	4	2.03	334	0.14521	1
GO:0030100	regulation of endocytosis	53	2	1.34	753	0.39081	1
GO:0030111	regulation of Wnt signaling pathway	83	1	2.11	1335	0.88264	1
GO:0030154	cell differentiation	1535	25	38.95	1575	0.99645	1
GO:0030155	regulation of cell adhesion	46	1	1.17	1109	0.69427	1
GO:0030162	regulation of proteolysis	132	4	3.35	794	0.43199	1
GO:0030177	positive regulation of Wnt signaling pathway	37	1	0.94	1015	0.61432	1
GO:0030237	female sex determination	14	1	0.36	639	0.30236	1
GO:0030258	lipid modification	80	5	2.03	165	0.05226	1
GO:0030262	apoptotic nuclear changes	16	1	0.41	684	0.33737	1
GO:0030334	regulation of cell migration	35	1	0.89	988	0.5939	1
GO:0030490	maturation of SSU-rRNA	53	1	1.34	1175	0.74485	1
GO:0030497	fatty acid elongation	20	3	0.51	79	0.01337	1
GO:0030534	adult behavior	145	3	3.68	1135	0.71689	1
GO:0030537	larval behavior	44	1	1.12	1084	0.67807	1
GO:0030540	female genitalia development	9	1	0.23	467	0.20658	1
GO:0030641	regulation of cellular pH	38	1	0.96	1027	0.62414	1
GO:0030703	eggshell formation	84	1	2.13	1339	0.88565	1
GO:0030706	germarium-derived oocyte differentiation	31	1	0.79	944	0.54976	1
GO:0030707	ovarian follicle cell development	274	1	6.95	1605	0.99921	1
GO:0030716	oocyte fate determination	31	1	0.79	945	0.54976	1
GO:0030855	epithelial cell differentiation	347	1	8.8	1648	0.99989	1
GO:0031047	gene silencing by RNA	67	1	1.7	1266	0.82236	1
GO:0031099	regeneration	24	1	0.61	838	0.46074	1
GO:0031175	neuron projection development	456	11	11.57	1004	0.61274	1
GO:0031323	regulation of cellular metabolic process	1745	24	44.28	1651	0.99991	1
GO:0031324	negative regulation of cellular metabolic process	586	13	14.87	1164	0.7323	1
GO:0031325	positive regulation of cellular metabolic process	697	10	17.68	1528	0.98574	1
GO:0031326	regulation of cellular biosynthetic process	1232	16	31.26	1624	0.99954	1
GO:0031327	negative regulation of cellular biosynthetic process	402	9	10.2	1113	0.69744	1
GO:0031328	positive regulation of cellular biosynthetic process	444	9	11.27	1242	0.80062	1
GO:0031329	regulation of cellular catabolic process	161	2	4.08	1382	0.91893	1
GO:0031330	negative regulation of cellular catabolic process	35	1	0.89	989	0.5939	1
GO:0031347	regulation of defense response	130	1	3.3	1460	0.96541	1
GO:0031349	positive regulation of defense response	76	1	1.93	1316	0.8593	1
GO:0031396	regulation of protein ubiquitination	30	1	0.76	932	0.53801	1
GO:0031399	regulation of protein modification process	332	1	8.42	1646	0.99983	1
GO:0031401	positive regulation of protein modification process	186	1	4.72	1542	0.992	1
GO:0031532	actin cytoskeleton reorganization	28	1	0.71	910	0.51356	1
GO:0031644	regulation of neurological system process	16	1	0.41	685	0.33737	1
GO:0031667	response to nutrient levels	144	5	3.65	642	0.30242	1
GO:0031668	cellular response to extracellular stimulus	71	4	1.8	230	0.10571	1
GO:0032101	regulation of response to external stimulus	127	3	3.22	1035	0.62968	1
GO:0032102	negative regulation of response to external stimulus	22	1	0.56	804	0.43223	1
GO:0032103	positive regulation of response to external stimulus	49	1	1.24	1139	0.71707	1
GO:0032119	sequestering of zinc ion	6	1	0.15	326	0.14294	1
GO:0032268	regulation of cellular protein metabolic process	575	4	14.59	1643	0.99981	1
GO:0032269	negative regulation of cellular protein metabolic process	217	3	5.51	1376	0.91718	1
GO:0032270	positive regulation of cellular protein metabolic process	274	1	6.95	1606	0.99921	1
GO:0032365	intracellular lipid transport	10	2	0.25	119	0.02522	1
GO:0032366	intracellular sterol transport	9	2	0.23	104	0.02052	1
GO:0032446	protein modification by small protein conjugation	216	1	5.48	1572	0.99636	1
GO:0032501	multicellular organismal process	3123	86	79.24	434	0.19152	1
GO:0032502	developmental process	2482	47	62.97	1556	0.99403	1
GO:0032506	cytokinetic process	36	1	0.91	996	0.60424	1
GO:0032507	maintenance of protein location in cell	33	2	0.84	446	0.20377	1
GO:0032535	regulation of cellular component size	159	1	4.03	1523	0.98378	1
GO:0032774	RNA biosynthetic process	1102	14	27.96	1612	0.99932	1
GO:0032868	response to insulin	49	1	1.24	1140	0.71707	1
GO:0032869	cellular response to insulin stimulus	47	1	1.19	1116	0.70207	1
GO:0032870	cellular response to hormone stimulus	99	1	2.51	1385	0.92252	1
GO:0032879	regulation of localization	385	11	9.77	752	0.38694	1
GO:0032880	regulation of protein localization	86	1	2.18	1347	0.89143	1
GO:0032940	secretion by cell	209	3	5.3	1359	0.90412	1
GO:0032989	cellular component morphogenesis	642	11	16.29	1419	0.94083	1
GO:0032990	cell part morphogenesis	437	9	11.09	1227	0.78546	1
GO:0033036	macromolecule localization	835	21	21.19	950	0.55112	1
GO:0033043	regulation of organelle organization	387	1	9.82	1658	0.99996	1
GO:0033044	regulation of chromosome organization	144	1	3.65	1484	0.97599	1
GO:0033206	meiotic cytokinesis	43	1	1.09	1072	0.66965	1
GO:0033260	nuclear DNA replication	10	1	0.25	509	0.22673	1
GO:0033365	protein localization to organelle	213	1	5.4	1568	0.99606	1
GO:0033500	carbohydrate homeostasis	40	2	1.01	588	0.26977	1
GO:0033554	cellular response to stress	564	13	14.31	1088	0.68086	1
GO:0033865	nucleoside bisphosphate metabolic process	8	1	0.2	421	0.1859	1
GO:0033866	nucleoside bisphosphate biosynthetic process	6	1	0.15	327	0.14294	1
GO:0033875	ribonucleoside bisphosphate metabolic process	8	1	0.2	422	0.1859	1
GO:0034030	ribonucleoside bisphosphate biosynthetic process	6	1	0.15	328	0.14294	1
GO:0034032	purine nucleoside bisphosphate metabolic process	8	1	0.2	423	0.1859	1
GO:0034033	purine nucleoside bisphosphate biosynthetic process	6	1	0.15	329	0.14294	1
GO:0034219	carbohydrate transmembrane transport	22	1	0.56	805	0.43223	1
GO:0034220	ion transmembrane transport	268	9	6.8	526	0.24098	1
GO:0034248	regulation of cellular amide metabolic process	191	1	4.85	1548	0.99298	1
GO:0034250	positive regulation of cellular amide metabolic process	58	1	1.47	1216	0.77579	1
GO:0034285	response to disaccharide	16	2	0.41	178	0.06091	1
GO:0034330	cell junction organization	92	1	2.33	1366	0.90708	1
GO:0034404	nucleobase-containing small molecule biosynthetic process	69	1	1.75	1279	0.83133	1
GO:0034440	lipid oxidation	36	5	0.91	32	0.002	1
GO:0034470	ncRNA processing	236	1	5.99	1585	0.99785	1
GO:0034613	cellular protein localization	526	5	13.35	1584	0.99782	1
GO:0034620	cellular response to unfolded protein	31	3	0.79	147	0.04302	1
GO:0034622	cellular protein-containing complex assembly	456	4	11.57	1580	0.99752	1
GO:0034641	cellular nitrogen compound metabolic process	2686	35	68.15	1674	1	1
GO:0034645	cellular macromolecule biosynthetic process	1765	19	44.78	1670	1	1
GO:0034654	nucleobase-containing compound biosynthetic process	1299	17	32.96	1634	0.99964	1
GO:0034655	nucleobase-containing compound catabolic process	169	2	4.29	1402	0.93154	1
GO:0034656	nucleobase-containing small molecule catabolic process	15	1	0.38	662	0.32009	1
GO:0034660	ncRNA metabolic process	305	1	7.74	1636	0.99965	1
GO:0034762	regulation of transmembrane transport	19	1	0.48	747	0.38662	1
GO:0034764	positive regulation of transmembrane transport	9	1	0.23	468	0.20658	1
GO:0034765	regulation of ion transmembrane transport	19	1	0.48	748	0.38662	1
GO:0034767	positive regulation of ion transmembrane transport	9	1	0.23	469	0.20658	1
GO:0035017	cuticle pattern formation	32	1	0.81	959	0.56123	1
GO:0035107	appendage morphogenesis	311	5	7.89	1356	0.90079	1
GO:0035114	imaginal disc-derived appendage morphogenesis	308	5	7.81	1351	0.89619	1
GO:0035120	post-embryonic appendage morphogenesis	300	5	7.61	1336	0.88302	1
GO:0035146	tube fusion	20	1	0.51	768	0.40222	1
GO:0035148	tube formation	34	3	0.86	170	0.05422	1
GO:0035150	regulation of tube size	54	2	1.37	758	0.39981	1
GO:0035151	regulation of tube size, open tracheal system	50	2	1.27	713	0.36348	1
GO:0035152	regulation of tube architecture, open tracheal system	85	3	2.16	714	0.36634	1
GO:0035153	epithelial cell type specification, open tracheal system	14	1	0.36	640	0.30236	1
GO:0035161	imaginal disc lineage restriction	10	1	0.25	510	0.22673	1
GO:0035166	post-embryonic hemopoiesis	41	3	1.04	204	0.08507	1
GO:0035172	hemocyte proliferation	46	1	1.17	1110	0.69427	1
GO:0035194	posttranscriptional gene silencing by RNA	54	1	1.37	1185	0.75136	1
GO:0035206	regulation of hemocyte proliferation	37	1	0.94	1016	0.61432	1
GO:0035216	haltere disc development	13	1	0.33	609	0.28417	1
GO:0035218	leg disc development	96	1	2.44	1375	0.91624	1
GO:0035223	leg disc pattern formation	18	1	0.46	722	0.37062	1
GO:0035264	multicellular organism growth	48	1	1.22	1125	0.70966	1
GO:0035265	organ growth	70	1	1.78	1287	0.83564	1
GO:0035272	exocrine system development	126	3	3.2	1031	0.62434	1
GO:0035282	segmentation	225	2	5.71	1507	0.97989	1
GO:0035285	appendage segmentation	27	1	0.69	896	0.50086	1
GO:0035287	head segmentation	20	1	0.51	769	0.40222	1
GO:0035295	tube development	660	17	16.75	903	0.51115	1
GO:0035296	regulation of tube diameter	15	1	0.38	663	0.32009	1
GO:0035337	fatty-acyl-CoA metabolic process	17	1	0.43	706	0.35421	1
GO:0035383	thioester metabolic process	37	3	0.94	185	0.06666	1
GO:0035384	thioester biosynthetic process	10	1	0.25	511	0.22673	1
GO:0035825	homologous recombination	21	1	0.53	786	0.41742	1
GO:0035966	response to topologically incorrect protein	44	3	1.12	224	0.10013	1
GO:0035967	cellular response to topologically incorrect protein	41	3	1.04	205	0.08507	1
GO:0036211	protein modification process	1229	5	31.18	1686	1	1
GO:0036270	response to diuretic	10	1	0.25	512	0.22673	1
GO:0036293	response to decreased oxygen levels	55	3	1.4	349	0.16307	1
GO:0036445	neuronal stem cell division	42	2	1.07	618	0.2887	1
GO:0036465	synaptic vesicle recycling	49	3	1.24	275	0.12738	1
GO:0036503	ERAD pathway	33	1	0.84	969	0.5724	1
GO:0038127	ERBB signaling pathway	67	1	1.7	1267	0.82236	1
GO:0040007	growth	423	6	10.73	1452	0.96114	1
GO:0040008	regulation of growth	285	4	7.23	1411	0.93483	1
GO:0040012	regulation of locomotion	62	1	1.57	1239	0.79783	1
GO:0040014	regulation of multicellular organism growth	45	1	1.14	1094	0.68627	1
GO:0040029	regulation of gene expression, epigenetic	167	2	4.24	1397	0.92857	1
GO:0042023	DNA endoreduplication	22	2	0.56	233	0.10631	1
GO:0042063	gliogenesis	77	2	1.95	981	0.58577	1
GO:0042067	establishment of ommatidial planar polarity	57	1	1.45	1207	0.76992	1
GO:0042078	germ-line stem cell division	44	1	1.12	1085	0.67807	1
GO:0042127	regulation of cell proliferation	204	3	5.18	1349	0.89505	1
GO:0042133	neurotransmitter metabolic process	29	3	0.74	139	0.03628	1
GO:0042219	cellular modified amino acid catabolic process	13	1	0.33	610	0.28417	1
GO:0042221	response to chemical	937	28	23.77	447	0.20464	1
GO:0042254	ribosome biogenesis	216	1	5.48	1573	0.99636	1
GO:0042274	ribosomal small subunit biogenesis	72	1	1.83	1301	0.84393	1
GO:0042278	purine nucleoside metabolic process	30	2	0.76	390	0.17605	1
GO:0042303	molting cycle	88	6	2.23	112	0.02414	1
GO:0042330	taxis	326	8	8.27	982	0.58943	1
GO:0042337	cuticle development involved in chitin-based cuticle molting cycle	23	1	0.58	822	0.44667	1
GO:0042440	pigment metabolic process	120	3	3.04	983	0.59117	1
GO:0042445	hormone metabolic process	51	3	1.29	286	0.13894	1
GO:0042451	purine nucleoside biosynthetic process	16	1	0.41	686	0.33737	1
GO:0042454	ribonucleoside catabolic process	13	1	0.33	611	0.28417	1
GO:0042455	ribonucleoside biosynthetic process	24	1	0.61	839	0.46074	1
GO:0042493	response to drug	172	6	4.36	591	0.27162	1
GO:0042551	neuron maturation	57	1	1.45	1208	0.76992	1
GO:0042592	homeostatic process	436	19	11.06	85	0.01503	1
GO:0042706	eye photoreceptor cell fate commitment	50	1	1.27	1150	0.72429	1
GO:0042742	defense response to bacterium	185	6	4.69	673	0.32923	1
GO:0042743	hydrogen peroxide metabolic process	11	1	0.28	545	0.24637	1
GO:0042745	circadian sleep/wake cycle	43	1	1.09	1073	0.66965	1
GO:0042749	regulation of circadian sleep/wake cycle	38	1	0.96	1028	0.62414	1
GO:0042886	amide transport	458	6	11.62	1493	0.978	1
GO:0042981	regulation of apoptotic process	217	2	5.51	1482	0.97595	1
GO:0043043	peptide biosynthetic process	464	2	11.77	1654	0.99993	1
GO:0043062	extracellular structure organization	55	3	1.4	350	0.16307	1
GO:0043067	regulation of programmed cell death	243	3	6.17	1431	0.94922	1
GO:0043068	positive regulation of programmed cell death	81	1	2.06	1333	0.8764	1
GO:0043094	cellular metabolic compound salvage	25	1	0.63	865	0.47446	1
GO:0043096	purine nucleobase salvage	8	1	0.2	424	0.1859	1
GO:0043101	purine-containing compound salvage	12	1	0.3	575	0.26551	1
GO:0043161	proteasome-mediated ubiquitin-dependent protein catabolic process	199	1	5.05	1558	0.99431	1
GO:0043170	macromolecule metabolic process	3879	52	98.42	1687	1	1
GO:0043207	response to external biotic stimulus	328	17	8.32	39	0.00412	1
GO:0043269	regulation of ion transport	43	1	1.09	1074	0.66965	1
GO:0043270	positive regulation of ion transport	13	1	0.33	612	0.28417	1
GO:0043279	response to alkaloid	25	1	0.63	866	0.47446	1
GO:0043412	macromolecule modification	1319	5	33.47	1688	1	1
GO:0043413	macromolecule glycosylation	101	2	2.56	1158	0.73092	1
GO:0043434	response to peptide hormone	51	1	1.29	1163	0.73132	1
GO:0043436	oxoacid metabolic process	371	26	9.41	3	2.4e-06	1
GO:0043455	regulation of secondary metabolic process	15	1	0.38	664	0.32009	1
GO:0043473	pigmentation	110	7	2.79	106	0.02169	1
GO:0043603	cellular amide metabolic process	600	8	15.22	1532	0.98737	1
GO:0043632	modification-dependent macromolecule catabolic process	273	1	6.93	1603	0.99919	1
GO:0043647	inositol phosphate metabolic process	16	1	0.41	687	0.33737	1
GO:0043648	dicarboxylic acid metabolic process	33	1	0.84	970	0.5724	1
GO:0043900	regulation of multi-organism process	126	5	3.2	482	0.21599	1
GO:0043901	negative regulation of multi-organism process	31	1	0.79	946	0.54976	1
GO:0043903	regulation of symbiosis, encompassing mutualism through parasitism	15	1	0.38	665	0.32009	1
GO:0043933	protein-containing complex subunit organization	616	4	15.63	1653	0.99992	1
GO:0044036	cell wall macromolecule metabolic process	11	1	0.28	546	0.24637	1
GO:0044042	glucan metabolic process	26	1	0.66	882	0.48783	1
GO:0044085	cellular component biogenesis	1265	9	32.1	1675	1	1
GO:0044087	regulation of cellular component biogenesis	291	1	7.38	1622	0.9995	1
GO:0044091	membrane biogenesis	17	1	0.43	707	0.35421	1
GO:0044092	negative regulation of molecular function	113	4	2.87	670	0.32241	1
GO:0044106	cellular amine metabolic process	22	2	0.56	234	0.10631	1
GO:0044237	cellular metabolic process	4543	91	115.27	1619	0.99944	1
GO:0044238	primary metabolic process	4543	95	115.27	1576	0.99682	1
GO:0044242	cellular lipid catabolic process	77	8	1.95	18	0.00071	1
GO:0044248	cellular catabolic process	841	30	21.34	135	0.03498	1
GO:0044257	cellular protein catabolic process	302	1	7.66	1633	0.99963	1
GO:0044260	cellular macromolecule metabolic process	3068	29	77.84	1690	1	1
GO:0044262	cellular carbohydrate metabolic process	100	5	2.54	237	0.1102	1
GO:0044264	cellular polysaccharide metabolic process	39	2	0.99	557	0.26029	1
GO:0044267	cellular protein metabolic process	1907	10	48.39	1689	1	1
GO:0044271	cellular nitrogen compound biosynthetic process	1782	22	45.21	1665	0.99999	1
GO:0044281	small molecule metabolic process	782	39	19.84	9	3.1e-05	1
GO:0044282	small molecule catabolic process	131	14	3.32	5	5.5e-06	1
GO:0044283	small molecule biosynthetic process	216	11	5.48	107	0.02171	1
GO:0044403	symbiont process	17	1	0.43	708	0.35421	1
GO:0044703	multi-organism reproductive process	963	16	24.43	1497	0.9785	1
GO:0044706	multi-multicellular organism process	27	2	0.69	337	0.14903	1
GO:0044786	cell cycle DNA replication	32	3	0.81	154	0.04661	1
GO:0045017	glycerolipid biosynthetic process	61	2	1.55	852	0.4609	1
GO:0045088	regulation of innate immune response	90	1	2.28	1358	0.90213	1
GO:0045184	establishment of protein localization	466	6	11.82	1510	0.98076	1
GO:0045185	maintenance of protein location	38	2	0.96	552	0.25082	1
GO:0045333	cellular respiration	125	2	3.17	1277	0.83065	1
GO:0045465	R8 cell differentiation	17	1	0.43	709	0.35421	1
GO:0045471	response to ethanol	72	2	1.83	936	0.54914	1
GO:0045476	nurse cell apoptotic process	19	1	0.48	749	0.38662	1
GO:0045570	regulation of imaginal disc growth	31	1	0.79	947	0.54976	1
GO:0045595	regulation of cell differentiation	316	6	8.02	1263	0.81853	1
GO:0045597	positive regulation of cell differentiation	93	2	2.36	1098	0.68804	1
GO:0045610	regulation of hemocyte differentiation	25	1	0.63	867	0.47446	1
GO:0045664	regulation of neuron differentiation	139	1	3.53	1474	0.97265	1
GO:0045666	positive regulation of neuron differentiation	53	1	1.34	1176	0.74485	1
GO:0045785	positive regulation of cell adhesion	20	1	0.51	770	0.40222	1
GO:0045786	negative regulation of cell cycle	94	2	2.39	1104	0.69369	1
GO:0045814	negative regulation of gene expression, epigenetic	104	1	2.64	1404	0.93196	1
GO:0045861	negative regulation of proteolysis	48	3	1.22	269	0.12173	1
GO:0045927	positive regulation of growth	104	1	2.64	1405	0.93196	1
GO:0045934	negative regulation of nucleobase-containing compound metabolic process	349	9	8.86	928	0.52869	1
GO:0045935	positive regulation of nucleobase-containing compound metabolic process	396	8	10.05	1237	0.79326	1
GO:0046085	adenosine metabolic process	9	1	0.23	470	0.20658	1
GO:0046100	hypoxanthine metabolic process	7	1	0.18	375	0.1647	1
GO:0046101	hypoxanthine biosynthetic process	7	1	0.18	376	0.1647	1
GO:0046102	inosine metabolic process	7	1	0.18	377	0.1647	1
GO:0046112	nucleobase biosynthetic process	20	2	0.51	212	0.09033	1
GO:0046128	purine ribonucleoside metabolic process	26	2	0.66	291	0.14022	1
GO:0046129	purine ribonucleoside biosynthetic process	16	1	0.41	688	0.33737	1
GO:0046130	purine ribonucleoside catabolic process	10	1	0.25	513	0.22673	1
GO:0046148	pigment biosynthetic process	71	1	1.8	1293	0.83984	1
GO:0046165	alcohol biosynthetic process	27	1	0.69	897	0.50086	1
GO:0046173	polyol biosynthetic process	12	1	0.3	576	0.26551	1
GO:0046189	phenol-containing compound biosynthetic process	15	1	0.38	666	0.32009	1
GO:0046348	amino sugar catabolic process	24	1	0.61	840	0.46074	1
GO:0046364	monosaccharide biosynthetic process	13	1	0.33	613	0.28417	1
GO:0046365	monosaccharide catabolic process	10	1	0.25	514	0.22673	1
GO:0046390	ribose phosphate biosynthetic process	110	2	2.79	1214	0.77309	1
GO:0046394	carboxylic acid biosynthetic process	116	8	2.94	72	0.00925	1
GO:0046395	carboxylic acid catabolic process	89	10	2.26	11	8e-05	1
GO:0046434	organophosphate catabolic process	64	1	1.62	1252	0.80802	1
GO:0046439	L-cysteine metabolic process	7	1	0.18	378	0.1647	1
GO:0046460	neutral lipid biosynthetic process	12	1	0.3	577	0.26551	1
GO:0046461	neutral lipid catabolic process	8	1	0.2	425	0.1859	1
GO:0046463	acylglycerol biosynthetic process	12	1	0.3	578	0.26551	1
GO:0046464	acylglycerol catabolic process	8	1	0.2	426	0.1859	1
GO:0046466	membrane lipid catabolic process	19	2	0.48	202	0.08263	1
GO:0046467	membrane lipid biosynthetic process	74	4	1.88	242	0.11827	1
GO:0046479	glycosphingolipid catabolic process	12	1	0.3	579	0.26551	1
GO:0046483	heterocycle metabolic process	2291	26	58.13	1679	1	1
GO:0046486	glycerolipid metabolic process	118	6	2.99	198	0.07945	1
GO:0046496	nicotinamide nucleotide metabolic process	43	1	1.09	1075	0.66965	1
GO:0046498	S-adenosylhomocysteine metabolic process	7	1	0.18	379	0.1647	1
GO:0046503	glycerolipid catabolic process	13	1	0.33	614	0.28417	1
GO:0046514	ceramide catabolic process	14	1	0.36	641	0.30236	1
GO:0046530	photoreceptor cell differentiation	188	1	4.77	1546	0.99241	1
GO:0046552	photoreceptor cell fate commitment	53	1	1.34	1177	0.74485	1
GO:0046578	regulation of Ras protein signal transduction	125	1	3.17	1451	0.9606	1
GO:0046620	regulation of organ growth	56	1	1.42	1196	0.76389	1
GO:0046622	positive regulation of organ growth	18	1	0.46	723	0.37062	1
GO:0046626	regulation of insulin receptor signaling pathway	24	1	0.61	841	0.46074	1
GO:0046660	female sex differentiation	25	1	0.63	868	0.47446	1
GO:0046666	retinal cell programmed cell death	29	1	0.74	923	0.52594	1
GO:0046667	compound eye retinal cell programmed cell death	27	1	0.69	898	0.50086	1
GO:0046668	regulation of retinal cell programmed cell death	19	1	0.48	750	0.38662	1
GO:0046669	regulation of compound eye retinal cell programmed cell death	18	1	0.46	724	0.37062	1
GO:0046670	positive regulation of retinal cell programmed cell death	8	1	0.2	427	0.1859	1
GO:0046677	response to antibiotic	81	2	2.06	1006	0.61347	1
GO:0046903	secretion	231	3	5.86	1413	0.9362	1
GO:0046907	intracellular transport	649	6	16.47	1614	0.99934	1
GO:0046916	cellular transition metal ion homeostasis	26	1	0.66	883	0.48783	1
GO:0046942	carboxylic acid transport	78	6	1.98	81	0.01408	1
GO:0046958	nonassociative learning	15	1	0.38	667	0.32009	1
GO:0048009	insulin-like growth factor receptor signaling pathway	8	1	0.2	428	0.1859	1
GO:0048015	phosphatidylinositol-mediated signaling	12	1	0.3	580	0.26551	1
GO:0048017	inositol lipid-mediated signaling	13	1	0.33	615	0.28417	1
GO:0048065	male courtship behavior, veined wing extension	21	2	0.53	221	0.09823	1
GO:0048067	cuticle pigmentation	45	4	1.14	124	0.02672	1
GO:0048069	eye pigmentation	47	1	1.19	1117	0.70207	1
GO:0048072	compound eye pigmentation	16	1	0.41	689	0.33737	1
GO:0048073	regulation of eye pigmentation	6	1	0.15	330	0.14294	1
GO:0048103	somatic stem cell division	51	2	1.29	727	0.37265	1
GO:0048193	Golgi vesicle transport	134	6	3.4	273	0.12537	1
GO:0048194	Golgi vesicle budding	12	1	0.3	581	0.26551	1
GO:0048232	male gamete generation	273	2	6.93	1549	0.99327	1
GO:0048285	organelle fission	296	3	7.51	1518	0.98224	1
GO:0048332	mesoderm morphogenesis	28	1	0.71	911	0.51356	1
GO:0048333	mesodermal cell differentiation	12	1	0.3	582	0.26551	1
GO:0048468	cell development	1293	20	32.81	1571	0.99634	1
GO:0048469	cell maturation	173	2	4.39	1416	0.93713	1
GO:0048511	rhythmic process	158	5	4.01	730	0.37288	1
GO:0048512	circadian behavior	102	3	2.59	873	0.48124	1
GO:0048513	animal organ development	1116	21	28.32	1430	0.94825	1
GO:0048518	positive regulation of biological process	1310	21	33.24	1559	0.99447	1
GO:0048519	negative regulation of biological process	1265	22	32.1	1520	0.983	1
GO:0048522	positive regulation of cellular process	1157	19	29.36	1535	0.98855	1
GO:0048523	negative regulation of cellular process	1095	20	27.78	1448	0.95979	1
GO:0048534	hematopoietic or lymphoid organ development	91	4	2.31	440	0.19992	1
GO:0048542	lymph gland development	52	3	1.32	333	0.14485	1
GO:0048563	post-embryonic animal organ morphogenesis	365	8	9.26	1131	0.71388	1
GO:0048565	digestive tract development	93	2	2.36	1099	0.68804	1
GO:0048568	embryonic organ development	51	2	1.29	728	0.37265	1
GO:0048569	post-embryonic animal organ development	427	11	10.83	916	0.52376	1
GO:0048583	regulation of response to stimulus	911	15	23.11	1490	0.97738	1
GO:0048584	positive regulation of response to stimulus	417	4	10.58	1560	0.99451	1
GO:0048585	negative regulation of response to stimulus	336	6	8.53	1317	0.86033	1
GO:0048589	developmental growth	336	4	8.53	1477	0.97378	1
GO:0048592	eye morphogenesis	292	4	7.41	1421	0.94225	1
GO:0048598	embryonic morphogenesis	215	4	5.46	1240	0.80004	1
GO:0048599	oocyte development	130	1	3.3	1461	0.96541	1
GO:0048608	reproductive structure development	80	2	2.03	1001	0.60668	1
GO:0048609	multicellular organismal reproductive process	969	17	24.59	1458	0.96493	1
GO:0048638	regulation of developmental growth	208	2	5.28	1471	0.97063	1
GO:0048639	positive regulation of developmental growth	80	1	2.03	1331	0.87315	1
GO:0048645	animal organ formation	49	1	1.24	1141	0.71707	1
GO:0048646	anatomical structure formation involved in morphogenesis	463	7	11.75	1438	0.9534	1
GO:0048663	neuron fate commitment	58	1	1.47	1217	0.77579	1
GO:0048666	neuron development	600	12	15.22	1294	0.84154	1
GO:0048667	cell morphogenesis involved in neuron differentiation	418	9	10.61	1168	0.74021	1
GO:0048699	generation of neurons	785	19	19.92	1022	0.62082	1
GO:0048707	instar larval or pupal morphogenesis	414	8	10.5	1278	0.83123	1
GO:0048729	tissue morphogenesis	568	10	14.41	1379	0.91811	1
GO:0048731	system development	1622	33	41.15	1414	0.93664	1
GO:0048732	gland development	174	5	4.41	827	0.45338	1
GO:0048736	appendage development	320	5	8.12	1373	0.91355	1
GO:0048737	imaginal disc-derived appendage development	315	5	7.99	1365	0.90665	1
GO:0048749	compound eye development	347	4	8.8	1499	0.97863	1
GO:0048754	branching morphogenesis of an epithelial tube	56	1	1.42	1197	0.76389	1
GO:0048806	genitalia development	34	2	0.86	478	0.21311	1
GO:0048812	neuron projection morphogenesis	428	9	10.86	1201	0.76478	1
GO:0048856	anatomical structure development	2366	47	60.03	1517	0.98153	1
GO:0048858	cell projection morphogenesis	430	9	10.91	1205	0.76949	1
GO:0048859	formation of anatomical boundary	48	2	1.22	698	0.34501	1
GO:0048863	stem cell differentiation	81	3	2.06	695	0.33847	1
GO:0048864	stem cell development	17	1	0.43	710	0.35421	1
GO:0048865	stem cell fate commitment	31	1	0.79	948	0.54976	1
GO:0048867	stem cell fate determination	23	1	0.58	823	0.44667	1
GO:0048869	cellular developmental process	1582	26	40.14	1574	0.99644	1
GO:0048870	cell motility	333	5	8.45	1398	0.92944	1
GO:0048872	homeostasis of number of cells	28	2	0.71	344	0.15794	1
GO:0048878	chemical homeostasis	250	12	6.34	121	0.0255	1
GO:0050657	nucleic acid transport	107	2	2.71	1193	0.75971	1
GO:0050658	RNA transport	107	2	2.71	1194	0.75971	1
GO:0050764	regulation of phagocytosis	7	1	0.18	380	0.1647	1
GO:0050767	regulation of neurogenesis	194	2	4.92	1449	0.96005	1
GO:0050769	positive regulation of neurogenesis	69	2	1.75	927	0.52609	1
GO:0050776	regulation of immune response	143	3	3.63	1122	0.70804	1
GO:0050777	negative regulation of immune response	41	1	1.04	1048	0.65214	1
GO:0050778	positive regulation of immune response	79	1	2	1329	0.86982	1
GO:0050789	regulation of biological process	3476	58	88.2	1664	0.99999	1
GO:0050790	regulation of catalytic activity	349	4	8.86	1502	0.97942	1
GO:0050792	regulation of viral process	8	1	0.2	429	0.1859	1
GO:0050793	regulation of developmental process	644	11	16.34	1423	0.94227	1
GO:0050794	regulation of cellular process	3202	53	81.24	1660	0.99998	1
GO:0050795	regulation of behavior	83	4	2.11	346	0.1595	1
GO:0050801	ion homeostasis	155	3	3.93	1191	0.75803	1
GO:0050802	circadian sleep/wake cycle, sleep	34	1	0.86	978	0.58328	1
GO:0050803	regulation of synapse structure or activity	163	1	4.14	1527	0.98539	1
GO:0050807	regulation of synapse organization	139	1	3.53	1475	0.97265	1
GO:0050808	synapse organization	275	2	6.98	1552	0.99358	1
GO:0050817	coagulation	11	2	0.28	133	0.03032	1
GO:0050832	defense response to fungus	48	1	1.22	1126	0.70966	1
GO:0050890	cognition	158	3	4.01	1204	0.7694	1
GO:0050896	response to stimulus	2618	73	66.43	431	0.18675	1
GO:0050906	detection of stimulus involved in sensory perception	44	1	1.12	1086	0.67807	1
GO:0050907	detection of chemical stimulus involved in sensory perception	15	1	0.38	668	0.32009	1
GO:0050919	negative chemotaxis	17	2	0.43	191	0.06791	1
GO:0051046	regulation of secretion	80	2	2.03	1002	0.60668	1
GO:0051047	positive regulation of secretion	27	1	0.69	899	0.50086	1
GO:0051050	positive regulation of transport	94	4	2.39	481	0.21581	1
GO:0051052	regulation of DNA metabolic process	62	3	1.57	473	0.20789	1
GO:0051053	negative regulation of DNA metabolic process	21	2	0.53	222	0.09823	1
GO:0051056	regulation of small GTPase mediated signal transduction	133	1	3.37	1467	0.96802	1
GO:0051058	negative regulation of small GTPase mediated signal transduction	22	1	0.56	806	0.43223	1
GO:0051084	'de novo' posttranslational protein folding	16	1	0.41	690	0.33737	1
GO:0051093	negative regulation of developmental process	180	2	4.57	1427	0.94589	1
GO:0051124	synaptic growth at neuromuscular junction	132	1	3.35	1464	0.96717	1
GO:0051128	regulation of cellular component organization	743	6	18.85	1650	0.9999	1
GO:0051156	glucose 6-phosphate metabolic process	10	1	0.25	515	0.22673	1
GO:0051171	regulation of nitrogen compound metabolic process	1682	23	42.68	1649	0.99989	1
GO:0051172	negative regulation of nitrogen compound metabolic process	549	12	13.93	1174	0.74471	1
GO:0051173	positive regulation of nitrogen compound metabolic process	672	10	17.05	1504	0.97947	1
GO:0051174	regulation of phosphorus metabolic process	286	1	7.26	1618	0.99943	1
GO:0051179	localization	2110	62	53.54	235	0.10677	1
GO:0051186	cofactor metabolic process	230	9	5.84	276	0.13092	1
GO:0051188	cofactor biosynthetic process	104	3	2.64	888	0.49415	1
GO:0051223	regulation of protein transport	52	1	1.32	1167	0.73817	1
GO:0051225	spindle assembly	68	1	1.73	1274	0.8269	1
GO:0051234	establishment of localization	1678	53	42.58	157	0.04749	1
GO:0051235	maintenance of location	102	7	2.59	83	0.01489	1
GO:0051236	establishment of RNA localization	108	2	2.74	1200	0.76425	1
GO:0051238	sequestering of metal ion	9	1	0.23	471	0.20658	1
GO:0051239	regulation of multicellular organismal process	648	15	16.44	1089	0.68274	1
GO:0051246	regulation of protein metabolic process	615	5	15.6	1635	0.99965	1
GO:0051247	positive regulation of protein metabolic process	289	1	7.33	1621	0.99947	1
GO:0051248	negative regulation of protein metabolic process	218	3	5.53	1381	0.91869	1
GO:0051252	regulation of RNA metabolic process	1132	15	28.72	1600	0.99902	1
GO:0051253	negative regulation of RNA metabolic process	333	8	8.45	1007	0.6136	1
GO:0051254	positive regulation of RNA metabolic process	378	8	9.59	1181	0.74935	1
GO:0051258	protein polymerization	89	1	2.26	1355	0.89956	1
GO:0051270	regulation of cellular component movement	58	1	1.47	1218	0.77579	1
GO:0051276	chromosome organization	560	3	14.21	1657	0.99995	1
GO:0051301	cell division	252	6	6.39	1021	0.62081	1
GO:0051336	regulation of hydrolase activity	204	3	5.18	1350	0.89505	1
GO:0051346	negative regulation of hydrolase activity	58	3	1.47	393	0.18192	1
GO:0051603	proteolysis involved in cellular protein catabolic process	299	1	7.59	1630	0.99959	1
GO:0051604	protein maturation	87	2	2.21	1050	0.65234	1
GO:0051606	detection of stimulus	115	2	2.92	1238	0.79394	1
GO:0051641	cellular localization	941	11	23.88	1613	0.99934	1
GO:0051649	establishment of localization in cell	762	8	19.33	1608	0.99924	1
GO:0051651	maintenance of location in cell	38	2	0.96	553	0.25082	1
GO:0051674	localization of cell	337	5	8.55	1409	0.93378	1
GO:0051704	multi-organism process	1257	33	31.89	815	0.44477	1
GO:0051707	response to other organism	328	17	8.32	40	0.00412	1
GO:0051716	cellular response to stimulus	1852	34	46.99	1536	0.98918	1
GO:0051960	regulation of nervous system development	289	3	7.33	1506	0.97953	1
GO:0051962	positive regulation of nervous system development	101	2	2.56	1159	0.73092	1
GO:0051963	regulation of synapse assembly	107	1	2.71	1415	0.93706	1
GO:0052547	regulation of peptidase activity	70	3	1.78	559	0.26194	1
GO:0052548	regulation of endopeptidase activity	64	3	1.62	484	0.22118	1
GO:0052646	alditol phosphate metabolic process	12	1	0.3	583	0.26551	1
GO:0055057	neuroblast division	42	2	1.07	619	0.2887	1
GO:0055065	metal ion homeostasis	105	2	2.66	1182	0.75042	1
GO:0055067	monovalent inorganic cation homeostasis	50	1	1.27	1151	0.72429	1
GO:0055076	transition metal ion homeostasis	40	2	1.01	589	0.26977	1
GO:0055080	cation homeostasis	144	3	3.65	1129	0.71249	1
GO:0055082	cellular chemical homeostasis	136	3	3.45	1080	0.67542	1
GO:0055086	nucleobase-containing small molecule metabolic process	322	6	8.17	1282	0.83199	1
GO:0055090	acylglycerol homeostasis	26	4	0.66	37	0.00389	1
GO:0055123	digestive system development	93	2	2.36	1100	0.68804	1
GO:0060047	heart contraction	30	1	0.76	933	0.53801	1
GO:0060070	canonical Wnt signaling pathway	74	1	1.88	1306	0.85181	1
GO:0060180	female mating behavior	39	3	0.99	197	0.07561	1
GO:0060249	anatomical structure homeostasis	134	1	3.4	1470	0.96884	1
GO:0060255	regulation of macromolecule metabolic process	1776	24	45.06	1656	0.99995	1
GO:0060284	regulation of cell development	244	3	6.19	1433	0.95019	1
GO:0060322	head development	125	3	3.17	1020	0.61894	1
GO:0060403	post-mating oviposition	10	1	0.25	516	0.22673	1
GO:0060429	epithelium development	873	14	22.15	1508	0.98017	1
GO:0060446	branching involved in open tracheal system development	56	1	1.42	1198	0.76389	1
GO:0060538	skeletal muscle organ development	50	1	1.27	1152	0.72429	1
GO:0060541	respiratory system development	230	6	5.84	929	0.53102	1
GO:0060560	developmental growth involved in morphogenesis	94	2	2.39	1105	0.69369	1
GO:0060562	epithelial tube morphogenesis	431	8	10.94	1318	0.86191	1
GO:0060581	cell fate commitment involved in pattern specification	28	1	0.71	912	0.51356	1
GO:0060582	cell fate determination involved in pattern specification	16	1	0.41	691	0.33737	1
GO:0060612	adipose tissue development	6	2	0.15	70	0.00899	1
GO:0060627	regulation of vesicle-mediated transport	121	2	3.07	1258	0.81673	1
GO:0060795	cell fate commitment involved in formation of primary germ layer	16	1	0.41	692	0.33737	1
GO:0060828	regulation of canonical Wnt signaling pathway	61	1	1.55	1235	0.79253	1
GO:0060968	regulation of gene silencing	72	1	1.83	1302	0.84393	1
GO:0061057	peptidoglycan recognition protein signaling pathway	23	1	0.58	824	0.44667	1
GO:0061061	muscle structure development	217	3	5.51	1377	0.91718	1
GO:0061138	morphogenesis of a branching epithelium	56	1	1.42	1199	0.76389	1
GO:0061351	neural precursor cell proliferation	87	4	2.21	391	0.17932	1
GO:0061448	connective tissue development	7	2	0.18	75	0.01238	1
GO:0061458	reproductive system development	80	2	2.03	1003	0.60668	1
GO:0061564	axon development	326	9	8.27	816	0.44637	1
GO:0061640	cytoskeleton-dependent cytokinesis	97	1	2.46	1380	0.91839	1
GO:0061919	process utilizing autophagic mechanism	161	3	4.08	1221	0.78033	1
GO:0061951	establishment of protein localization to plasma membrane	16	1	0.41	693	0.33737	1
GO:0061982	meiosis I cell cycle process	85	1	2.16	1342	0.88857	1
GO:0061988	karyosome formation	25	1	0.63	869	0.47446	1
GO:0065003	protein-containing complex assembly	510	4	12.94	1604	0.99921	1
GO:0065007	biological regulation	3871	74	98.22	1629	0.99958	1
GO:0065008	regulation of biological quality	1210	40	30.7	153	0.04615	1
GO:0065009	regulation of molecular function	409	4	10.38	1551	0.99356	1
GO:0070085	glycosylation	101	2	2.56	1160	0.73092	1
GO:0070192	chromosome organization involved in meiotic cell cycle	44	1	1.12	1087	0.67807	1
GO:0070201	regulation of establishment of protein localization	54	1	1.37	1186	0.75136	1
GO:0070482	response to oxygen levels	64	3	1.62	485	0.22118	1
GO:0070646	protein modification by small protein removal	63	1	1.6	1247	0.80299	1
GO:0070647	protein modification by small protein conjugation or removal	277	2	7.03	1554	0.99387	1
GO:0070727	cellular macromolecule localization	582	6	14.77	1582	0.99759	1
GO:0070838	divalent metal ion transport	75	2	1.9	965	0.57139	1
GO:0070887	cellular response to chemical stimulus	370	9	9.39	993	0.59995	1
GO:0070925	organelle assembly	357	1	9.06	1652	0.99991	1
GO:0071214	cellular response to abiotic stimulus	70	1	1.78	1288	0.83564	1
GO:0071322	cellular response to carbohydrate stimulus	11	1	0.28	547	0.24637	1
GO:0071324	cellular response to disaccharide stimulus	7	1	0.18	381	0.1647	1
GO:0071375	cellular response to peptide hormone stimulus	49	1	1.24	1142	0.71707	1
GO:0071417	cellular response to organonitrogen compound	64	1	1.62	1253	0.80802	1
GO:0071478	cellular response to radiation	61	1	1.55	1236	0.79253	1
GO:0071479	cellular response to ionizing radiation	18	1	0.46	725	0.37062	1
GO:0071495	cellular response to endogenous stimulus	186	1	4.72	1543	0.992	1
GO:0071496	cellular response to external stimulus	77	4	1.95	277	0.13145	1
GO:0071554	cell wall organization or biogenesis	11	1	0.28	548	0.24637	1
GO:0071616	acyl-CoA biosynthetic process	10	1	0.25	517	0.22673	1
GO:0071695	anatomical structure maturation	64	1	1.62	1254	0.80802	1
GO:0071702	organic substance transport	723	24	18.34	228	0.10517	1
GO:0071704	organic substance metabolic process	4863	109	123.39	1479	0.97428	1
GO:0071705	nitrogen compound transport	571	11	14.49	1325	0.86561	1
GO:0071709	membrane assembly	10	1	0.25	518	0.22673	1
GO:0071804	cellular potassium ion transport	48	1	1.22	1127	0.70966	1
GO:0071824	protein-DNA complex subunit organization	103	1	2.61	1399	0.93017	1
GO:0071840	cellular component organization or biogenesis	2723	31	69.09	1684	1	1
GO:0072089	stem cell proliferation	101	4	2.56	554	0.25411	1
GO:0072091	regulation of stem cell proliferation	48	1	1.22	1128	0.70966	1
GO:0072175	epithelial tube formation	8	1	0.2	430	0.1859	1
GO:0072329	monocarboxylic acid catabolic process	49	5	1.24	67	0.00775	1
GO:0072348	sulfur compound transport	20	1	0.51	771	0.40222	1
GO:0072350	tricarboxylic acid metabolic process	44	2	1.12	646	0.30758	1
GO:0072359	circulatory system development	100	2	2.54	1154	0.72585	1
GO:0072503	cellular divalent inorganic cation homeostasis	57	1	1.45	1209	0.76992	1
GO:0072507	divalent inorganic cation homeostasis	61	2	1.55	853	0.4609	1
GO:0072511	divalent inorganic cation transport	75	2	1.9	966	0.57139	1
GO:0072521	purine-containing compound metabolic process	234	4	5.94	1305	0.84991	1
GO:0072522	purine-containing compound biosynthetic process	117	3	2.97	971	0.5739	1
GO:0072523	purine-containing compound catabolic process	21	1	0.53	787	0.41742	1
GO:0072524	pyridine-containing compound metabolic process	49	1	1.24	1143	0.71707	1
GO:0072527	pyrimidine-containing compound metabolic process	31	1	0.79	949	0.54976	1
GO:0072528	pyrimidine-containing compound biosynthetic process	24	1	0.61	842	0.46074	1
GO:0072593	reactive oxygen species metabolic process	35	1	0.89	990	0.5939	1
GO:0072657	protein localization to membrane	114	2	2.89	1232	0.78991	1
GO:0080090	regulation of primary metabolic process	1697	24	43.06	1644	0.99981	1
GO:0080134	regulation of response to stress	251	4	6.37	1337	0.88523	1
GO:0080135	regulation of cellular response to stress	102	2	2.59	1165	0.73591	1
GO:0080171	lytic vacuole organization	20	1	0.51	772	0.40222	1
GO:0090066	regulation of anatomical structure size	228	3	5.78	1408	0.9325	1
GO:0090087	regulation of peptide transport	58	1	1.47	1219	0.77579	1
GO:0090092	regulation of transmembrane receptor protein serine/threonine kinase signaling pathway	58	2	1.47	812	0.43514	1
GO:0090097	regulation of decapentaplegic signaling pathway	13	2	0.33	144	0.0416	1
GO:0090100	positive regulation of transmembrane receptor protein serine/threonine kinase signaling pathway	21	1	0.53	788	0.41742	1
GO:0090101	negative regulation of transmembrane receptor protein serine/threonine kinase signaling pathway	24	1	0.61	843	0.46074	1
GO:0090130	tissue migration	165	2	4.19	1391	0.92549	1
GO:0090132	epithelium migration	157	2	3.98	1372	0.91183	1
GO:0090150	establishment of protein localization to membrane	69	1	1.75	1280	0.83133	1
GO:0090304	nucleic acid metabolic process	1906	19	48.36	1678	1	1
GO:0090305	nucleic acid phosphodiester bond hydrolysis	77	1	1.95	1322	0.86289	1
GO:0090329	regulation of DNA-dependent DNA replication	14	2	0.36	160	0.04774	1
GO:0090596	sensory organ morphogenesis	292	4	7.41	1422	0.94225	1
GO:0097090	presynaptic membrane organization	13	1	0.33	616	0.28417	1
GO:0097190	apoptotic signaling pathway	43	1	1.09	1076	0.66965	1
GO:0097193	intrinsic apoptotic signaling pathway	26	1	0.66	884	0.48783	1
GO:0097194	execution phase of apoptosis	27	1	0.69	900	0.50086	1
GO:0097305	response to alcohol	121	2	3.07	1259	0.81673	1
GO:0097435	supramolecular fiber organization	228	2	5.78	1513	0.9812	1
GO:0097485	neuron projection guidance	257	6	6.52	1040	0.63982	1
GO:0097659	nucleic acid-templated transcription	1101	14	27.94	1611	0.99931	1
GO:0098655	cation transmembrane transport	176	4	4.47	1052	0.65742	1
GO:0098656	anion transmembrane transport	81	5	2.06	171	0.0546	1
GO:0098657	import into cell	215	6	5.46	854	0.46524	1
GO:0098660	inorganic ion transmembrane transport	186	7	4.72	435	0.19396	1
GO:0098661	inorganic anion transmembrane transport	32	3	0.81	155	0.04661	1
GO:0098662	inorganic cation transmembrane transport	159	4	4.03	973	0.57745	1
GO:0098722	asymmetric stem cell division	63	3	1.6	479	0.21452	1
GO:0098727	maintenance of cell number	88	2	2.23	1055	0.65851	1
GO:0098728	germline stem cell asymmetric division	21	1	0.53	789	0.41742	1
GO:0098742	cell-cell adhesion via plasma-membrane adhesion molecules	55	2	1.4	778	0.40874	1
GO:0098754	detoxification	31	2	0.79	398	0.18523	1
GO:0098771	inorganic ion homeostasis	148	3	3.76	1156	0.72977	1
GO:0098813	nuclear chromosome segregation	154	1	3.91	1516	0.98151	1
GO:0098876	vesicle-mediated transport to the plasma membrane	27	1	0.69	901	0.50086	1
GO:0098916	anterograde trans-synaptic signaling	279	5	7.08	1296	0.84158	1
GO:0099003	vesicle-mediated transport in synapse	117	3	2.97	972	0.5739	1
GO:0099024	plasma membrane invagination	19	1	0.48	751	0.38662	1
GO:0099054	presynapse assembly	12	1	0.3	584	0.26551	1
GO:0099068	postsynapse assembly	10	1	0.25	519	0.22673	1
GO:0099172	presynapse organization	45	1	1.14	1095	0.68627	1
GO:0099173	postsynapse organization	24	1	0.61	844	0.46074	1
GO:0099177	regulation of trans-synaptic signaling	108	3	2.74	915	0.5195	1
GO:0099504	synaptic vesicle cycle	120	3	3.04	984	0.59117	1
GO:0099531	presynaptic process involved in chemical synaptic transmission	104	1	2.64	1406	0.93196	1
GO:0099536	synaptic signaling	281	5	7.13	1303	0.84599	1
GO:0099537	trans-synaptic signaling	280	5	7.1	1297	0.8438	1
GO:0099643	signal release from synapse	101	1	2.56	1393	0.92644	1
GO:0104004	cellular response to environmental stimulus	70	1	1.78	1289	0.83564	1
GO:0106030	neuron projection fasciculation	20	1	0.51	773	0.40222	1
GO:0120036	plasma membrane bounded cell projection organization	615	11	15.6	1378	0.91806	1
GO:0120039	plasma membrane bounded cell projection morphogenesis	429	9	10.88	1202	0.76714	1
GO:0140013	meiotic nuclear division	154	2	3.91	1364	0.90614	1
GO:0140014	mitotic nuclear division	158	1	4.01	1521	0.98335	1
GO:0198738	cell-cell signaling by wnt	122	1	3.1	1444	0.9574	1
GO:1900076	regulation of cellular response to insulin stimulus	24	1	0.61	845	0.46074	1
GO:1900077	negative regulation of cellular response to insulin stimulus	15	1	0.38	669	0.32009	1
GO:1900424	regulation of defense response to bacterium	34	1	0.86	979	0.58328	1
GO:1900426	positive regulation of defense response to bacterium	23	1	0.58	825	0.44667	1
GO:1901071	glucosamine-containing compound metabolic process	84	4	2.13	351	0.16438	1
GO:1901072	glucosamine-containing compound catabolic process	24	1	0.61	846	0.46074	1
GO:1901135	carbohydrate derivative metabolic process	571	14	14.49	985	0.59289	1
GO:1901264	carbohydrate derivative transport	20	1	0.51	774	0.40222	1
GO:1901293	nucleoside phosphate biosynthetic process	133	2	3.37	1312	0.85566	1
GO:1901360	organic cyclic compound metabolic process	2385	29	60.51	1673	1	1
GO:1901362	organic cyclic compound biosynthetic process	1395	19	35.39	1631	0.9996	1
GO:1901564	organonitrogen compound metabolic process	2901	57	73.61	1550	0.99334	1
GO:1901566	organonitrogen compound biosynthetic process	937	18	23.77	1383	0.91967	1
GO:1901570	fatty acid derivative biosynthetic process	21	1	0.53	790	0.41742	1
GO:1901605	alpha-amino acid metabolic process	97	9	2.46	20	0.00077	1
GO:1901615	organic hydroxy compound metabolic process	133	7	3.37	166	0.0524	1
GO:1901616	organic hydroxy compound catabolic process	17	2	0.43	192	0.06791	1
GO:1901617	organic hydroxy compound biosynthetic process	47	2	1.19	675	0.3357	1
GO:1901652	response to peptide	53	1	1.34	1178	0.74485	1
GO:1901653	cellular response to peptide	49	1	1.24	1144	0.71707	1
GO:1901657	glycosyl compound metabolic process	59	3	1.5	433	0.18833	1
GO:1901659	glycosyl compound biosynthetic process	26	1	0.66	885	0.48783	1
GO:1901698	response to nitrogen compound	155	3	3.93	1192	0.75803	1
GO:1901699	cellular response to nitrogen compound	88	1	2.23	1352	0.89692	1
GO:1901700	response to oxygen-containing compound	264	5	6.7	1248	0.80517	1
GO:1901701	cellular response to oxygen-containing compound	119	2	3.02	1255	0.8094	1
GO:1902275	regulation of chromatin organization	103	1	2.61	1400	0.93017	1
GO:1902531	regulation of intracellular signal transduction	356	3	9.03	1562	0.99495	1
GO:1902532	negative regulation of intracellular signal transduction	95	2	2.41	1114	0.69926	1
GO:1902679	negative regulation of RNA biosynthetic process	316	8	8.02	952	0.55372	1
GO:1902680	positive regulation of RNA biosynthetic process	366	8	9.29	1133	0.71672	1
GO:1902692	regulation of neuroblast proliferation	41	1	1.04	1049	0.65214	1
GO:1902742	apoptotic process involved in development	22	1	0.56	807	0.43223	1
GO:1902850	microtubule cytoskeleton organization involved in mitosis	92	1	2.33	1367	0.90708	1
GO:1903046	meiotic cell cycle process	189	2	4.8	1440	0.95546	1
GO:1903047	mitotic cell cycle process	308	3	7.81	1529	0.98612	1
GO:1903317	regulation of protein maturation	7	1	0.18	382	0.1647	1
GO:1903320	regulation of protein modification by small protein conjugation or removal	37	1	0.94	1017	0.61432	1
GO:1903322	positive regulation of protein modification by small protein conjugation or removal	16	1	0.41	694	0.33737	1
GO:1903429	regulation of cell maturation	32	1	0.81	960	0.56123	1
GO:1903431	positive regulation of cell maturation	7	1	0.18	383	0.1647	1
GO:1903506	regulation of nucleic acid-templated transcription	1033	14	26.21	1588	0.99797	1
GO:1903507	negative regulation of nucleic acid-templated transcription	316	8	8.02	953	0.55372	1
GO:1903508	positive regulation of nucleic acid-templated transcription	366	8	9.29	1134	0.71672	1
GO:1903509	liposaccharide metabolic process	60	1	1.52	1231	0.78709	1
GO:1903522	regulation of blood circulation	24	1	0.61	847	0.46074	1
GO:1903530	regulation of secretion by cell	76	2	1.93	974	0.57863	1
GO:1903825	organic acid transmembrane transport	46	2	1.17	672	0.32636	1
GO:1904062	regulation of cation transmembrane transport	17	1	0.43	711	0.35421	1
GO:1904396	regulation of neuromuscular junction development	104	1	2.64	1407	0.93196	1
GO:1904659	glucose transmembrane transport	20	1	0.51	775	0.40222	1
GO:1904748	regulation of apoptotic process involved in development	12	1	0.3	585	0.26551	1
GO:1904799	regulation of neuron remodeling	11	1	0.28	549	0.24637	1
GO:1905114	cell surface receptor signaling pathway involved in cell-cell signaling	117	1	2.97	1436	0.95148	1
GO:1905879	regulation of oogenesis	36	1	0.91	997	0.60424	1
GO:1905952	regulation of lipid localization	38	4	0.96	87	0.01518	1
GO:1905953	negative regulation of lipid localization	6	1	0.15	331	0.14294	1
GO:1905954	positive regulation of lipid localization	12	1	0.3	586	0.26551	1
GO:1990359	stress response to zinc ion	10	2	0.25	120	0.02522	1
GO:1990778	protein localization to cell periphery	51	2	1.29	729	0.37265	1
GO:2000026	regulation of multicellular organismal development	470	7	11.93	1445	0.95801	1
GO:2000027	regulation of organ morphogenesis	85	1	2.16	1343	0.88857	1
GO:2000112	regulation of cellular macromolecule biosynthetic process	1183	15	30.02	1627	0.99957	1
GO:2000113	negative regulation of cellular macromolecule biosynthetic process	391	9	9.92	1065	0.66565	1
GO:2000145	regulation of cell motility	36	1	0.91	998	0.60424	1
GO:2000177	regulation of neural precursor cell proliferation	42	1	1.07	1058	0.66101	1
GO:2000179	positive regulation of neural precursor cell proliferation	10	1	0.25	520	0.22673	1
GO:2000241	regulation of reproductive process	75	3	1.9	622	0.29659	1
GO:2000648	positive regulation of stem cell proliferation	11	1	0.28	550	0.24637	1
GO:2001020	regulation of response to DNA damage stimulus	24	1	0.61	848	0.46074	1
GO:2001141	regulation of RNA biosynthetic process	1033	14	26.21	1589	0.99797	1
GO:2001233	regulation of apoptotic signaling pathway	22	1	0.56	808	0.43223	1
GO:0000002	mitochondrial genome maintenance	9	0	0.23	1692	1	1
GO:0000022	mitotic spindle elongation	10	0	0.25	1693	1	1
GO:0000027	ribosomal large subunit assembly	22	0	0.56	1694	1	1
GO:0000028	ribosomal small subunit assembly	23	0	0.58	1695	1	1
GO:0000045	autophagosome assembly	35	0	0.89	1696	1	1
GO:0000054	ribosomal subunit export from nucleus	13	0	0.33	1697	1	1
GO:0000055	ribosomal large subunit export from nucleus	7	0	0.18	1698	1	1
GO:0000060	protein import into nucleus, translocation	14	0	0.36	1699	1	1
GO:0000075	cell cycle checkpoint	58	0	1.47	1700	1	1
GO:0000076	DNA replication checkpoint	14	0	0.36	1701	1	1
GO:0000077	DNA damage checkpoint	34	0	0.86	1702	1	1
GO:0000079	regulation of cyclin-dependent protein serine/threonine kinase activity	17	0	0.43	1703	1	1
GO:0000082	G1/S transition of mitotic cell cycle	35	0	0.89	1704	1	1
GO:0000086	G2/M transition of mitotic cell cycle	35	0	0.89	1705	1	1
GO:0000097	sulfur amino acid biosynthetic process	11	0	0.28	1706	1	1
GO:0000132	establishment of mitotic spindle orientation	19	0	0.48	1707	1	1
GO:0000154	rRNA modification	25	0	0.63	1708	1	1
GO:0000165	MAPK cascade	162	0	4.11	1709	1	1
GO:0000184	nuclear-transcribed mRNA catabolic process, nonsense-mediated decay	17	0	0.43	1710	1	1
GO:0000186	activation of MAPKK activity	7	0	0.18	1711	1	1
GO:0000187	activation of MAPK activity	9	0	0.23	1712	1	1
GO:0000212	meiotic spindle organization	38	0	0.96	1713	1	1
GO:0000245	spliceosomal complex assembly	23	0	0.58	1714	1	1
GO:0000266	mitochondrial fission	13	0	0.33	1715	1	1
GO:0000270	peptidoglycan metabolic process	9	0	0.23	1716	1	1
GO:0000271	polysaccharide biosynthetic process	19	0	0.48	1717	1	1
GO:0000288	nuclear-transcribed mRNA catabolic process, deadenylation-dependent decay	33	0	0.84	1718	1	1
GO:0000289	nuclear-transcribed mRNA poly(A) tail shortening	15	0	0.38	1719	1	1
GO:0000290	deadenylation-dependent decapping of nuclear-transcribed mRNA	6	0	0.15	1720	1	1
GO:0000291	nuclear-transcribed mRNA catabolic process, exonucleolytic	10	0	0.25	1721	1	1
GO:0000302	response to reactive oxygen species	29	0	0.74	1722	1	1
GO:0000305	response to oxygen radical	6	0	0.15	1723	1	1
GO:0000335	negative regulation of transposition, DNA-mediated	6	0	0.15	1724	1	1
GO:0000337	regulation of transposition, DNA-mediated	6	0	0.15	1725	1	1
GO:0000338	protein deneddylation	10	0	0.25	1726	1	1
GO:0000375	RNA splicing, via transesterification reactions	243	0	6.17	1727	1	1
GO:0000377	RNA splicing, via transesterification reactions with bulged adenosine as nucleophile	243	0	6.17	1728	1	1
GO:0000380	alternative mRNA splicing, via spliceosome	81	0	2.06	1729	1	1
GO:0000381	regulation of alternative mRNA splicing, via spliceosome	81	0	2.06	1730	1	1
GO:0000387	spliceosomal snRNP assembly	18	0	0.46	1731	1	1
GO:0000393	spliceosomal conformational changes to generate catalytic conformation	5	0	0.13	1732	1	1
GO:0000394	RNA splicing, via endonucleolytic cleavage and ligation	6	0	0.15	1733	1	1
GO:0000398	mRNA splicing, via spliceosome	243	0	6.17	1734	1	1
GO:0000413	protein peptidyl-prolyl isomerization	26	0	0.66	1735	1	1
GO:0000422	autophagy of mitochondrion	31	0	0.79	1736	1	1
GO:0000447	endonucleolytic cleavage in ITS1 to separate SSU-rRNA from 5.8S rRNA and LSU-rRNA from tricistronic ...	8	0	0.2	1737	1	1
GO:0000459	exonucleolytic trimming involved in rRNA processing	5	0	0.13	1738	1	1
GO:0000460	maturation of 5.8S rRNA	28	0	0.71	1739	1	1
GO:0000463	maturation of LSU-rRNA from tricistronic rRNA transcript (SSU-rRNA, 5.8S rRNA, LSU-rRNA)	8	0	0.2	1740	1	1
GO:0000466	maturation of 5.8S rRNA from tricistronic rRNA transcript (SSU-rRNA, 5.8S rRNA, LSU-rRNA)	16	0	0.41	1741	1	1
GO:0000467	exonucleolytic trimming to generate mature 3'-end of 5.8S rRNA from tricistronic rRNA transcript (SS...	5	0	0.13	1742	1	1
GO:0000469	cleavage involved in rRNA processing	22	0	0.56	1743	1	1
GO:0000470	maturation of LSU-rRNA	24	0	0.61	1744	1	1
GO:0000478	endonucleolytic cleavage involved in rRNA processing	13	0	0.33	1745	1	1
GO:0000479	endonucleolytic cleavage of tricistronic rRNA transcript (SSU-rRNA, 5.8S rRNA, LSU-rRNA)	12	0	0.3	1746	1	1
GO:0000491	small nucleolar ribonucleoprotein complex assembly	5	0	0.13	1747	1	1
GO:0000578	embryonic axis specification	123	0	3.12	1748	1	1
GO:0000723	telomere maintenance	30	0	0.76	1749	1	1
GO:0000726	non-recombinational repair	12	0	0.3	1750	1	1
GO:0000727	double-strand break repair via break-induced replication	6	0	0.15	1751	1	1
GO:0000729	DNA double-strand break processing	6	0	0.15	1752	1	1
GO:0000731	DNA synthesis involved in DNA repair	12	0	0.3	1753	1	1
GO:0000768	syncytium formation by plasma membrane fusion	49	0	1.24	1754	1	1
GO:0000912	assembly of actomyosin apparatus involved in cytokinesis	20	0	0.51	1755	1	1
GO:0000915	actomyosin contractile ring assembly	20	0	0.51	1756	1	1
GO:0000916	actomyosin contractile ring contraction	12	0	0.3	1757	1	1
GO:0000956	nuclear-transcribed mRNA catabolic process	62	0	1.57	1758	1	1
GO:0000959	mitochondrial RNA metabolic process	20	0	0.51	1759	1	1
GO:0000963	mitochondrial RNA processing	8	0	0.2	1760	1	1
GO:0000966	RNA 5'-end processing	10	0	0.25	1761	1	1
GO:0000972	transcription-dependent tethering of RNA polymerase II gene DNA at nuclear periphery	7	0	0.18	1762	1	1
GO:0001101	response to acid chemical	16	0	0.41	1763	1	1
GO:0001109	promoter clearance during DNA-templated transcription	7	0	0.18	1764	1	1
GO:0001111	promoter clearance from RNA polymerase II promoter	7	0	0.18	1765	1	1
GO:0001112	DNA-templated transcriptional open complex formation	7	0	0.18	1766	1	1
GO:0001113	transcriptional open complex formation at RNA polymerase II promoter	7	0	0.18	1767	1	1
GO:0001120	protein-DNA complex remodeling	7	0	0.18	1768	1	1
GO:0001173	DNA-templated transcriptional start site selection	9	0	0.23	1769	1	1
GO:0001174	transcriptional start site selection at RNA polymerase II promoter	9	0	0.23	1770	1	1
GO:0001178	regulation of transcriptional start site selection at RNA polymerase II promoter	8	0	0.2	1771	1	1
GO:0001508	action potential	11	0	0.28	1772	1	1
GO:0001510	RNA methylation	42	0	1.07	1773	1	1
GO:0001522	pseudouridine synthesis	13	0	0.33	1774	1	1
GO:0001539	cilium or flagellum-dependent cell motility	16	0	0.41	1775	1	1
GO:0001573	ganglioside metabolic process	7	0	0.18	1776	1	1
GO:0001578	microtubule bundle formation	52	0	1.32	1777	1	1
GO:0001655	urogenital system development	66	0	1.67	1778	1	1
GO:0001672	regulation of chromatin assembly or disassembly	16	0	0.41	1779	1	1
GO:0001676	long-chain fatty acid metabolic process	8	0	0.2	1780	1	1
GO:0001678	cellular glucose homeostasis	6	0	0.15	1781	1	1
GO:0001682	tRNA 5'-leader removal	6	0	0.15	1782	1	1
GO:0001703	gastrulation with mouth forming first	32	0	0.81	1783	1	1
GO:0001731	formation of translation preinitiation complex	10	0	0.25	1784	1	1
GO:0001737	establishment of imaginal disc-derived wing hair orientation	23	0	0.58	1785	1	1
GO:0001742	oenocyte differentiation	8	0	0.2	1786	1	1
GO:0001746	Bolwig's organ morphogenesis	7	0	0.18	1787	1	1
GO:0001764	neuron migration	6	0	0.15	1788	1	1
GO:0001775	cell activation	7	0	0.18	1789	1	1
GO:0001885	endothelial cell development	10	0	0.25	1790	1	1
GO:0001895	retina homeostasis	16	0	0.41	1791	1	1
GO:0001932	regulation of protein phosphorylation	232	0	5.89	1792	1	1
GO:0001933	negative regulation of protein phosphorylation	66	0	1.67	1793	1	1
GO:0001934	positive regulation of protein phosphorylation	146	0	3.7	1794	1	1
GO:0001952	regulation of cell-matrix adhesion	6	0	0.15	1795	1	1
GO:0002011	morphogenesis of an epithelial sheet	6	0	0.15	1796	1	1
GO:0002028	regulation of sodium ion transport	8	0	0.2	1797	1	1
GO:0002097	tRNA wobble base modification	14	0	0.36	1798	1	1
GO:0002098	tRNA wobble uridine modification	13	0	0.33	1799	1	1
GO:0002118	aggressive behavior	19	0	0.48	1800	1	1
GO:0002121	inter-male aggressive behavior	16	0	0.41	1801	1	1
GO:0002181	cytoplasmic translation	118	0	2.99	1802	1	1
GO:0002182	cytoplasmic translational elongation	6	0	0.15	1803	1	1
GO:0002183	cytoplasmic translational initiation	13	0	0.33	1804	1	1
GO:0002218	activation of innate immune response	18	0	0.46	1805	1	1
GO:0002221	pattern recognition receptor signaling pathway	12	0	0.3	1806	1	1
GO:0002224	toll-like receptor signaling pathway	11	0	0.28	1807	1	1
GO:0002230	positive regulation of defense response to virus by host	11	0	0.28	1808	1	1
GO:0002237	response to molecule of bacterial origin	13	0	0.33	1809	1	1
GO:0002251	organ or tissue specific immune response	14	0	0.36	1810	1	1
GO:0002253	activation of immune response	19	0	0.48	1811	1	1
GO:0002385	mucosal immune response	14	0	0.36	1812	1	1
GO:0002698	negative regulation of immune effector process	5	0	0.13	1813	1	1
GO:0002701	negative regulation of production of molecular mediator of immune response	5	0	0.13	1814	1	1
GO:0002755	MyD88-dependent toll-like receptor signaling pathway	10	0	0.25	1815	1	1
GO:0002757	immune response-activating signal transduction	15	0	0.38	1816	1	1
GO:0002758	innate immune response-activating signal transduction	15	0	0.38	1817	1	1
GO:0002764	immune response-regulating signaling pathway	18	0	0.46	1818	1	1
GO:0002781	antifungal peptide production	10	0	0.25	1819	1	1
GO:0002783	antifungal peptide biosynthetic process	7	0	0.18	1820	1	1
GO:0002788	regulation of antifungal peptide production	10	0	0.25	1821	1	1
GO:0002792	negative regulation of peptide secretion	9	0	0.23	1822	1	1
GO:0002793	positive regulation of peptide secretion	15	0	0.38	1823	1	1
GO:0002804	positive regulation of antifungal peptide production	10	0	0.25	1824	1	1
GO:0002810	regulation of antifungal peptide biosynthetic process	7	0	0.18	1825	1	1
GO:0003012	muscle system process	34	0	0.86	1826	1	1
GO:0003156	regulation of animal organ formation	9	0	0.23	1827	1	1
GO:0003158	endothelium development	10	0	0.25	1828	1	1
GO:0003341	cilium movement	32	0	0.81	1829	1	1
GO:0003381	epithelial cell morphogenesis involved in gastrulation	11	0	0.28	1830	1	1
GO:0003382	epithelial cell morphogenesis	27	0	0.69	1831	1	1
GO:0003383	apical constriction	20	0	0.51	1832	1	1
GO:0003384	apical constriction involved in gastrulation	11	0	0.28	1833	1	1
GO:0003401	axis elongation	8	0	0.2	1834	1	1
GO:0003407	neural retina development	7	0	0.18	1835	1	1
GO:0005978	glycogen biosynthetic process	7	0	0.18	1836	1	1
GO:0005980	glycogen catabolic process	13	0	0.33	1837	1	1
GO:0005984	disaccharide metabolic process	11	0	0.28	1838	1	1
GO:0005991	trehalose metabolic process	10	0	0.25	1839	1	1
GO:0006000	fructose metabolic process	7	0	0.18	1840	1	1
GO:0006011	UDP-glucose metabolic process	8	0	0.2	1841	1	1
GO:0006013	mannose metabolic process	10	0	0.25	1842	1	1
GO:0006023	aminoglycan biosynthetic process	23	0	0.58	1843	1	1
GO:0006024	glycosaminoglycan biosynthetic process	12	0	0.3	1844	1	1
GO:0006027	glycosaminoglycan catabolic process	9	0	0.23	1845	1	1
GO:0006029	proteoglycan metabolic process	20	0	0.51	1846	1	1
GO:0006031	chitin biosynthetic process	7	0	0.18	1847	1	1
GO:0006034	cuticle chitin metabolic process	7	0	0.18	1848	1	1
GO:0006035	cuticle chitin biosynthetic process	6	0	0.15	1849	1	1
GO:0006044	N-acetylglucosamine metabolic process	8	0	0.2	1850	1	1
GO:0006047	UDP-N-acetylglucosamine metabolic process	6	0	0.15	1851	1	1
GO:0006096	glycolytic process	27	0	0.69	1852	1	1
GO:0006106	fumarate metabolic process	6	0	0.15	1853	1	1
GO:0006119	oxidative phosphorylation	83	0	2.11	1854	1	1
GO:0006120	mitochondrial electron transport, NADH to ubiquinone	35	0	0.89	1855	1	1
GO:0006121	mitochondrial electron transport, succinate to ubiquinone	9	0	0.23	1856	1	1
GO:0006122	mitochondrial electron transport, ubiquinol to cytochrome c	14	0	0.36	1857	1	1
GO:0006123	mitochondrial electron transport, cytochrome c to oxygen	14	0	0.36	1858	1	1
GO:0006140	regulation of nucleotide metabolic process	16	0	0.41	1859	1	1
GO:0006145	purine nucleobase catabolic process	6	0	0.15	1860	1	1
GO:0006165	nucleoside diphosphate phosphorylation	32	0	0.81	1861	1	1
GO:0006171	cAMP biosynthetic process	18	0	0.46	1862	1	1
GO:0006182	cGMP biosynthetic process	22	0	0.56	1863	1	1
GO:0006183	GTP biosynthetic process	5	0	0.13	1864	1	1
GO:0006213	pyrimidine nucleoside metabolic process	12	0	0.3	1865	1	1
GO:0006220	pyrimidine nucleotide metabolic process	16	0	0.41	1866	1	1
GO:0006221	pyrimidine nucleotide biosynthetic process	16	0	0.41	1867	1	1
GO:0006241	CTP biosynthetic process	5	0	0.13	1868	1	1
GO:0006264	mitochondrial DNA replication	5	0	0.13	1869	1	1
GO:0006265	DNA topological change	5	0	0.13	1870	1	1
GO:0006270	DNA replication initiation	20	0	0.51	1871	1	1
GO:0006271	DNA strand elongation involved in DNA replication	14	0	0.36	1872	1	1
GO:0006272	leading strand elongation	7	0	0.18	1873	1	1
GO:0006273	lagging strand elongation	6	0	0.15	1874	1	1
GO:0006277	DNA amplification	20	0	0.51	1875	1	1
GO:0006278	RNA-dependent DNA biosynthetic process	5	0	0.13	1876	1	1
GO:0006284	base-excision repair	11	0	0.28	1877	1	1
GO:0006289	nucleotide-excision repair	26	0	0.66	1878	1	1
GO:0006298	mismatch repair	10	0	0.25	1879	1	1
GO:0006301	postreplication repair	11	0	0.28	1880	1	1
GO:0006303	double-strand break repair via nonhomologous end joining	9	0	0.23	1881	1	1
GO:0006304	DNA modification	10	0	0.25	1882	1	1
GO:0006313	transposition, DNA-mediated	6	0	0.15	1883	1	1
GO:0006323	DNA packaging	99	0	2.51	1884	1	1
GO:0006333	chromatin assembly or disassembly	50	0	1.27	1885	1	1
GO:0006334	nucleosome assembly	27	0	0.69	1886	1	1
GO:0006336	DNA replication-independent nucleosome assembly	7	0	0.18	1887	1	1
GO:0006338	chromatin remodeling	114	0	2.89	1888	1	1
GO:0006346	methylation-dependent chromatin silencing	8	0	0.2	1889	1	1
GO:0006348	chromatin silencing at telomere	10	0	0.25	1890	1	1
GO:0006352	DNA-templated transcription, initiation	95	0	2.41	1891	1	1
GO:0006353	DNA-templated transcription, termination	6	0	0.15	1892	1	1
GO:0006354	DNA-templated transcription, elongation	42	0	1.07	1893	1	1
GO:0006356	regulation of transcription by RNA polymerase I	7	0	0.18	1894	1	1
GO:0006360	transcription by RNA polymerase I	14	0	0.36	1895	1	1
GO:0006367	transcription initiation from RNA polymerase II promoter	83	0	2.11	1896	1	1
GO:0006368	transcription elongation from RNA polymerase II promoter	38	0	0.96	1897	1	1
GO:0006376	mRNA splice site selection	9	0	0.23	1898	1	1
GO:0006378	mRNA polyadenylation	26	0	0.66	1899	1	1
GO:0006379	mRNA cleavage	19	0	0.48	1900	1	1
GO:0006383	transcription by RNA polymerase III	18	0	0.46	1901	1	1
GO:0006384	transcription initiation from RNA polymerase III promoter	6	0	0.15	1902	1	1
GO:0006390	mitochondrial transcription	8	0	0.2	1903	1	1
GO:0006397	mRNA processing	297	0	7.54	1904	1	1
GO:0006398	mRNA 3'-end processing by stem-loop binding and cleavage	7	0	0.18	1905	1	1
GO:0006399	tRNA metabolic process	116	0	2.94	1906	1	1
GO:0006400	tRNA modification	47	0	1.19	1907	1	1
GO:0006401	RNA catabolic process	90	0	2.28	1908	1	1
GO:0006402	mRNA catabolic process	77	0	1.95	1909	1	1
GO:0006405	RNA export from nucleus	70	0	1.78	1910	1	1
GO:0006406	mRNA export from nucleus	39	0	0.99	1911	1	1
GO:0006413	translational initiation	63	0	1.6	1912	1	1
GO:0006414	translational elongation	29	0	0.74	1913	1	1
GO:0006415	translational termination	7	0	0.18	1914	1	1
GO:0006417	regulation of translation	147	0	3.73	1915	1	1
GO:0006418	tRNA aminoacylation for protein translation	40	0	1.01	1916	1	1
GO:0006446	regulation of translational initiation	18	0	0.46	1917	1	1
GO:0006448	regulation of translational elongation	7	0	0.18	1918	1	1
GO:0006465	signal peptide processing	9	0	0.23	1919	1	1
GO:0006469	negative regulation of protein kinase activity	28	0	0.71	1920	1	1
GO:0006470	protein dephosphorylation	118	0	2.99	1921	1	1
GO:0006471	protein ADP-ribosylation	5	0	0.13	1922	1	1
GO:0006473	protein acetylation	86	0	2.18	1923	1	1
GO:0006474	N-terminal protein amino acid acetylation	11	0	0.28	1924	1	1
GO:0006475	internal protein amino acid acetylation	79	0	2	1925	1	1
GO:0006476	protein deacetylation	12	0	0.3	1926	1	1
GO:0006479	protein methylation	85	0	2.16	1927	1	1
GO:0006482	protein demethylation	9	0	0.23	1928	1	1
GO:0006487	protein N-linked glycosylation	35	0	0.89	1929	1	1
GO:0006488	dolichol-linked oligosaccharide biosynthetic process	8	0	0.2	1930	1	1
GO:0006490	oligosaccharide-lipid intermediate biosynthetic process	12	0	0.3	1931	1	1
GO:0006491	N-glycan processing	18	0	0.46	1932	1	1
GO:0006497	protein lipidation	65	0	1.65	1933	1	1
GO:0006501	C-terminal protein lipidation	5	0	0.13	1934	1	1
GO:0006505	GPI anchor metabolic process	32	0	0.81	1935	1	1
GO:0006506	GPI anchor biosynthetic process	30	0	0.76	1936	1	1
GO:0006509	membrane protein ectodomain proteolysis	7	0	0.18	1937	1	1
GO:0006513	protein monoubiquitination	7	0	0.18	1938	1	1
GO:0006515	protein quality control for misfolded or incompletely synthesized proteins	14	0	0.36	1939	1	1
GO:0006517	protein deglycosylation	15	0	0.38	1940	1	1
GO:0006525	arginine metabolic process	8	0	0.2	1941	1	1
GO:0006536	glutamate metabolic process	14	0	0.36	1942	1	1
GO:0006537	glutamate biosynthetic process	5	0	0.13	1943	1	1
GO:0006538	glutamate catabolic process	5	0	0.13	1944	1	1
GO:0006551	leucine metabolic process	5	0	0.13	1945	1	1
GO:0006560	proline metabolic process	7	0	0.18	1946	1	1
GO:0006568	tryptophan metabolic process	5	0	0.13	1947	1	1
GO:0006570	tyrosine metabolic process	7	0	0.18	1948	1	1
GO:0006586	indolalkylamine metabolic process	5	0	0.13	1949	1	1
GO:0006605	protein targeting	114	0	2.89	1950	1	1
GO:0006606	protein import into nucleus	66	0	1.67	1951	1	1
GO:0006607	NLS-bearing protein import into nucleus	16	0	0.41	1952	1	1
GO:0006610	ribosomal protein import into nucleus	6	0	0.15	1953	1	1
GO:0006611	protein export from nucleus	64	0	1.62	1954	1	1
GO:0006612	protein targeting to membrane	37	0	0.94	1955	1	1
GO:0006613	cotranslational protein targeting to membrane	12	0	0.3	1956	1	1
GO:0006614	SRP-dependent cotranslational protein targeting to membrane	10	0	0.25	1957	1	1
GO:0006616	SRP-dependent cotranslational protein targeting to membrane, translocation	5	0	0.13	1958	1	1
GO:0006623	protein targeting to vacuole	13	0	0.33	1959	1	1
GO:0006625	protein targeting to peroxisome	7	0	0.18	1960	1	1
GO:0006626	protein targeting to mitochondrion	48	0	1.22	1961	1	1
GO:0006627	protein processing involved in protein targeting to mitochondrion	5	0	0.13	1962	1	1
GO:0006655	phosphatidylglycerol biosynthetic process	6	0	0.15	1963	1	1
GO:0006661	phosphatidylinositol biosynthetic process	38	0	0.96	1964	1	1
GO:0006662	glycerol ether metabolic process	10	0	0.25	1965	1	1
GO:0006688	glycosphingolipid biosynthetic process	9	0	0.23	1966	1	1
GO:0006689	ganglioside catabolic process	7	0	0.18	1967	1	1
GO:0006694	steroid biosynthetic process	27	0	0.69	1968	1	1
GO:0006697	ecdysone biosynthetic process	7	0	0.18	1969	1	1
GO:0006714	sesquiterpenoid metabolic process	7	0	0.18	1970	1	1
GO:0006716	juvenile hormone metabolic process	7	0	0.18	1971	1	1
GO:0006718	juvenile hormone biosynthetic process	5	0	0.13	1972	1	1
GO:0006720	isoprenoid metabolic process	23	0	0.58	1973	1	1
GO:0006721	terpenoid metabolic process	13	0	0.33	1974	1	1
GO:0006726	eye pigment biosynthetic process	35	0	0.89	1975	1	1
GO:0006727	ommochrome biosynthetic process	17	0	0.43	1976	1	1
GO:0006730	one-carbon metabolic process	17	0	0.43	1977	1	1
GO:0006734	NADH metabolic process	5	0	0.13	1978	1	1
GO:0006743	ubiquinone metabolic process	11	0	0.28	1979	1	1
GO:0006744	ubiquinone biosynthetic process	11	0	0.28	1980	1	1
GO:0006754	ATP biosynthetic process	56	0	1.42	1981	1	1
GO:0006757	ATP generation from ADP	27	0	0.69	1982	1	1
GO:0006760	folic acid-containing compound metabolic process	13	0	0.33	1983	1	1
GO:0006766	vitamin metabolic process	16	0	0.41	1984	1	1
GO:0006767	water-soluble vitamin metabolic process	14	0	0.36	1985	1	1
GO:0006778	porphyrin-containing compound metabolic process	15	0	0.38	1986	1	1
GO:0006779	porphyrin-containing compound biosynthetic process	14	0	0.36	1987	1	1
GO:0006783	heme biosynthetic process	14	0	0.36	1988	1	1
GO:0006801	superoxide metabolic process	8	0	0.2	1989	1	1
GO:0006805	xenobiotic metabolic process	13	0	0.33	1990	1	1
GO:0006814	sodium ion transport	36	0	0.91	1991	1	1
GO:0006816	calcium ion transport	58	0	1.47	1992	1	1
GO:0006825	copper ion transport	9	0	0.23	1993	1	1
GO:0006855	drug transmembrane transport	15	0	0.38	1994	1	1
GO:0006862	nucleotide transport	6	0	0.15	1995	1	1
GO:0006874	cellular calcium ion homeostasis	46	0	1.17	1996	1	1
GO:0006878	cellular copper ion homeostasis	6	0	0.15	1997	1	1
GO:0006879	cellular iron ion homeostasis	10	0	0.25	1998	1	1
GO:0006883	cellular sodium ion homeostasis	8	0	0.2	1999	1	1
[truncated: 2,058 more rows]

## Sheet: LB_dn
GO.ID	Term	Annotated	Significant	Expected	Rank in Fisher.classic	Fisher.classic	Fisher.weight01
GO:0006120	mitochondrial electron transport, NADH to ubiquinone	35	17	0.71	36	2.5e-20	2.5e-20
GO:0015986	ATP synthesis coupled proton transport	26	13	0.53	42	5.1e-16	2.2e-12
GO:0006099	tricarboxylic acid cycle	41	10	0.83	58	5.8e-09	5.8e-09
GO:0006936	muscle contraction	25	8	0.5	62	1.9e-08	1.6e-07
GO:0006122	mitochondrial electron transport, ubiquinol to cytochrome c	14	6	0.28	74	1.6e-07	1.6e-07
GO:0006096	glycolytic process	27	7	0.55	82	7.7e-07	7.7e-07
GO:0046680	response to DDT	9	4	0.18	103	1.9e-05	1.9e-05
GO:0060361	flight	11	4	0.22	109	4.8e-05	4.8e-05
GO:0045214	sarcomere organization	36	6	0.73	117	7.4e-05	7.4e-05
GO:0042776	mitochondrial ATP synthesis coupled proton transport	5	3	0.1	118	7.9e-05	7.9e-05
GO:0006123	mitochondrial electron transport, cytochrome c to oxygen	14	4	0.28	121	0.00014	0.00014
GO:0007520	myoblast fusion	49	7	0.99	112	5.1e-05	0.00015
GO:0043471	regulation of cellular carbohydrate catabolic process	6	3	0.12	123	0.00015	0.00015
GO:0046701	insecticide catabolic process	6	3	0.12	124	0.00015	0.00015
GO:0045333	cellular respiration	125	43	2.52	13	< 1e-30	0.00022
GO:0005978	glycogen biosynthetic process	7	3	0.14	131	0.00027	0.00027
GO:0005980	glycogen catabolic process	13	3	0.26	156	0.002	0.0004
GO:0014866	skeletal myofibril assembly	8	3	0.16	135	0.00042	0.00042
GO:0030239	myofibril assembly	48	9	0.97	77	3.9e-07	0.00057
GO:0009060	aerobic respiration	65	17	1.31	49	6e-15	0.00071
GO:0022900	electron transport chain	88	33	1.78	21	< 1e-30	0.00086
GO:0006032	chitin catabolic process	22	4	0.44	143	0.00089	0.00089
GO:0005975	carbohydrate metabolic process	263	20	5.31	75	3.2e-07	0.00127
GO:0032981	mitochondrial respiratory chain complex I assembly	12	3	0.24	148	0.00156	0.00156
GO:0046716	muscle cell cellular homeostasis	27	4	0.55	155	0.00196	0.00196
GO:0007525	somatic muscle development	81	8	1.64	128	0.00022	0.00199
GO:0055114	oxidation-reduction process	530	63	10.7	22	< 1e-30	0.00203
GO:0007010	cytoskeleton organization	581	18	11.73	263	0.04592	0.00213
GO:0007406	negative regulation of neuroblast proliferation	30	4	0.61	167	0.00293	0.00293
GO:0008340	determination of adult lifespan	150	9	3.03	171	0.00332	0.00332
GO:0040003	chitin-based cuticle development	97	8	1.96	140	0.00074	0.00382
GO:0006085	acetyl-CoA biosynthetic process	5	2	0.1	175	0.0039	0.0039
GO:0006734	NADH metabolic process	5	2	0.1	176	0.0039	0.0039
GO:0050881	musculoskeletal movement	5	2	0.1	177	0.0039	0.0039
GO:0071688	striated muscle myosin thick filament assembly	5	2	0.1	178	0.0039	0.0039
GO:0007629	flight behavior	17	3	0.34	184	0.00447	0.00447
GO:0042593	glucose homeostasis	35	4	0.71	187	0.00517	0.00517
GO:0006106	fumarate metabolic process	6	2	0.12	189	0.00577	0.00577
GO:0070873	regulation of glycogen metabolic process	6	2	0.12	190	0.00577	0.00577
GO:0022904	respiratory electron transport chain	85	31	1.72	24	< 1e-30	0.00985
GO:0009744	response to sucrose	15	3	0.3	169	0.00308	0.01039
GO:0006071	glycerol metabolic process	8	2	0.16	207	0.01048	0.01048
GO:0006941	striated muscle contraction	8	2	0.16	208	0.01048	0.01048
GO:0051881	regulation of mitochondrial membrane potential	8	2	0.16	209	0.01048	0.01048
GO:0062013	positive regulation of small molecule metabolic process	14	3	0.28	162	0.0025	0.01318
GO:0006937	regulation of muscle contraction	9	2	0.18	213	0.0133	0.0133
GO:0009642	response to light intensity	9	2	0.18	214	0.0133	0.0133
GO:0006030	chitin metabolic process	76	9	1.53	104	2.1e-05	0.0135
GO:0055093	response to hyperoxia	10	2	0.2	221	0.01641	0.01641
GO:0042773	ATP synthesis coupled electron transport	76	29	1.53	26	3e-30	0.01737
GO:0010604	positive regulation of macromolecule metabolic process	683	4	13.79	1327	0.99963	0.01849
GO:0006094	gluconeogenesis	11	2	0.22	229	0.01979	0.01979
GO:0017004	cytochrome complex assembly	22	4	0.44	144	0.00089	0.01992
GO:0019682	glyceraldehyde-3-phosphate metabolic process	9	2	0.18	215	0.0133	0.0201
GO:0060047	heart contraction	30	3	0.61	233	0.02205	0.02205
GO:0006072	glycerol-3-phosphate metabolic process	12	2	0.24	235	0.02343	0.02343
GO:0007519	skeletal muscle tissue development	12	2	0.24	236	0.02343	0.02343
GO:0000302	response to reactive oxygen species	29	3	0.59	232	0.02014	0.02715
GO:0006090	pyruvate metabolic process	41	9	0.83	67	9.3e-08	0.02953
GO:0007527	adult somatic muscle development	15	2	0.3	250	0.03584	0.03584
GO:0015988	energy coupled proton transmembrane transport, against electrochemical gradient	36	2	0.73	392	0.16402	0.03991
GO:0035209	pupal development	16	2	0.32	258	0.04042	0.04042
GO:0006979	response to oxidative stress	126	8	2.54	180	0.00394	0.05036
GO:0006754	ATP biosynthetic process	56	21	1.13	31	6.1e-22	0.05356
GO:0014902	myotube differentiation	52	8	1.05	101	8.4e-06	0.05753
GO:0060537	muscle tissue development	30	3	0.61	234	0.02205	0.05892
GO:0006140	regulation of nucleotide metabolic process	16	2	0.32	259	0.04042	0.05914
GO:0000280	nuclear division	281	3	5.67	1075	0.92684	0.0605
GO:0044275	cellular carbohydrate catabolic process	21	5	0.42	110	5e-05	0.07691
GO:0051153	regulation of striated muscle cell differentiation	12	2	0.24	237	0.02343	0.07803
GO:0006066	alcohol metabolic process	58	4	1.17	245	0.02932	0.09604
GO:0008535	respiratory chain complex IV assembly	15	2	0.3	251	0.03584	0.0966
GO:0051960	regulation of nervous system development	289	7	5.84	602	0.36656	0.09685
GO:0006538	glutamate catabolic process	5	1	0.1	287	0.09699	0.09699
GO:0006627	protein processing involved in protein targeting to mitochondrion	5	1	0.1	288	0.09699	0.09699
GO:0006684	sphingomyelin metabolic process	5	1	0.1	289	0.09699	0.09699
GO:0007604	phototransduction, UV	5	1	0.1	290	0.09699	0.09699
GO:0009071	serine family amino acid catabolic process	5	1	0.1	291	0.09699	0.09699
GO:0010378	temperature compensation of the circadian clock	5	1	0.1	292	0.09699	0.09699
GO:0015868	purine ribonucleotide transport	5	1	0.1	293	0.09699	0.09699
GO:0023058	adaptation of signaling pathway	5	1	0.1	294	0.09699	0.09699
GO:0034553	mitochondrial respiratory chain complex II assembly	5	1	0.1	295	0.09699	0.09699
GO:0042407	cristae formation	5	1	0.1	296	0.09699	0.09699
GO:0045745	positive regulation of G-protein coupled receptor protein signaling pathway	5	1	0.1	297	0.09699	0.09699
GO:0046184	aldehyde biosynthetic process	5	1	0.1	298	0.09699	0.09699
GO:0051013	microtubule severing	5	1	0.1	299	0.09699	0.09699
GO:0051196	regulation of coenzyme metabolic process	5	1	0.1	300	0.09699	0.09699
GO:0051282	regulation of sequestering of calcium ion	5	1	0.1	301	0.09699	0.09699
GO:0051503	adenine nucleotide transport	5	1	0.1	302	0.09699	0.09699
GO:0051560	mitochondrial calcium ion homeostasis	5	1	0.1	303	0.09699	0.09699
GO:0051928	positive regulation of calcium ion transport	5	1	0.1	304	0.09699	0.09699
GO:1900373	positive regulation of purine nucleotide biosynthetic process	5	1	0.1	305	0.09699	0.09699
GO:0045597	positive regulation of cell differentiation	93	2	1.88	765	0.56374	0.09737
GO:0072593	reactive oxygen species metabolic process	35	3	0.71	247	0.03305	0.10174
GO:0006035	cuticle chitin biosynthetic process	6	1	0.12	320	0.11523	0.11523
GO:0006939	smooth muscle contraction	6	1	0.12	321	0.11523	0.11523
GO:0034551	mitochondrial respiratory chain complex III assembly	6	1	0.12	322	0.11523	0.11523
GO:0043393	regulation of protein binding	6	1	0.12	323	0.11523	0.11523
GO:0045835	negative regulation of meiotic nuclear division	6	1	0.12	324	0.11523	0.11523
GO:0050848	regulation of calcium-mediated signaling	6	1	0.12	325	0.11523	0.11523
GO:0046034	ATP metabolic process	142	49	2.87	3	< 1e-30	0.11634
GO:0046483	heterocycle metabolic process	2291	64	46.26	160	0.00217	0.11844
GO:0003407	neural retina development	7	1	0.14	338	0.13311	0.13311
GO:0006560	proline metabolic process	7	1	0.14	339	0.13311	0.13311
GO:0006697	ecdysone biosynthetic process	7	1	0.14	340	0.13311	0.13311
GO:0010884	positive regulation of lipid storage	7	1	0.14	341	0.13311	0.13311
GO:0032414	positive regulation of ion transmembrane transporter activity	7	1	0.14	342	0.13311	0.13311
GO:0032988	ribonucleoprotein complex disassembly	7	1	0.14	343	0.13311	0.13311
GO:0042771	intrinsic apoptotic signaling pathway in response to DNA damage by p53 class mediator	7	1	0.14	344	0.13311	0.13311
GO:0046902	regulation of mitochondrial membrane permeability	7	1	0.14	345	0.13311	0.13311
GO:0048644	muscle organ morphogenesis	7	1	0.14	346	0.13311	0.13311
GO:0051569	regulation of histone H3-K4 methylation	7	1	0.14	347	0.13311	0.13311
GO:0070475	rRNA base methylation	7	1	0.14	348	0.13311	0.13311
GO:0071329	cellular response to sucrose stimulus	7	1	0.14	349	0.13311	0.13311
GO:1901019	regulation of calcium ion transmembrane transporter activity	7	1	0.14	350	0.13311	0.13311
GO:1903578	regulation of ATP metabolic process	7	1	0.14	351	0.13311	0.13311
GO:0003012	muscle system process	34	9	0.69	61	1.6e-08	0.14511
GO:0035159	regulation of tube length, open tracheal system	34	2	0.69	372	0.1498	0.1498
GO:0006098	pentose-phosphate shunt	8	1	0.16	373	0.15062	0.15062
GO:0006207	'de novo' pyrimidine nucleobase biosynthetic process	8	1	0.16	374	0.15062	0.15062
GO:0006544	glycine metabolic process	8	1	0.16	375	0.15062	0.15062
GO:0006801	superoxide metabolic process	8	1	0.16	376	0.15062	0.15062
GO:0030728	ovulation	8	1	0.16	377	0.15062	0.15062
GO:0031573	intra-S DNA damage checkpoint	8	1	0.16	378	0.15062	0.15062
GO:0042135	neurotransmitter catabolic process	8	1	0.16	379	0.15062	0.15062
GO:0043149	stress fiber assembly	8	1	0.16	380	0.15062	0.15062
GO:0051899	membrane depolarization	8	1	0.16	381	0.15062	0.15062
GO:1901739	regulation of myoblast fusion	8	1	0.16	382	0.15062	0.15062
GO:1902358	sulfate transmembrane transport	8	1	0.16	383	0.15062	0.15062
GO:1904064	positive regulation of cation transmembrane transport	8	1	0.16	384	0.15062	0.15062
GO:0040007	growth	423	9	8.54	701	0.48498	0.15092
GO:0010038	response to metal ion	36	2	0.73	393	0.16402	0.16402
GO:0006121	mitochondrial electron transport, succinate to ubiquinone	9	1	0.18	396	0.16779	0.16779
GO:0009395	phospholipid catabolic process	9	1	0.18	397	0.16779	0.16779
GO:0018200	peptidyl-glutamic acid modification	9	1	0.18	398	0.16779	0.16779
GO:0048096	chromatin-mediated maintenance of transcription	9	1	0.18	399	0.16779	0.16779
GO:0048738	cardiac muscle tissue development	9	1	0.18	400	0.16779	0.16779
GO:0060439	trachea morphogenesis	9	1	0.18	401	0.16779	0.16779
GO:1902117	positive regulation of organelle assembly	9	1	0.18	402	0.16779	0.16779
GO:0050807	regulation of synapse organization	139	3	2.81	748	0.53551	0.1683
GO:0050790	regulation of catalytic activity	349	4	7.05	1074	0.92649	0.17103
GO:0071482	cellular response to light stimulus	43	2	0.87	452	0.2153	0.18432
GO:0006108	malate metabolic process	10	1	0.2	412	0.18461	0.18461
GO:0006298	mismatch repair	10	1	0.2	413	0.18461	0.18461
GO:0007295	growth of a germarium-derived egg chamber	10	1	0.2	414	0.18461	0.18461
GO:0015701	bicarbonate transport	10	1	0.2	415	0.18461	0.18461
GO:0032781	positive regulation of ATPase activity	10	1	0.2	416	0.18461	0.18461
GO:0033617	mitochondrial respiratory chain complex IV assembly	10	1	0.2	417	0.18461	0.18461
GO:0045198	establishment of epithelial cell apical/basal polarity	10	1	0.2	418	0.18461	0.18461
GO:0045910	negative regulation of DNA recombination	10	1	0.2	419	0.18461	0.18461
GO:0060401	cytosolic calcium ion transport	10	1	0.2	420	0.18461	0.18461
GO:0070593	dendrite self-avoidance	10	1	0.2	421	0.18461	0.18461
GO:0007517	muscle organ development	96	5	1.94	262	0.04462	0.1902
GO:0042180	cellular ketone metabolic process	49	3	0.99	275	0.07599	0.19992
GO:0001508	action potential	11	1	0.22	431	0.20109	0.20109
GO:0006301	postreplication repair	11	1	0.22	432	0.20109	0.20109
GO:0006744	ubiquinone biosynthetic process	11	1	0.22	433	0.20109	0.20109
GO:0006817	phosphate ion transport	11	1	0.22	434	0.20109	0.20109
GO:0008053	mitochondrial fusion	11	1	0.22	435	0.20109	0.20109
GO:0008637	apoptotic mitochondrial changes	11	1	0.22	436	0.20109	0.20109
GO:0031057	negative regulation of histone modification	11	1	0.22	437	0.20109	0.20109
GO:0031062	positive regulation of histone methylation	11	1	0.22	438	0.20109	0.20109
GO:0046174	polyol catabolic process	11	1	0.22	439	0.20109	0.20109
GO:0061723	glycophagy	11	1	0.22	440	0.20109	0.20109
GO:1904799	regulation of neuron remodeling	11	1	0.22	441	0.20109	0.20109
GO:0046434	organophosphate catabolic process	64	9	1.29	96	4.9e-06	0.21013
GO:0007016	cytoskeletal anchoring at plasma membrane	12	1	0.24	454	0.21724	0.21724
GO:0010165	response to X-ray	12	1	0.24	455	0.21724	0.21724
GO:0036297	interstrand cross-link repair	12	1	0.24	456	0.21724	0.21724
GO:0044331	cell-cell adhesion mediated by cadherin	12	1	0.24	457	0.21724	0.21724
GO:0009084	glutamine family amino acid biosynthetic process	13	1	0.26	464	0.23307	0.23307
GO:0010025	wax biosynthetic process	13	1	0.26	465	0.23307	0.23307
GO:0016572	histone phosphorylation	13	1	0.26	466	0.23307	0.23307
GO:0030322	stabilization of membrane potential	13	1	0.26	467	0.23307	0.23307
GO:0048747	muscle fiber development	13	1	0.26	468	0.23307	0.23307
GO:0046843	dorsal appendage formation	46	2	0.93	475	0.23773	0.23773
GO:0006874	cellular calcium ion homeostasis	46	3	0.93	273	0.06537	0.24703
GO:1901605	alpha-amino acid metabolic process	97	4	1.96	337	0.13264	0.24706
GO:0009411	response to UV	26	2	0.53	284	0.09614	0.24771
GO:0006783	heme biosynthetic process	14	1	0.28	481	0.24858	0.24858
GO:0035336	long-chain fatty-acyl-CoA metabolic process	14	1	0.28	482	0.24858	0.24858
GO:0045494	photoreceptor cell maintenance	14	1	0.28	483	0.24858	0.24858
GO:0045184	establishment of protein localization	466	4	9.41	1209	0.98658	0.25586
GO:0035071	salivary gland cell autophagic cell death	30	2	0.61	331	0.12223	0.26294
GO:0032007	negative regulation of TOR signaling	15	1	0.3	496	0.26377	0.26377
GO:0035072	ecdysone-mediated induction of salivary gland cell autophagic cell death	15	1	0.3	497	0.26377	0.26377
GO:0043455	regulation of secondary metabolic process	15	1	0.3	498	0.26377	0.26377
GO:0051085	chaperone cofactor-dependent protein refolding	15	1	0.3	499	0.26377	0.26377
GO:0007498	mesoderm development	89	3	1.8	514	0.26775	0.26775
GO:0040011	locomotion	609	7	12.3	1143	0.96691	0.27137
GO:0007474	imaginal disc-derived wing vein specification	51	2	1.03	519	0.27532	0.27532
GO:0035151	regulation of tube size, open tracheal system	50	3	1.01	276	0.07969	0.27702
GO:0019915	lipid storage	46	2	0.93	476	0.23773	0.27817
GO:0006919	activation of cysteine-type endopeptidase activity involved in apoptotic process	16	1	0.32	520	0.27866	0.27866
GO:0016348	imaginal disc-derived leg joint morphogenesis	16	1	0.32	521	0.27866	0.27866
GO:0034614	cellular response to reactive oxygen species	16	1	0.32	522	0.27866	0.27866
GO:0110020	regulation of actomyosin structure organization	16	1	0.32	523	0.27866	0.27866
GO:0042325	regulation of phosphorylation	250	3	5.05	1023	0.88515	0.28214
GO:0006006	glucose metabolic process	40	5	0.81	145	0.00118	0.28864
GO:0010591	regulation of lamellipodium assembly	17	1	0.34	532	0.29325	0.29325
GO:0016059	deactivation of rhodopsin mediated signaling	17	1	0.34	533	0.29325	0.29325
GO:0016339	calcium-dependent cell-cell adhesion via plasma membrane cell adhesion molecules	17	1	0.34	534	0.29325	0.29325
GO:0018990	ecdysis, chitin-based cuticle	17	1	0.34	535	0.29325	0.29325
GO:0016999	antibiotic metabolic process	60	11	1.21	63	2.5e-08	0.29507
GO:0035304	regulation of protein dephosphorylation	18	1	0.36	547	0.30755	0.30755
GO:0008362	chitin-based embryonic cuticle biosynthetic process	19	1	0.38	554	0.32156	0.32156
GO:0030149	sphingolipid catabolic process	19	1	0.38	555	0.32156	0.32156
GO:0030727	germarium-derived female germ-line cyst formation	19	1	0.38	556	0.32156	0.32156
GO:0042026	protein refolding	19	1	0.38	557	0.32156	0.32156
GO:0043967	histone H4 acetylation	19	1	0.38	558	0.32156	0.32156
GO:0007552	metamorphosis	433	5	8.74	1094	0.94176	0.32789
GO:0007019	microtubule depolymerization	20	1	0.4	566	0.33528	0.33528
GO:0007131	reciprocal meiotic recombination	20	1	0.4	567	0.33528	0.33528
GO:0046323	glucose import	20	1	0.4	568	0.33528	0.33528
GO:0007015	actin filament organization	137	5	2.77	370	0.14377	0.33582
GO:0007430	terminal branching, open tracheal system	21	1	0.42	579	0.34873	0.34873
GO:0007608	sensory perception of smell	61	2	1.23	588	0.3499	0.3499
GO:0009312	oligosaccharide biosynthetic process	22	1	0.44	596	0.36191	0.36191
GO:0051017	actin filament bundle assembly	32	2	0.65	365	0.13586	0.37356
GO:0001737	establishment of imaginal disc-derived wing hair orientation	23	1	0.46	605	0.37483	0.37483
GO:0007426	tracheal outgrowth, open tracheal system	23	1	0.46	606	0.37483	0.37483
GO:0044719	regulation of imaginal disc-derived wing size	23	1	0.46	607	0.37483	0.37483
GO:1902476	chloride transmembrane transport	24	1	0.48	615	0.38748	0.38748
GO:2000331	regulation of terminal button organization	24	1	0.48	616	0.38748	0.38748
GO:0010507	negative regulation of autophagy	25	1	0.5	621	0.39988	0.39988
GO:0035096	larval midgut cell programmed cell death	25	1	0.5	622	0.39988	0.39988
GO:0051480	regulation of cytosolic calcium ion concentration	25	1	0.5	623	0.39988	0.39988
GO:0008610	lipid biosynthetic process	174	3	3.51	852	0.68705	0.40155
GO:0033227	dsRNA transport	26	1	0.53	630	0.41203	0.41203
GO:0036335	intestinal stem cell homeostasis	27	1	0.55	638	0.42394	0.42394
GO:0043171	peptide catabolic process	27	1	0.55	639	0.42394	0.42394
GO:0045824	negative regulation of innate immune response	27	1	0.55	640	0.42394	0.42394
GO:2000736	regulation of stem cell differentiation	27	1	0.55	641	0.42394	0.42394
GO:0031331	positive regulation of cellular catabolic process	72	2	1.45	648	0.42875	0.42875
GO:0034599	cellular response to oxidative stress	44	2	0.89	461	0.22275	0.43445
GO:0016042	lipid catabolic process	105	3	2.12	593	0.35629	0.43484
GO:0006641	triglyceride metabolic process	28	1	0.57	650	0.4356	0.4356
GO:0031532	actin cytoskeleton reorganization	28	1	0.57	651	0.4356	0.4356
GO:0070050	neuron cellular homeostasis	28	1	0.57	652	0.4356	0.4356
GO:0071456	cellular response to hypoxia	28	1	0.57	653	0.4356	0.4356
GO:0018208	peptidyl-proline modification	29	1	0.59	662	0.44703	0.44703
GO:0043486	histone exchange	29	1	0.59	663	0.44703	0.44703
GO:0043966	histone H3 acetylation	29	1	0.59	664	0.44703	0.44703
GO:0090263	positive regulation of canonical Wnt signaling pathway	29	1	0.59	665	0.44703	0.44703
GO:0035075	response to ecdysone	46	2	0.93	477	0.23773	0.46797
GO:0006635	fatty acid beta-oxidation	31	1	0.63	679	0.46921	0.46921
GO:0007156	homophilic cell adhesion via plasma membrane adhesion molecules	31	1	0.63	680	0.46921	0.46921
GO:0015893	drug transport	31	1	0.63	681	0.46921	0.46921
GO:0034620	cellular response to unfolded protein	31	1	0.63	682	0.46921	0.46921
GO:0050821	protein stabilization	31	1	0.63	683	0.46921	0.46921
GO:0051124	synaptic growth at neuromuscular junction	132	2	2.67	907	0.75029	0.48182
GO:0001933	negative regulation of protein phosphorylation	66	2	1.33	613	0.38629	0.48989
GO:0006302	double-strand break repair	76	2	1.53	670	0.45619	0.49026
GO:0043409	negative regulation of MAPK cascade	33	1	0.67	704	0.4905	0.4905
GO:0015991	ATP hydrolysis coupled proton transport	34	1	0.69	712	0.50082	0.50082
GO:0034605	cellular response to heat	34	1	0.69	713	0.50082	0.50082
GO:0090307	mitotic spindle assembly	34	1	0.69	714	0.50082	0.50082
GO:0006839	mitochondrial transport	110	6	2.22	240	0.02379	0.5044
GO:0009612	response to mechanical stimulus	35	1	0.71	724	0.51094	0.51094
GO:0030334	regulation of cell migration	35	1	0.71	725	0.51094	0.51094
GO:0007528	neuromuscular junction development	171	3	3.45	844	0.67564	0.51235
GO:0006633	fatty acid biosynthetic process	36	1	0.73	732	0.52085	0.52085
GO:0016573	histone acetylation	77	2	1.55	677	0.46293	0.5302
GO:0007427	epithelial cell migration, open tracheal system	37	1	0.75	742	0.53056	0.53056
GO:0051453	regulation of intracellular pH	37	1	0.75	743	0.53056	0.53056
GO:0018130	heterocycle biosynthetic process	1363	31	27.52	495	0.26293	0.53301
GO:0042737	drug catabolic process	60	5	1.21	197	0.00709	0.5333
GO:0038202	TORC1 signaling	38	1	0.77	751	0.54008	0.54008
GO:1901136	carbohydrate derivative catabolic process	72	5	1.45	219	0.01497	0.54301
GO:0007507	heart development	100	3	2.02	563	0.32857	0.54956
GO:0042052	rhabdomere development	42	1	0.85	773	0.57626	0.57626
GO:0040008	regulation of growth	285	5	5.75	854	0.68726	0.57807
GO:0000724	double-strand break repair via homologous recombination	43	1	0.87	780	0.58486	0.58486
GO:0051607	defense response to virus	43	1	0.87	781	0.58486	0.58486
GO:0007446	imaginal disc growth	44	1	0.89	788	0.59328	0.59328
GO:0009247	glycolipid biosynthetic process	44	1	0.89	789	0.59328	0.59328
GO:0030307	positive regulation of cell growth	44	1	0.89	790	0.59328	0.59328
GO:0045454	cell redox homeostasis	44	1	0.89	791	0.59328	0.59328
GO:0051493	regulation of cytoskeleton organization	147	2	2.97	946	0.80145	0.5954
GO:0043603	cellular amide metabolic process	600	4	12.12	1295	0.99846	0.60149
GO:0040014	regulation of multicellular organism growth	45	1	0.91	796	0.60153	0.60153
GO:0045451	pole plasm oskar mRNA localization	45	1	0.91	797	0.60153	0.60153
GO:0048813	dendrite morphogenesis	154	3	3.11	802	0.60531	0.60531
GO:1901360	organic cyclic compound metabolic process	2385	65	48.16	172	0.00371	0.61576
GO:1901362	organic cyclic compound biosynthetic process	1395	32	28.17	479	0.24224	0.61673
GO:0010629	negative regulation of gene expression	520	5	10.5	1191	0.98219	0.61676
GO:1902905	positive regulation of supramolecular fiber organization	48	1	0.97	808	0.6253	0.6253
GO:0016311	dephosphorylation	175	2	3.53	1013	0.87268	0.62838
GO:0007420	brain development	106	2	2.14	816	0.63519	0.63519
GO:0006629	lipid metabolic process	424	7	8.56	912	0.75919	0.63611
GO:0007399	nervous system development	1037	15	20.94	1091	0.93967	0.63816
GO:0007218	neuropeptide signaling pathway	51	1	1.03	825	0.64765	0.64765
GO:0051495	positive regulation of cytoskeleton organization	53	1	1.07	835	0.66182	0.66182
GO:0006520	cellular amino acid metabolic process	156	5	3.15	450	0.20772	0.66488
GO:0006468	protein phosphorylation	420	5	8.48	1082	0.93121	0.66713
GO:0048863	stem cell differentiation	81	2	1.64	702	0.48941	0.6678
GO:0016485	protein processing	62	2	1.25	595	0.35724	0.68031
GO:0032504	multicellular organism reproduction	1188	14	23.99	1237	0.99308	0.68496
GO:0042067	establishment of ommatidial planar polarity	57	1	1.15	855	0.68846	0.68846
GO:0042391	regulation of membrane potential	90	4	1.82	317	0.1086	0.69024
GO:0070372	regulation of ERK1 and ERK2 cascade	58	1	1.17	862	0.69479	0.69479
GO:0045787	positive regulation of cell cycle	59	1	1.19	872	0.70099	0.70099
GO:0000281	mitotic cytokinesis	61	1	1.23	880	0.71302	0.71302
GO:0006355	regulation of transcription, DNA-templated	1033	7	20.86	1352	0.99994	0.71627
GO:0002168	instar larval development	63	1	1.27	891	0.72457	0.72457
GO:0006611	protein export from nucleus	64	1	1.29	895	0.73017	0.73017
GO:0048638	regulation of developmental growth	208	3	4.2	944	0.79593	0.73734
GO:0006338	chromatin remodeling	114	3	2.3	628	0.40574	0.73911
GO:0006955	immune response	288	2	5.82	1186	0.98174	0.74227
GO:0009267	cellular response to starvation	67	1	1.35	903	0.74629	0.74629
GO:0008654	phospholipid biosynthetic process	70	1	1.41	913	0.76146	0.76146
GO:0007267	cell-cell signaling	468	5	9.45	1132	0.96332	0.76415
GO:0006836	neurotransmitter transport	136	2	2.75	917	0.76494	0.76494
GO:0048477	oogenesis	551	9	11.13	941	0.78975	0.76517
GO:0015672	monovalent inorganic cation transport	132	15	2.67	66	5.9e-08	0.76545
GO:0008152	metabolic process	5305	124	107.12	198	0.00751	0.7736
GO:0007274	neuromuscular synaptic transmission	73	1	1.47	928	0.77573	0.77573
GO:0000902	cell morphogenesis	548	5	11.07	1214	0.98812	0.78145
GO:0007155	cell adhesion	180	2	3.63	1021	0.88263	0.78233
GO:0006575	cellular modified amino acid metabolic process	75	1	1.51	932	0.78476	0.78476
GO:0006508	proteolysis	750	9	15.14	1153	0.97154	0.80657
GO:0030707	ovarian follicle cell development	274	4	5.53	953	0.80898	0.8113
GO:0048489	synaptic vesicle transport	82	1	1.66	959	0.81363	0.81363
GO:0006790	sulfur compound metabolic process	148	4	2.99	590	0.35009	0.81462
GO:0034976	response to endoplasmic reticulum stress	85	1	1.72	964	0.82479	0.82479
GO:0042060	wound healing	85	1	1.72	965	0.82479	0.82479
GO:0006457	protein folding	136	2	2.75	918	0.76494	0.82484
GO:0007005	mitochondrion organization	200	11	4.04	161	0.00241	0.83264
GO:0010720	positive regulation of cell development	88	1	1.78	974	0.83528	0.83528
GO:0000278	mitotic cell cycle	446	4	9.01	1187	0.98178	0.84855
GO:0008582	regulation of synaptic growth at neuromuscular junction	100	1	2.02	1009	0.87136	0.87136
GO:0050829	defense response to Gram-negative bacterium	106	1	2.14	1024	0.88634	0.88634
GO:0007298	border follicle cell migration	116	1	2.34	1044	0.90754	0.90754
GO:0061024	membrane organization	237	3	4.79	1001	0.86213	0.91529
GO:0007268	chemical synaptic transmission	279	3	5.63	1066	0.92464	0.9244
GO:0051338	regulation of transferase activity	131	1	2.65	1083	0.93219	0.93219
GO:0055085	transmembrane transport	560	19	11.31	228	0.01811	0.94073
GO:0015711	organic anion transport	149	2	3.01	952	0.80752	0.94184
GO:0051276	chromosome organization	560	4	11.31	1276	0.99701	0.95823
GO:0000122	negative regulation of transcription by RNA polymerase II	162	1	3.27	1138	0.96433	0.96433
GO:0000226	microtubule cytoskeleton organization	324	3	6.54	1130	0.96204	0.96443
GO:1902533	positive regulation of intracellular signal transduction	176	1	3.55	1159	0.97333	0.97333
GO:0050877	nervous system process	466	3	9.41	1273	0.9964	0.97995
GO:0034248	regulation of cellular amide metabolic process	191	1	3.86	1182	0.98048	0.98048
GO:0006886	intracellular protein transport	368	3	7.43	1184	0.98119	0.98074
GO:0035556	intracellular signal transduction	646	5	13.04	1278	0.99733	0.98187
GO:0051240	positive regulation of multicellular organismal process	198	1	4	1195	0.98313	0.98313
GO:0006897	endocytosis	200	1	4.04	1197	0.98382	0.98382
GO:0022603	regulation of anatomical structure morphogenesis	231	2	4.66	1106	0.95017	0.98978
GO:0000398	mRNA splicing, via spliceosome	243	1	4.91	1239	0.99341	0.99341
GO:0007167	enzyme linked receptor protein signaling pathway	245	1	4.95	1243	0.99368	0.99368
GO:0007411	axon guidance	248	1	5.01	1246	0.99407	0.99407
GO:0016192	vesicle-mediated transport	517	3	10.44	1298	0.99853	0.99473
GO:0007166	cell surface receptor signaling pathway	635	3	12.82	1343	0.99983	0.99783
GO:0051603	proteolysis involved in cellular protein catabolic process	299	1	6.04	1288	0.99797	0.99797
GO:0006357	regulation of transcription by RNA polymerase II	627	3	12.66	1338	0.9998	0.99941
GO:0006464	cellular protein modification process	1229	11	24.82	1328	0.9997	0.9996
GO:0000003	reproduction	1287	15	25.99	1262	0.99546	1
GO:0000018	regulation of DNA recombination	14	1	0.28	484	0.24858	1
GO:0000075	cell cycle checkpoint	58	1	1.17	863	0.69479	1
GO:0000077	DNA damage checkpoint	34	1	0.69	715	0.50082	1
GO:0000154	rRNA modification	25	1	0.5	624	0.39988	1
GO:0000165	MAPK cascade	162	1	3.27	1139	0.96433	1
GO:0000271	polysaccharide biosynthetic process	19	3	0.38	192	0.00619	1
GO:0000272	polysaccharide catabolic process	14	3	0.28	163	0.0025	1
GO:0000375	RNA splicing, via transesterification reactions	243	1	4.91	1240	0.99341	1
GO:0000377	RNA splicing, via transesterification reactions with bulged adenosine as nucleophile	243	1	4.91	1241	0.99341	1
GO:0000578	embryonic axis specification	123	1	2.48	1059	0.91999	1
GO:0000725	recombinational repair	43	1	0.87	782	0.58486	1
GO:0000768	syncytium formation by plasma membrane fusion	49	7	0.99	113	5.1e-05	1
GO:0000904	cell morphogenesis involved in differentiation	457	4	9.23	1203	0.98459	1
GO:0000910	cytokinesis	110	1	2.22	1034	0.89534	1
GO:0001505	regulation of neurotransmitter levels	134	1	2.71	1086	0.93627	1
GO:0001510	RNA methylation	42	1	0.85	774	0.57626	1
GO:0001558	regulation of cell growth	72	1	1.45	925	0.77107	1
GO:0001654	eye development	367	3	7.41	1183	0.98088	1
GO:0001666	response to hypoxia	50	1	1.01	817	0.64035	1
GO:0001667	ameboidal-type cell migration	172	1	3.47	1151	0.97102	1
GO:0001736	establishment of planar polarity	100	1	2.02	1010	0.87136	1
GO:0001738	morphogenesis of a polarized epithelium	112	1	2.26	1037	0.89958	1
GO:0001745	compound eye morphogenesis	281	2	5.67	1178	0.9793	1
GO:0001751	compound eye photoreceptor cell differentiation	161	1	3.25	1133	0.96358	1
GO:0001754	eye photoreceptor cell differentiation	167	1	3.37	1146	0.96785	1
GO:0001763	morphogenesis of a branching structure	59	1	1.19	873	0.70099	1
GO:0001894	tissue homeostasis	45	1	0.91	798	0.60153	1
GO:0001895	retina homeostasis	16	1	0.32	524	0.27866	1
GO:0001932	regulation of protein phosphorylation	232	2	4.68	1108	0.95102	1
GO:0002009	morphogenesis of an epithelium	552	3	11.15	1316	0.99922	1
GO:0002064	epithelial cell development	306	4	6.18	1008	0.87088	1
GO:0002065	columnar/cuboidal epithelial cell differentiation	281	4	5.67	963	0.82428	1
GO:0002066	columnar/cuboidal epithelial cell development	275	4	5.55	956	0.81123	1
GO:0002164	larval development	143	1	2.89	1098	0.9471	1
GO:0002165	instar larval or pupal development	502	5	10.14	1168	0.97703	1
GO:0002252	immune effector process	118	1	2.38	1049	0.91128	1
GO:0002376	immune system process	428	3	8.64	1236	0.99307	1
GO:0002682	regulation of immune system process	208	1	4.2	1208	0.9863	1
GO:0002683	negative regulation of immune system process	58	1	1.17	864	0.69479	1
GO:0003002	regionalization	417	3	8.42	1226	0.99165	1
GO:0003006	developmental process involved in reproduction	749	9	15.12	1152	0.97121	1
GO:0003008	system process	560	13	11.31	577	0.34207	1
GO:0003013	circulatory system process	44	3	0.89	272	0.0587	1
GO:0003015	heart process	41	3	0.83	264	0.04934	1
GO:0005976	polysaccharide metabolic process	39	4	0.79	199	0.00763	1
GO:0005977	glycogen metabolic process	26	4	0.53	151	0.0017	1
GO:0005996	monosaccharide metabolic process	68	5	1.37	212	0.01189	1
GO:0006022	aminoglycan metabolic process	104	9	2.1	130	0.00024	1
GO:0006023	aminoglycan biosynthetic process	23	1	0.46	608	0.37483	1
GO:0006026	aminoglycan catabolic process	31	4	0.63	170	0.00331	1
GO:0006031	chitin biosynthetic process	7	1	0.14	352	0.13311	1
GO:0006034	cuticle chitin metabolic process	7	1	0.14	353	0.13311	1
GO:0006040	amino sugar metabolic process	88	9	1.78	116	6.7e-05	1
GO:0006073	cellular glucan metabolic process	26	4	0.53	152	0.0017	1
GO:0006081	cellular aldehyde metabolic process	26	2	0.53	285	0.09614	1
GO:0006082	organic acid metabolic process	372	25	7.51	71	1.1e-07	1
GO:0006084	acetyl-CoA metabolic process	10	2	0.2	222	0.01641	1
GO:0006091	generation of precursor metabolites and energy	192	57	3.88	1	< 1e-30	1
GO:0006101	citrate metabolic process	42	10	0.85	59	7.5e-09	1
GO:0006109	regulation of carbohydrate metabolic process	25	3	0.5	216	0.01344	1
GO:0006112	energy reserve metabolic process	26	4	0.53	153	0.0017	1
GO:0006119	oxidative phosphorylation	83	30	1.68	25	1.9e-30	1
GO:0006139	nucleobase-containing compound metabolic process	2219	61	44.81	182	0.00428	1
GO:0006163	purine nucleotide metabolic process	203	49	4.1	15	< 1e-30	1
GO:0006164	purine nucleotide biosynthetic process	106	21	2.14	45	1.5e-15	1
GO:0006165	nucleoside diphosphate phosphorylation	32	7	0.65	91	2.7e-06	1
GO:0006206	pyrimidine nucleobase metabolic process	14	1	0.28	485	0.24858	1
GO:0006259	DNA metabolic process	295	2	5.96	1198	0.98391	1
GO:0006281	DNA repair	171	2	3.45	1004	0.86418	1
GO:0006310	DNA recombination	72	2	1.45	649	0.42875	1
GO:0006325	chromatin organization	374	3	7.55	1192	0.98295	1
GO:0006351	transcription, DNA-templated	1101	7	22.23	1359	0.99998	1
GO:0006364	rRNA processing	144	1	2.91	1100	0.94819	1
GO:0006366	transcription by RNA polymerase II	671	3	13.55	1350	0.99991	1
GO:0006396	RNA processing	552	2	11.15	1347	0.99988	1
GO:0006397	mRNA processing	297	1	6	1286	0.99788	1
GO:0006403	RNA localization	176	2	3.55	1015	0.87473	1
GO:0006458	'de novo' protein folding	28	1	0.57	654	0.4356	1
GO:0006470	protein dephosphorylation	118	1	2.38	1050	0.91128	1
GO:0006473	protein acetylation	86	2	1.74	738	0.52133	1
GO:0006475	internal protein amino acid acetylation	79	2	1.6	694	0.47627	1
GO:0006479	protein methylation	85	1	1.72	966	0.82479	1
GO:0006518	peptide metabolic process	547	1	11.05	1367	0.99999	1
GO:0006536	glutamate metabolic process	14	1	0.28	486	0.24858	1
GO:0006605	protein targeting	114	1	2.3	1040	0.90364	1
GO:0006626	protein targeting to mitochondrion	48	1	0.97	809	0.6253	1
GO:0006631	fatty acid metabolic process	92	2	1.86	759	0.55785	1
GO:0006637	acyl-CoA metabolic process	37	3	0.75	255	0.03811	1
GO:0006638	neutral lipid metabolic process	31	1	0.63	684	0.46921	1
GO:0006639	acylglycerol metabolic process	31	1	0.63	685	0.46921	1
GO:0006643	membrane lipid metabolic process	103	2	2.08	806	0.61955	1
GO:0006644	phospholipid metabolic process	131	2	2.65	905	0.74651	1
GO:0006664	glycolipid metabolic process	60	1	1.21	876	0.70707	1
GO:0006665	sphingolipid metabolic process	62	1	1.25	886	0.71885	1
GO:0006694	steroid biosynthetic process	27	1	0.55	642	0.42394	1
GO:0006725	cellular aromatic compound metabolic process	2341	62	47.27	205	0.00928	1
GO:0006732	coenzyme metabolic process	135	13	2.73	92	3.1e-06	1
GO:0006733	oxidoreduction coenzyme metabolic process	54	10	1.09	68	9.9e-08	1
GO:0006739	NADP metabolic process	13	1	0.26	469	0.23307	1
GO:0006743	ubiquinone metabolic process	11	1	0.22	442	0.20109	1
GO:0006753	nucleoside phosphate metabolic process	253	51	5.11	19	< 1e-30	1
GO:0006757	ATP generation from ADP	27	7	0.55	83	7.7e-07	1
GO:0006778	porphyrin-containing compound metabolic process	15	1	0.3	500	0.26377	1
GO:0006779	porphyrin-containing compound biosynthetic process	14	1	0.28	487	0.24858	1
GO:0006793	phosphorus metabolic process	1023	62	20.66	41	3e-16	1
GO:0006796	phosphate-containing compound metabolic process	976	59	19.71	46	2.4e-15	1
GO:0006805	xenobiotic metabolic process	13	3	0.26	157	0.002	1
GO:0006807	nitrogen compound metabolic process	4348	89	87.8	672	0.45819	1
GO:0006810	transport	1624	28	32.79	988	0.84795	1
GO:0006811	ion transport	467	19	9.43	166	0.0028	1
GO:0006812	cation transport	265	16	5.35	119	8.9e-05	1
GO:0006816	calcium ion transport	58	1	1.17	865	0.69479	1
GO:0006820	anion transport	199	3	4.02	924	0.77064	1
GO:0006821	chloride transport	36	1	0.73	733	0.52085	1
GO:0006862	nucleotide transport	6	1	0.12	326	0.11523	1
GO:0006873	cellular ion homeostasis	128	4	2.58	494	0.25907	1
GO:0006875	cellular metal ion homeostasis	83	3	1.68	474	0.23516	1
GO:0006885	regulation of pH	38	1	0.77	752	0.54008	1
GO:0006913	nucleocytoplasmic transport	126	1	2.54	1068	0.9248	1
GO:0006914	autophagy	161	2	3.25	980	0.84062	1
GO:0006915	apoptotic process	282	3	5.69	1077	0.92792	1
GO:0006928	movement of cell or subcellular component	658	3	13.29	1349	0.99989	1
GO:0006935	chemotaxis	270	1	5.45	1271	0.99626	1
GO:0006949	syncytium formation	49	7	0.99	114	5.1e-05	1
GO:0006950	response to stress	1109	19	22.39	955	0.81031	1
GO:0006952	defense response	357	2	7.21	1253	0.99484	1
GO:0006974	cellular response to DNA damage stimulus	211	2	4.26	1079	0.92989	1
GO:0006986	response to unfolded protein	34	1	0.69	716	0.50082	1
GO:0006996	organelle organization	1699	32	34.31	871	0.69856	1
GO:0007006	mitochondrial membrane organization	30	2	0.61	332	0.12223	1
GO:0007007	inner mitochondrial membrane organization	15	1	0.3	501	0.26377	1
GO:0007017	microtubule-based process	420	3	8.48	1230	0.99207	1
GO:0007028	cytoplasm organization	68	1	1.37	908	0.75145	1
GO:0007049	cell cycle	684	5	13.81	1299	0.99854	1
GO:0007051	spindle organization	116	1	2.34	1045	0.90754	1
GO:0007052	mitotic spindle organization	71	1	1.43	919	0.76631	1
GO:0007093	mitotic cell cycle checkpoint	42	1	0.85	775	0.57626	1
GO:0007127	meiosis I	44	1	0.89	792	0.59328	1
GO:0007154	cell communication	1702	16	34.37	1355	0.99995	1
GO:0007163	establishment or maintenance of cell polarity	205	1	4.14	1206	0.98542	1
GO:0007164	establishment of tissue polarity	100	1	2.02	1011	0.87136	1
GO:0007165	signal transduction	1445	11	29.18	1366	0.99999	1
GO:0007186	G-protein coupled receptor signaling pathway	200	3	4.04	926	0.77357	1
GO:0007275	multicellular organism development	2076	42	41.92	739	0.52321	1
GO:0007276	gamete generation	850	10	17.16	1185	0.98138	1
GO:0007281	germ cell development	658	9	13.29	1062	0.92235	1
GO:0007292	female gamete generation	611	10	12.34	945	0.79745	1
GO:0007293	germarium-derived egg chamber formation	91	1	1.84	987	0.84515	1
GO:0007297	ovarian follicle cell migration	126	1	2.54	1069	0.9248	1
GO:0007304	chorion-containing eggshell formation	82	2	1.66	710	0.4959	1
GO:0007306	eggshell chorion assembly	66	2	1.33	614	0.38629	1
GO:0007308	oocyte construction	117	1	2.36	1046	0.90943	1
GO:0007309	oocyte axis specification	114	1	2.3	1041	0.90364	1
GO:0007314	oocyte anterior/posterior axis specification	80	1	1.62	949	0.8058	1
GO:0007315	pole plasm assembly	60	1	1.21	877	0.70707	1
GO:0007316	pole plasm RNA localization	49	1	0.99	813	0.6329	1
GO:0007346	regulation of mitotic cell cycle	176	1	3.55	1160	0.97333	1
GO:0007350	blastoderm segmentation	187	1	3.78	1173	0.97878	1
GO:0007351	tripartite regional subdivision	118	1	2.38	1051	0.91128	1
GO:0007389	pattern specification process	451	3	9.11	1258	0.99533	1
GO:0007405	neuroblast proliferation	86	4	1.74	283	0.09584	1
GO:0007409	axonogenesis	314	1	6.34	1297	0.99852	1
GO:0007416	synapse assembly	165	2	3.33	991	0.85045	1
GO:0007417	central nervous system development	233	2	4.7	1111	0.95186	1
GO:0007423	sensory organ development	441	3	8.9	1249	0.99445	1
GO:0007424	open tracheal system development	221	6	4.46	531	0.28859	1
GO:0007431	salivary gland development	126	2	2.54	892	0.72686	1
GO:0007435	salivary gland morphogenesis	95	2	1.92	771	0.57535	1
GO:0007444	imaginal disc development	532	2	10.74	1340	0.99982	1
GO:0007472	wing disc morphogenesis	264	2	5.33	1154	0.972	1
GO:0007476	imaginal disc-derived wing morphogenesis	256	2	5.17	1145	0.96775	1
GO:0007478	leg disc morphogenesis	79	1	1.6	947	0.80176	1
GO:0007480	imaginal disc-derived leg morphogenesis	76	1	1.53	940	0.78914	1
GO:0007560	imaginal disc morphogenesis	365	2	7.37	1263	0.99556	1
GO:0007568	aging	157	9	3.17	185	0.00449	1
GO:0007591	molting cycle, chitin-based cuticle	88	1	1.78	975	0.83528	1
GO:0007600	sensory perception	280	2	5.65	1174	0.97893	1
GO:0007602	phototransduction	57	1	1.15	856	0.68846	1
GO:0007603	phototransduction, visible light	28	1	0.57	655	0.4356	1
GO:0007606	sensory perception of chemical stimulus	112	2	2.26	838	0.66497	1
GO:0007610	behavior	531	3	10.72	1309	0.99886	1
GO:0007623	circadian rhythm	157	1	3.17	1123	0.96043	1
GO:0007626	locomotory behavior	174	3	3.51	853	0.68705	1
GO:0008015	blood circulation	33	3	0.67	244	0.02836	1
GO:0008037	cell recognition	106	1	2.14	1025	0.88634	1
GO:0008038	neuron recognition	102	1	2.06	1016	0.87656	1
GO:0008104	protein localization	669	5	13.51	1290	0.99815	1
GO:0008150	biological_process	9459	191	191	1384	1	1
GO:0008202	steroid metabolic process	42	1	0.85	776	0.57626	1
GO:0008205	ecdysone metabolic process	9	1	0.18	403	0.16779	1
GO:0008213	protein alkylation	85	1	1.72	967	0.82479	1
GO:0008219	cell death	383	4	7.73	1115	0.95411	1
GO:0008272	sulfate transport	13	1	0.26	470	0.23307	1
GO:0008277	regulation of G-protein coupled receptor protein signaling pathway	26	2	0.53	286	0.09614	1
GO:0008283	cell proliferation	322	5	6.5	931	0.78421	1
GO:0008285	negative regulation of cell proliferation	85	4	1.72	281	0.09277	1
GO:0008298	intracellular mRNA localization	75	1	1.51	933	0.78476	1
GO:0008344	adult locomotory behavior	78	3	1.58	451	0.20859	1
GO:0008358	maternal determination of anterior/posterior axis, embryo	82	1	1.66	960	0.81363	1
GO:0008380	RNA splicing	260	1	5.25	1261	0.99539	1
GO:0008544	epidermis development	56	1	1.13	846	0.682	1
GO:0008595	anterior/posterior axis specification, embryo	118	1	2.38	1052	0.91128	1
GO:0008630	intrinsic apoptotic signaling pathway in response to DNA damage	16	1	0.32	525	0.27866	1
GO:0008643	carbohydrate transport	24	1	0.48	617	0.38748	1
GO:0008645	hexose transmembrane transport	21	1	0.42	580	0.34873	1
GO:0008652	cellular amino acid biosynthetic process	43	1	0.87	783	0.58486	1
GO:0009056	catabolic process	924	26	18.66	266	0.05088	1
GO:0009057	macromolecule catabolic process	484	8	9.77	923	0.76835	1
GO:0009058	biosynthetic process	2286	41	46.16	973	0.83291	1
GO:0009059	macromolecule biosynthetic process	1788	10	36.1	1379	1	1
GO:0009062	fatty acid catabolic process	43	1	0.87	784	0.58486	1
GO:0009063	cellular amino acid catabolic process	43	2	0.87	453	0.2153	1
GO:0009064	glutamine family amino acid metabolic process	32	2	0.65	366	0.13586	1
GO:0009065	glutamine family amino acid catabolic process	14	1	0.28	488	0.24858	1
GO:0009069	serine family amino acid metabolic process	22	1	0.44	597	0.36191	1
GO:0009108	coenzyme biosynthetic process	86	10	1.74	100	8.3e-06	1
GO:0009112	nucleobase metabolic process	33	1	0.67	705	0.4905	1
GO:0009117	nucleotide metabolic process	250	51	5.05	18	< 1e-30	1
GO:0009123	nucleoside monophosphate metabolic process	163	49	3.29	11	< 1e-30	1
GO:0009124	nucleoside monophosphate biosynthetic process	75	21	1.51	40	6.9e-19	1
GO:0009126	purine nucleoside monophosphate metabolic process	153	49	3.09	7	< 1e-30	1
GO:0009127	purine nucleoside monophosphate biosynthetic process	66	21	1.33	37	3.4e-20	1
GO:0009132	nucleoside diphosphate metabolic process	35	7	0.71	97	5.1e-06	1
GO:0009135	purine nucleoside diphosphate metabolic process	29	7	0.59	86	1.3e-06	1
GO:0009141	nucleoside triphosphate metabolic process	154	49	3.11	9	< 1e-30	1
GO:0009142	nucleoside triphosphate biosynthetic process	64	21	1.29	35	1.6e-20	1
GO:0009144	purine nucleoside triphosphate metabolic process	149	49	3.01	5	< 1e-30	1
GO:0009145	purine nucleoside triphosphate biosynthetic process	61	21	1.23	32	5.1e-21	1
GO:0009150	purine ribonucleotide metabolic process	199	49	4.02	14	< 1e-30	1
GO:0009152	purine ribonucleotide biosynthetic process	104	21	2.1	44	1e-15	1
GO:0009156	ribonucleoside monophosphate biosynthetic process	71	21	1.43	39	1.9e-19	1
GO:0009161	ribonucleoside monophosphate metabolic process	159	49	3.21	10	< 1e-30	1
GO:0009165	nucleotide biosynthetic process	132	21	2.67	52	1.5e-13	1
GO:0009166	nucleotide catabolic process	41	7	0.83	102	1.5e-05	1
GO:0009167	purine ribonucleoside monophosphate metabolic process	153	49	3.09	8	< 1e-30	1
GO:0009168	purine ribonucleoside monophosphate biosynthetic process	66	21	1.33	38	3.4e-20	1
GO:0009179	purine ribonucleoside diphosphate metabolic process	29	7	0.59	87	1.3e-06	1
GO:0009185	ribonucleoside diphosphate metabolic process	29	7	0.59	88	1.3e-06	1
GO:0009199	ribonucleoside triphosphate metabolic process	149	49	3.01	6	< 1e-30	1
GO:0009201	ribonucleoside triphosphate biosynthetic process	62	21	1.25	34	7.6e-21	1
GO:0009205	purine ribonucleoside triphosphate metabolic process	148	49	2.99	4	< 1e-30	1
GO:0009206	purine ribonucleoside triphosphate biosynthetic process	61	21	1.23	33	5.1e-21	1
GO:0009250	glucan biosynthetic process	7	3	0.14	132	0.00027	1
GO:0009251	glucan catabolic process	13	3	0.26	158	0.002	1
GO:0009259	ribonucleotide metabolic process	205	49	4.14	16	< 1e-30	1
GO:0009260	ribonucleotide biosynthetic process	110	21	2.22	47	3.4e-15	1
GO:0009266	response to temperature stimulus	126	2	2.54	893	0.72686	1
GO:0009311	oligosaccharide metabolic process	33	1	0.67	706	0.4905	1
GO:0009314	response to radiation	179	3	3.61	874	0.70539	1
GO:0009404	toxin metabolic process	12	3	0.24	149	0.00156	1
GO:0009407	toxin catabolic process	10	3	0.2	141	0.00088	1
GO:0009408	response to heat	75	1	1.51	934	0.78476	1
GO:0009410	response to xenobiotic stimulus	36	3	0.73	248	0.03553	1
GO:0009416	response to light stimulus	139	3	2.81	749	0.53551	1
GO:0009451	RNA modification	89	1	1.8	979	0.83864	1
GO:0009581	detection of external stimulus	85	1	1.72	968	0.82479	1
GO:0009582	detection of abiotic stimulus	85	1	1.72	969	0.82479	1
GO:0009583	detection of light stimulus	64	1	1.29	896	0.73017	1
GO:0009584	detection of visible light	36	1	0.73	734	0.52085	1
GO:0009589	detection of UV	6	1	0.12	327	0.11523	1
GO:0009605	response to external stimulus	860	6	17.37	1330	0.9997	1
GO:0009607	response to biotic stimulus	328	2	6.62	1223	0.99118	1
GO:0009611	response to wounding	113	1	2.28	1039	0.90163	1
GO:0009615	response to virus	50	1	1.01	818	0.64035	1
GO:0009617	response to bacterium	210	1	4.24	1210	0.98686	1
GO:0009628	response to abiotic stimulus	398	9	8.04	634	0.41264	1
GO:0009636	response to toxic substance	142	4	2.87	562	0.32249	1
GO:0009653	anatomical structure morphogenesis	1385	30	27.97	603	0.36769	1
GO:0009719	response to endogenous stimulus	214	2	4.32	1084	0.93337	1
GO:0009725	response to hormone	127	2	2.56	899	0.73089	1
GO:0009743	response to carbohydrate	21	3	0.42	201	0.00825	1
GO:0009790	embryo development	487	1	9.83	1357	0.99996	1
GO:0009791	post-embryonic development	566	5	11.43	1222	0.99089	1
GO:0009798	axis specification	174	1	3.51	1155	0.9722	1
GO:0009880	embryonic pattern specification	204	1	4.12	1204	0.98511	1
GO:0009886	post-embryonic animal morphogenesis	425	4	8.58	1161	0.97505	1
GO:0009887	animal organ morphogenesis	698	7	14.09	1219	0.98953	1
GO:0009888	tissue development	950	13	19.18	1117	0.95436	1
GO:0009889	regulation of biosynthetic process	1235	8	24.94	1371	0.99999	1
GO:0009890	negative regulation of biosynthetic process	402	1	8.12	1334	0.99977	1
GO:0009891	positive regulation of biosynthetic process	444	2	8.97	1312	0.99901	1
GO:0009892	negative regulation of metabolic process	707	8	14.28	1170	0.9779	1
GO:0009893	positive regulation of metabolic process	741	5	14.96	1318	0.99943	1
GO:0009894	regulation of catabolic process	183	4	3.7	722	0.50772	1
GO:0009895	negative regulation of catabolic process	37	1	0.75	744	0.53056	1
GO:0009896	positive regulation of catabolic process	87	2	1.76	740	0.52755	1
GO:0009913	epidermal cell differentiation	47	1	0.95	804	0.61754	1
GO:0009948	anterior/posterior axis specification	125	1	2.52	1063	0.92323	1
GO:0009952	anterior/posterior pattern specification	156	1	3.15	1122	0.9596	1
GO:0009966	regulation of signal transduction	718	5	14.5	1314	0.99916	1
GO:0009967	positive regulation of signal transduction	323	3	6.52	1129	0.96145	1
GO:0009968	negative regulation of signal transduction	287	1	5.8	1280	0.99738	1
GO:0009987	cellular process	6627	145	133.82	260	0.04202	1
GO:0009991	response to extracellular stimulus	146	1	2.95	1107	0.95029	1
GO:0009994	oocyte differentiation	150	1	3.03	1116	0.95425	1
GO:0010033	response to organic substance	475	10	9.59	708	0.49273	1
GO:0010035	response to inorganic substance	55	2	1.11	545	0.30534	1
GO:0010166	wax metabolic process	13	1	0.26	471	0.23307	1
GO:0010212	response to ionizing radiation	37	1	0.75	745	0.53056	1
GO:0010257	NADH dehydrogenase complex assembly	12	3	0.24	150	0.00156	1
GO:0010259	multicellular organism aging	153	9	3.09	174	0.00379	1
GO:0010467	gene expression	2107	13	42.55	1380	1	1
GO:0010468	regulation of gene expression	1376	10	27.78	1368	0.99999	1
GO:0010506	regulation of autophagy	94	1	1.9	994	0.85443	1
GO:0010556	regulation of macromolecule biosynthetic process	1189	7	24.01	1373	1	1
GO:0010557	positive regulation of macromolecule biosynthetic process	410	1	8.28	1339	0.99981	1
GO:0010558	negative regulation of macromolecule biosynthetic process	391	1	7.9	1331	0.99971	1
GO:0010562	positive regulation of phosphorus metabolic process	161	1	3.25	1134	0.96358	1
GO:0010563	negative regulation of phosphorus metabolic process	85	2	1.72	730	0.51505	1
GO:0010564	regulation of cell cycle process	148	1	2.99	1112	0.95231	1
GO:0010605	negative regulation of macromolecule metabolic process	664	7	13.41	1196	0.98354	1
GO:0010623	programmed cell death involved in cell development	103	2	2.08	807	0.61955	1
GO:0010628	positive regulation of gene expression	432	1	8.72	1346	0.99988	1
GO:0010631	epithelial cell migration	157	1	3.17	1124	0.96043	1
GO:0010638	positive regulation of organelle organization	131	2	2.65	906	0.74651	1
GO:0010639	negative regulation of organelle organization	82	2	1.66	711	0.4959	1
GO:0010646	regulation of cell communication	811	5	16.38	1341	0.99983	1
GO:0010647	positive regulation of cell communication	344	3	6.95	1156	0.97232	1
GO:0010648	negative regulation of cell communication	308	1	6.22	1292	0.99832	1
GO:0010675	regulation of cellular carbohydrate metabolic process	19	3	0.38	193	0.00619	1
GO:0010721	negative regulation of cell development	72	4	1.45	271	0.05739	1
GO:0010817	regulation of hormone levels	67	1	1.35	904	0.74629	1
GO:0010830	regulation of myotube differentiation	8	1	0.16	385	0.15062	1
GO:0010876	lipid localization	112	2	2.26	839	0.66497	1
GO:0010883	regulation of lipid storage	30	1	0.61	673	0.45823	1
GO:0010906	regulation of glucose metabolic process	14	2	0.28	246	0.03147	1
GO:0010927	cellular component assembly involved in morphogenesis	120	11	2.42	107	2.9e-05	1
GO:0010941	regulation of cell death	275	2	5.55	1166	0.97696	1
GO:0010942	positive regulation of cell death	89	2	1.8	750	0.53984	1
GO:0010948	negative regulation of cell cycle process	61	1	1.23	881	0.71302	1
GO:0010950	positive regulation of endopeptidase activity	28	1	0.57	656	0.4356	1
GO:0010952	positive regulation of peptidase activity	31	1	0.63	686	0.46921	1
GO:0010959	regulation of metal ion transport	34	1	0.69	717	0.50082	1
GO:0012501	programmed cell death	347	4	7.01	1065	0.92448	1
GO:0012502	induction of programmed cell death	15	1	0.3	502	0.26377	1
GO:0014041	regulation of neuron maturation	11	1	0.22	443	0.20109	1
GO:0014070	response to organic cyclic compound	122	6	2.46	254	0.03693	1
GO:0014706	striated muscle tissue development	27	2	0.55	313	0.1025	1
GO:0015031	protein transport	446	3	9.01	1254	0.99491	1
GO:0015698	inorganic anion transport	48	2	0.97	492	0.25275	1
GO:0015748	organophosphate ester transport	21	1	0.42	581	0.34873	1
GO:0015749	monosaccharide transmembrane transport	21	1	0.42	582	0.34873	1
GO:0015833	peptide transport	456	3	9.21	1267	0.99571	1
GO:0015865	purine nucleotide transport	5	1	0.1	306	0.09699	1
GO:0015931	nucleobase-containing compound transport	127	2	2.56	900	0.73089	1
GO:0015980	energy derivation by oxidation of organic compounds	151	47	3.05	12	< 1e-30	1
GO:0015985	energy coupled proton transport, down electrochemical gradient	26	13	0.53	43	5.1e-16	1
GO:0016043	cellular component organization	2575	43	52	1096	0.94282	1
GO:0016049	cell growth	145	1	2.93	1104	0.94925	1
GO:0016051	carbohydrate biosynthetic process	56	6	1.13	142	0.00088	1
GO:0016052	carbohydrate catabolic process	54	10	1.09	69	9.9e-08	1
GO:0016053	organic acid biosynthetic process	116	9	2.34	138	0.00055	1
GO:0016054	organic acid catabolic process	89	3	1.8	515	0.26775	1
GO:0016055	Wnt signaling pathway	112	1	2.26	1038	0.89958	1
GO:0016056	rhodopsin mediated signaling pathway	23	1	0.46	609	0.37483	1
GO:0016070	RNA metabolic process	1715	8	34.63	1381	1	1
GO:0016071	mRNA metabolic process	364	1	7.35	1321	0.99949	1
GO:0016072	rRNA metabolic process	154	1	3.11	1119	0.95789	1
GO:0016125	sterol metabolic process	22	1	0.44	598	0.36191	1
GO:0016126	sterol biosynthetic process	14	1	0.28	489	0.24858	1
GO:0016236	macroautophagy	80	1	1.62	950	0.8058	1
GO:0016310	phosphorylation	590	43	11.91	51	7e-14	1
GO:0016322	neuron remodeling	55	1	1.11	840	0.67541	1
GO:0016358	dendrite development	163	3	3.29	823	0.64374	1
GO:0016477	cell migration	289	2	5.84	1189	0.98207	1
GO:0016569	covalent chromatin modification	200	3	4.04	927	0.77357	1
GO:0016570	histone modification	196	3	3.96	916	0.76166	1
GO:0016571	histone methylation	75	1	1.51	935	0.78476	1
GO:0017062	respiratory chain complex III assembly	6	1	0.12	328	0.11523	1
GO:0017085	response to insecticide	18	4	0.36	134	0.00039	1
GO:0017143	insecticide metabolic process	7	3	0.14	133	0.00027	1
GO:0017144	drug metabolic process	353	68	7.13	2	< 1e-30	1
GO:0018022	peptidyl-lysine methylation	56	1	1.13	847	0.682	1
GO:0018193	peptidyl-amino acid modification	343	5	6.93	972	0.82799	1
GO:0018205	peptidyl-lysine modification	150	3	3.03	787	0.58738	1
GO:0018393	internal peptidyl-lysine acetylation	79	2	1.6	695	0.47627	1
GO:0018394	peptidyl-lysine acetylation	79	2	1.6	696	0.47627	1
GO:0019094	pole plasm mRNA localization	48	1	0.97	810	0.6253	1
GO:0019219	regulation of nucleobase-containing compound metabolic process	1185	10	23.93	1337	0.9998	1
GO:0019220	regulation of phosphate metabolic process	286	5	5.78	860	0.69022	1
GO:0019222	regulation of metabolic process	1906	18	38.49	1363	0.99998	1
GO:0019318	hexose metabolic process	59	5	1.19	196	0.0066	1
GO:0019319	hexose biosynthetic process	11	2	0.22	230	0.01979	1
GO:0019359	nicotinamide nucleotide biosynthetic process	33	7	0.67	93	3.4e-06	1
GO:0019362	pyridine nucleotide metabolic process	43	9	0.87	72	1.4e-07	1
GO:0019363	pyridine nucleotide biosynthetic process	33	7	0.67	94	3.4e-06	1
GO:0019395	fatty acid oxidation	35	1	0.71	726	0.51094	1
GO:0019400	alditol metabolic process	8	2	0.16	210	0.01048	1
GO:0019438	aromatic compound biosynthetic process	1360	29	27.46	627	0.4056	1
GO:0019439	aromatic compound catabolic process	189	7	3.82	279	0.08824	1
GO:0019538	protein metabolic process	2268	20	45.8	1375	1	1
GO:0019637	organophosphate metabolic process	410	53	8.28	27	6.3e-29	1
GO:0019646	aerobic electron transport chain	14	4	0.28	122	0.00014	1
GO:0019674	NAD metabolic process	11	2	0.22	231	0.01979	1
GO:0019693	ribose phosphate metabolic process	210	49	4.24	17	< 1e-30	1
GO:0019722	calcium-mediated signaling	20	1	0.4	569	0.33528	1
GO:0019725	cellular homeostasis	232	7	4.68	429	0.1892	1
GO:0019748	secondary metabolic process	91	4	1.84	319	0.1119	1
GO:0019751	polyol metabolic process	31	2	0.63	335	0.129	1
GO:0019752	carboxylic acid metabolic process	354	25	7.15	65	4.2e-08	1
GO:0019856	pyrimidine nucleobase biosynthetic process	8	1	0.16	386	0.15062	1
GO:0019932	second-messenger-mediated signaling	71	1	1.43	920	0.76631	1
GO:0019953	sexual reproduction	963	10	19.45	1259	0.99538	1
GO:0021700	developmental maturation	218	2	4.4	1089	0.93774	1
GO:0022008	neurogenesis	829	11	16.74	1114	0.95372	1
GO:0022400	regulation of rhodopsin mediated signaling pathway	18	1	0.36	548	0.30755	1
GO:0022402	cell cycle process	515	3	10.4	1296	0.99848	1
GO:0022404	molting cycle process	55	1	1.11	841	0.67541	1
GO:0022411	cellular component disassembly	130	2	2.63	902	0.74268	1
GO:0022412	cellular process involved in reproduction in multicellular organism	788	9	15.91	1188	0.98183	1
GO:0022414	reproductive process	1070	11	21.61	1277	0.99727	1
GO:0022607	cellular component assembly	1097	23	22.15	671	0.45716	1
GO:0022610	biological adhesion	181	2	3.65	1022	0.88453	1
GO:0022612	gland morphogenesis	95	2	1.92	772	0.57535	1
GO:0022613	ribonucleoprotein complex biogenesis	297	1	6	1287	0.99788	1
GO:0022898	regulation of transmembrane transporter activity	15	1	0.3	503	0.26377	1
GO:0023014	signal transduction by protein phosphorylation	166	1	3.35	1144	0.96717	1
GO:0023051	regulation of signaling	817	5	16.5	1344	0.99984	1
GO:0023052	signaling	1673	15	33.78	1358	0.99997	1
GO:0023056	positive regulation of signaling	344	3	6.95	1157	0.97232	1
GO:0023057	negative regulation of signaling	308	1	6.22	1293	0.99832	1
GO:0030001	metal ion transport	167	1	3.37	1147	0.96785	1
GO:0030003	cellular cation homeostasis	121	4	2.44	463	0.22836	1
GO:0030004	cellular monovalent inorganic cation homeostasis	46	1	0.93	803	0.60961	1
GO:0030010	establishment of cell polarity	58	1	1.17	866	0.69479	1
GO:0030029	actin filament-based process	277	10	5.59	268	0.05412	1
GO:0030030	cell projection organization	626	5	12.64	1272	0.99635	1
GO:0030031	cell projection assembly	157	1	3.17	1125	0.96043	1
GO:0030032	lamellipodium assembly	22	1	0.44	599	0.36191	1
GO:0030036	actin cytoskeleton organization	262	10	5.29	257	0.03964	1
GO:0030038	contractile actin filament bundle assembly	9	1	0.18	404	0.16779	1
GO:0030111	regulation of Wnt signaling pathway	83	1	1.68	962	0.81742	1
GO:0030154	cell differentiation	1535	37	31	367	0.13823	1
GO:0030162	regulation of proteolysis	132	1	2.67	1085	0.93358	1
GO:0030163	protein catabolic process	327	1	6.6	1310	0.99887	1
GO:0030177	positive regulation of Wnt signaling pathway	37	1	0.75	746	0.53056	1
GO:0030182	neuron differentiation	703	7	14.2	1221	0.99021	1
GO:0030258	lipid modification	80	1	1.62	951	0.8058	1
GO:0030534	adult behavior	145	3	2.93	767	0.56426	1
GO:0030641	regulation of cellular pH	38	1	0.77	753	0.54008	1
GO:0030703	eggshell formation	84	2	1.7	723	0.50872	1
GO:0030808	regulation of nucleotide biosynthetic process	10	1	0.2	422	0.18461	1
GO:0030810	positive regulation of nucleotide biosynthetic process	5	1	0.1	307	0.09699	1
GO:0030855	epithelial cell differentiation	347	5	7.01	978	0.83546	1
GO:0030859	polarized epithelial cell differentiation	11	1	0.22	444	0.20109	1
GO:0031032	actomyosin structure organization	96	10	1.94	106	2.2e-05	1
GO:0031033	myosin filament organization	15	2	0.3	252	0.03584	1
GO:0031034	myosin filament assembly	8	2	0.16	211	0.01048	1
GO:0031056	regulation of histone modification	50	1	1.01	819	0.64035	1
GO:0031058	positive regulation of histone modification	18	1	0.36	549	0.30755	1
GO:0031060	regulation of histone methylation	30	1	0.61	674	0.45823	1
GO:0031109	microtubule polymerization or depolymerization	50	1	1.01	820	0.64035	1
GO:0031167	rRNA methylation	15	1	0.3	504	0.26377	1
GO:0031175	neuron projection development	456	4	9.21	1200	0.98435	1
GO:0031323	regulation of cellular metabolic process	1745	15	35.24	1369	0.99999	1
GO:0031324	negative regulation of cellular metabolic process	586	5	11.83	1238	0.99325	1
GO:0031325	positive regulation of cellular metabolic process	697	5	14.07	1306	0.99882	1
GO:0031326	regulation of cellular biosynthetic process	1232	8	24.88	1370	0.99999	1
GO:0031327	negative regulation of cellular biosynthetic process	402	1	8.12	1335	0.99977	1
GO:0031328	positive regulation of cellular biosynthetic process	444	2	8.97	1313	0.99901	1
GO:0031329	regulation of cellular catabolic process	161	4	3.25	629	0.40981	1
GO:0031330	negative regulation of cellular catabolic process	35	1	0.71	727	0.51094	1
GO:0031344	regulation of cell projection organization	119	1	2.4	1055	0.91309	1
GO:0031347	regulation of defense response	130	1	2.63	1080	0.93077	1
GO:0031348	negative regulation of defense response	35	1	0.71	728	0.51094	1
GO:0031399	regulation of protein modification process	332	3	6.7	1142	0.96652	1
GO:0031400	negative regulation of protein modification process	93	2	1.88	766	0.56374	1
GO:0031401	positive regulation of protein modification process	186	1	3.76	1171	0.97834	1
GO:0031570	DNA integrity checkpoint	37	1	0.75	747	0.53056	1
GO:0031647	regulation of protein stability	51	1	1.03	826	0.64765	1
GO:0031667	response to nutrient levels	144	1	2.91	1101	0.94819	1
GO:0031668	cellular response to extracellular stimulus	71	1	1.43	921	0.76631	1
GO:0031669	cellular response to nutrient levels	69	1	1.39	910	0.75651	1
GO:0031929	TOR signaling	57	2	1.15	553	0.32028	1
GO:0032006	regulation of TOR signaling	42	1	0.85	777	0.57626	1
GO:0032101	regulation of response to external stimulus	127	1	2.56	1073	0.92634	1
GO:0032259	methylation	129	2	2.6	901	0.7388	1
GO:0032268	regulation of cellular protein metabolic process	575	4	11.61	1285	0.99767	1
GO:0032269	negative regulation of cellular protein metabolic process	217	2	4.38	1087	0.93668	1
GO:0032270	positive regulation of cellular protein metabolic process	274	2	5.53	1164	0.97655	1
GO:0032409	regulation of transporter activity	15	1	0.3	505	0.26377	1
GO:0032411	positive regulation of transporter activity	7	1	0.14	354	0.13311	1
GO:0032412	regulation of ion transmembrane transporter activity	15	1	0.3	506	0.26377	1
GO:0032501	multicellular organismal process	3123	61	63.06	828	0.65202	1
GO:0032502	developmental process	2482	61	50.12	261	0.04427	1
GO:0032507	maintenance of protein location in cell	33	1	0.67	707	0.4905	1
GO:0032774	RNA biosynthetic process	1102	7	22.25	1361	0.99998	1
GO:0032787	monocarboxylic acid metabolic process	145	11	2.93	126	0.00016	1
GO:0032879	regulation of localization	385	2	7.77	1275	0.99695	1
GO:0032881	regulation of polysaccharide metabolic process	6	2	0.12	191	0.00577	1
GO:0032956	regulation of actin cytoskeleton organization	93	1	1.88	992	0.8514	1
GO:0032970	regulation of actin filament-based process	95	1	1.92	998	0.8574	1
GO:0032984	protein-containing complex disassembly	74	2	1.49	661	0.44256	1
GO:0032989	cellular component morphogenesis	642	16	12.96	462	0.22482	1
GO:0032990	cell part morphogenesis	437	4	8.82	1176	0.97914	1
GO:0033013	tetrapyrrole metabolic process	17	1	0.34	536	0.29325	1
GO:0033014	tetrapyrrole biosynthetic process	14	1	0.28	490	0.24858	1
GO:0033036	macromolecule localization	835	8	16.86	1269	0.99585	1
GO:0033043	regulation of organelle organization	387	4	7.81	1118	0.95665	1
GO:0033044	regulation of chromosome organization	144	1	2.91	1102	0.94819	1
GO:0033108	mitochondrial respiratory chain complex assembly	34	6	0.69	115	5.3e-05	1
GO:0033365	protein localization to organelle	213	1	4.3	1212	0.98766	1
GO:0033500	carbohydrate homeostasis	40	4	0.81	202	0.00835	1
GO:0033554	cellular response to stress	564	8	11.39	1032	0.89003	1
GO:0033692	cellular polysaccharide biosynthetic process	19	3	0.38	194	0.00619	1
GO:0033993	response to lipid	70	2	1.41	635	0.41476	1
GO:0034219	carbohydrate transmembrane transport	22	1	0.44	600	0.36191	1
GO:0034220	ion transmembrane transport	268	16	5.41	120	0.0001	1
GO:0034285	response to disaccharide	16	3	0.32	173	0.00374	1
GO:0034404	nucleobase-containing small molecule biosynthetic process	69	7	1.39	137	0.00046	1
GO:0034440	lipid oxidation	36	1	0.73	735	0.52085	1
GO:0034470	ncRNA processing	236	1	4.77	1231	0.99237	1
GO:0034552	respiratory chain complex II assembly	5	1	0.1	308	0.09699	1
GO:0034613	cellular protein localization	526	4	10.62	1252	0.99479	1
GO:0034622	cellular protein-containing complex assembly	456	10	9.21	660	0.44081	1
GO:0034637	cellular carbohydrate biosynthetic process	25	3	0.5	217	0.01344	1
GO:0034641	cellular nitrogen compound metabolic process	2686	65	54.24	265	0.04986	1
GO:0034644	cellular response to UV	11	1	0.22	445	0.20109	1
GO:0034645	cellular macromolecule biosynthetic process	1765	10	35.64	1378	1	1
GO:0034654	nucleobase-containing compound biosynthetic process	1299	28	26.23	612	0.38497	1
GO:0034655	nucleobase-containing compound catabolic process	169	7	3.41	269	0.05518	1
GO:0034660	ncRNA metabolic process	305	1	6.16	1291	0.99821	1
GO:0034728	nucleosome organization	58	1	1.17	867	0.69479	1
GO:0034754	cellular hormone metabolic process	35	1	0.71	729	0.51094	1
GO:0034762	regulation of transmembrane transport	19	1	0.38	559	0.32156	1
GO:0034764	positive regulation of transmembrane transport	9	1	0.18	405	0.16779	1
GO:0034765	regulation of ion transmembrane transport	19	1	0.38	560	0.32156	1
GO:0034767	positive regulation of ion transmembrane transport	9	1	0.18	406	0.16779	1
GO:0034968	histone lysine methylation	53	1	1.07	836	0.66182	1
GO:0034982	mitochondrial protein processing	6	1	0.12	329	0.11523	1
GO:0035069	larval midgut histolysis	28	1	0.57	657	0.4356	1
GO:0035070	salivary gland histolysis	36	2	0.73	394	0.16402	1
GO:0035078	induction of programmed cell death by ecdysone	15	1	0.3	507	0.26377	1
GO:0035081	induction of programmed cell death by hormones	15	1	0.3	508	0.26377	1
GO:0035088	establishment or maintenance of apical/basal cell polarity	40	1	0.81	760	0.55854	1
GO:0035089	establishment of apical/basal cell polarity	12	1	0.24	458	0.21724	1
GO:0035107	appendage morphogenesis	311	2	6.28	1213	0.98796	1
GO:0035114	imaginal disc-derived appendage morphogenesis	308	2	6.22	1211	0.98728	1
GO:0035120	post-embryonic appendage morphogenesis	300	2	6.06	1205	0.9853	1
GO:0035150	regulation of tube size	54	3	1.09	282	0.09526	1
GO:0035152	regulation of tube architecture, open tracheal system	85	3	1.72	480	0.24595	1
GO:0035218	leg disc development	96	1	1.94	1000	0.86031	1
GO:0035220	wing disc development	358	2	7.23	1255	0.99494	1
GO:0035239	tube morphogenesis	464	4	9.37	1207	0.98616	1
GO:0035264	multicellular organism growth	48	1	0.97	811	0.6253	1
GO:0035265	organ growth	70	1	1.41	914	0.76146	1
GO:0035272	exocrine system development	126	2	2.54	894	0.72686	1
GO:0035282	segmentation	225	2	4.54	1097	0.94476	1
GO:0035285	appendage segmentation	27	1	0.55	643	0.42394	1
GO:0035295	tube development	660	4	13.33	1319	0.99945	1
GO:0035303	regulation of dephosphorylation	27	1	0.55	644	0.42394	1
GO:0035315	hair cell differentiation	45	1	0.91	799	0.60153	1
GO:0035316	non-sensory hair organization	45	1	0.91	800	0.60153	1
GO:0035317	imaginal disc-derived wing hair organization	44	1	0.89	793	0.59328	1
GO:0035337	fatty-acyl-CoA metabolic process	17	1	0.34	537	0.29325	1
GO:0035383	thioester metabolic process	37	3	0.75	256	0.03811	1
GO:0035384	thioester biosynthetic process	10	2	0.2	223	0.01641	1
GO:0035825	homologous recombination	21	1	0.42	583	0.34873	1
GO:0035966	response to topologically incorrect protein	44	1	0.89	794	0.59328	1
GO:0035967	cellular response to topologically incorrect protein	41	1	0.83	768	0.56749	1
GO:0036011	imaginal disc-derived leg segmentation	27	1	0.55	645	0.42394	1
GO:0036211	protein modification process	1229	11	24.82	1329	0.9997	1
GO:0036293	response to decreased oxygen levels	55	1	1.11	842	0.67541	1
GO:0036294	cellular response to decreased oxygen levels	30	1	0.61	675	0.45823	1
GO:0036296	response to increased oxygen levels	10	2	0.2	224	0.01641	1
GO:0036314	response to sterol	46	2	0.93	478	0.23773	1
GO:0040012	regulation of locomotion	62	1	1.25	887	0.71885	1
GO:0040020	regulation of meiotic nuclear division	9	1	0.18	407	0.16779	1
GO:0040029	regulation of gene expression, epigenetic	167	1	3.37	1148	0.96785	1
GO:0042051	compound eye photoreceptor development	94	1	1.9	995	0.85443	1
GO:0042127	regulation of cell proliferation	204	4	4.12	795	0.59393	1
GO:0042133	neurotransmitter metabolic process	29	1	0.59	666	0.44703	1
GO:0042168	heme metabolic process	15	1	0.3	509	0.26377	1
GO:0042178	xenobiotic catabolic process	6	3	0.12	125	0.00015	1
GO:0042181	ketone biosynthetic process	28	2	0.57	318	0.10897	1
GO:0042221	response to chemical	937	17	18.92	884	0.71611	1
GO:0042254	ribosome biogenesis	216	1	4.36	1216	0.98841	1
GO:0042303	molting cycle	88	1	1.78	976	0.83528	1
GO:0042326	negative regulation of phosphorylation	68	2	1.37	626	0.40061	1
GO:0042330	taxis	326	1	6.58	1307	0.99885	1
GO:0042335	cuticle development	156	8	3.15	218	0.01368	1
GO:0042440	pigment metabolic process	120	1	2.42	1056	0.91487	1
GO:0042445	hormone metabolic process	51	1	1.03	827	0.64765	1
GO:0042446	hormone biosynthetic process	29	1	0.59	667	0.44703	1
GO:0042461	photoreceptor cell development	114	1	2.3	1042	0.90364	1
GO:0042462	eye photoreceptor cell development	98	1	1.98	1005	0.86595	1
GO:0042493	response to drug	172	5	3.47	513	0.2675	1
GO:0042551	neuron maturation	57	1	1.15	857	0.68846	1
GO:0042592	homeostatic process	436	12	8.8	409	0.1714	1
GO:0042594	response to starvation	126	1	2.54	1070	0.9248	1
GO:0042692	muscle cell differentiation	122	17	2.46	56	3e-10	1
GO:0042742	defense response to bacterium	185	1	3.74	1169	0.97788	1
GO:0042752	regulation of circadian rhythm	79	1	1.6	948	0.80176	1
GO:0042775	mitochondrial ATP synthesis coupled electron transport	75	28	1.51	28	6.5e-29	1
GO:0042866	pyruvate biosynthetic process	27	7	0.55	84	7.7e-07	1
GO:0042886	amide transport	458	3	9.25	1270	0.99586	1
GO:0042981	regulation of apoptotic process	217	1	4.38	1217	0.98865	1
GO:0043010	camera-type eye development	7	1	0.14	355	0.13311	1
GO:0043044	ATP-dependent chromatin remodeling	39	1	0.79	757	0.5494	1
GO:0043065	positive regulation of apoptotic process	62	1	1.25	888	0.71885	1
GO:0043067	regulation of programmed cell death	243	2	4.91	1121	0.95952	1
GO:0043068	positive regulation of programmed cell death	81	2	1.64	703	0.48941	1
GO:0043085	positive regulation of catalytic activity	200	2	4.04	1057	0.91565	1
GO:0043170	macromolecule metabolic process	3879	44	78.33	1377	1	1
GO:0043207	response to external biotic stimulus	328	2	6.62	1224	0.99118	1
GO:0043269	regulation of ion transport	43	1	0.87	785	0.58486	1
GO:0043270	positive regulation of ion transport	13	1	0.26	472	0.23307	1
GO:0043280	positive regulation of cysteine-type endopeptidase activity involved in apoptotic process	24	1	0.48	618	0.38748	1
GO:0043281	regulation of cysteine-type endopeptidase activity involved in apoptotic process	29	1	0.59	668	0.44703	1
GO:0043408	regulation of MAPK cascade	144	1	2.91	1103	0.94819	1
GO:0043412	macromolecule modification	1319	12	26.63	1336	0.99977	1
GO:0043414	macromolecule methylation	124	2	2.5	885	0.71865	1
GO:0043436	oxoacid metabolic process	371	25	7.49	70	1e-07	1
GO:0043462	regulation of ATPase activity	16	1	0.32	526	0.27866	1
GO:0043467	regulation of generation of precursor metabolites and energy	13	2	0.26	242	0.02733	1
GO:0043470	regulation of carbohydrate catabolic process	8	3	0.16	136	0.00042	1
GO:0043543	protein acylation	110	2	2.22	832	0.65527	1
GO:0043624	cellular protein complex disassembly	41	1	0.83	769	0.56749	1
GO:0043648	dicarboxylic acid metabolic process	33	2	0.67	369	0.14279	1
GO:0043649	dicarboxylic acid catabolic process	7	1	0.14	356	0.13311	1
GO:0043933	protein-containing complex subunit organization	616	13	12.44	693	0.47616	1
GO:0044042	glucan metabolic process	26	4	0.53	154	0.0017	1
GO:0044057	regulation of system process	54	2	1.09	543	0.29785	1
GO:0044085	cellular component biogenesis	1265	24	25.54	837	0.66205	1
GO:0044087	regulation of cellular component biogenesis	291	3	5.88	1088	0.93701	1
GO:0044089	positive regulation of cellular component biogenesis	125	1	2.52	1064	0.92323	1
GO:0044093	positive regulation of molecular function	230	2	4.64	1105	0.94931	1
GO:0044237	cellular metabolic process	4543	110	91.73	186	0.00466	1
GO:0044238	primary metabolic process	4543	100	91.73	334	0.12795	1
GO:0044242	cellular lipid catabolic process	77	2	1.55	678	0.46293	1
GO:0044247	cellular polysaccharide catabolic process	14	3	0.28	164	0.0025	1
GO:0044248	cellular catabolic process	841	24	16.98	267	0.05219	1
GO:0044249	cellular biosynthetic process	2233	39	45.09	1012	0.87268	1
GO:0044255	cellular lipid metabolic process	323	4	6.52	1036	0.89617	1
GO:0044257	cellular protein catabolic process	302	1	6.1	1289	0.99809	1
GO:0044260	cellular macromolecule metabolic process	3068	26	61.95	1383	1	1
GO:0044262	cellular carbohydrate metabolic process	100	7	2.02	181	0.00404	1
GO:0044264	cellular polysaccharide metabolic process	39	4	0.79	200	0.00763	1
GO:0044265	cellular macromolecule catabolic process	416	1	8.4	1342	0.99983	1
GO:0044267	cellular protein metabolic process	1907	14	38.51	1376	1	1
GO:0044270	cellular nitrogen compound catabolic process	185	7	3.74	277	0.08088	1
GO:0044271	cellular nitrogen compound biosynthetic process	1782	30	35.98	1030	0.88917	1
GO:0044272	sulfur compound biosynthetic process	38	2	0.77	410	0.17846	1
GO:0044281	small molecule metabolic process	782	70	15.79	29	1.3e-28	1
GO:0044282	small molecule catabolic process	131	4	2.65	518	0.27248	1
GO:0044283	small molecule biosynthetic process	216	11	4.36	183	0.00434	1
GO:0044703	multi-organism reproductive process	963	10	19.45	1260	0.99538	1
GO:0044773	mitotic DNA damage checkpoint	20	1	0.4	570	0.33528	1
GO:0044774	mitotic DNA integrity checkpoint	23	1	0.46	610	0.37483	1
GO:0045087	innate immune response	186	1	3.76	1172	0.97834	1
GO:0045088	regulation of innate immune response	90	1	1.82	982	0.84193	1
GO:0045185	maintenance of protein location	38	1	0.77	754	0.54008	1
GO:0045197	establishment or maintenance of epithelial cell apical/basal polarity	32	1	0.65	697	0.47996	1
GO:0045455	ecdysteroid metabolic process	27	1	0.55	646	0.42394	1
GO:0045456	ecdysteroid biosynthetic process	17	1	0.34	538	0.29325	1
GO:0045595	regulation of cell differentiation	316	8	6.38	546	0.30736	1
GO:0045596	negative regulation of cell differentiation	103	4	2.08	389	0.15481	1
GO:0045664	regulation of neuron differentiation	139	1	2.81	1095	0.94253	1
GO:0045786	negative regulation of cell cycle	94	1	1.9	996	0.85443	1
GO:0045815	positive regulation of gene expression, epigenetic	18	1	0.36	550	0.30755	1
GO:0045862	positive regulation of proteolysis	57	1	1.15	858	0.68846	1
GO:0045892	negative regulation of transcription, DNA-templated	316	1	6.38	1300	0.99858	1
GO:0045893	positive regulation of transcription, DNA-templated	366	1	7.39	1322	0.99951	1
GO:0045927	positive regulation of growth	104	1	2.1	1019	0.88155	1
GO:0045930	negative regulation of mitotic cell cycle	61	1	1.23	882	0.71302	1
GO:0045934	negative regulation of nucleobase-containing compound metabolic process	349	2	7.05	1245	0.99401	1
GO:0045935	positive regulation of nucleobase-containing compound metabolic process	396	2	8	1283	0.99752	1
GO:0045936	negative regulation of phosphate metabolic process	85	2	1.72	731	0.51505	1
GO:0045937	positive regulation of phosphate metabolic process	161	1	3.25	1135	0.96358	1
GO:0045981	positive regulation of nucleotide metabolic process	5	1	0.1	309	0.09699	1
GO:0046031	ADP metabolic process	29	7	0.59	89	1.3e-06	1
GO:0046112	nucleobase biosynthetic process	20	1	0.4	571	0.33528	1
GO:0046148	pigment biosynthetic process	71	1	1.43	922	0.76631	1
GO:0046164	alcohol catabolic process	14	1	0.28	491	0.24858	1
GO:0046165	alcohol biosynthetic process	27	1	0.55	647	0.42394	1
GO:0046348	amino sugar catabolic process	24	4	0.48	146	0.00125	1
GO:0046349	amino sugar biosynthetic process	10	1	0.2	423	0.18461	1
GO:0046364	monosaccharide biosynthetic process	13	2	0.26	243	0.02733	1
GO:0046390	ribose phosphate biosynthetic process	110	21	2.22	48	3.4e-15	1
GO:0046394	carboxylic acid biosynthetic process	116	9	2.34	139	0.00055	1
GO:0046395	carboxylic acid catabolic process	89	3	1.8	516	0.26775	1
GO:0046466	membrane lipid catabolic process	19	1	0.38	561	0.32156	1
GO:0046467	membrane lipid biosynthetic process	74	1	1.49	929	0.78029	1
GO:0046486	glycerolipid metabolic process	118	1	2.38	1053	0.91128	1
GO:0046496	nicotinamide nucleotide metabolic process	43	9	0.87	73	1.4e-07	1
GO:0046530	photoreceptor cell differentiation	188	1	3.8	1177	0.97922	1
GO:0046700	heterocycle catabolic process	187	7	3.78	278	0.08451	1
GO:0046907	intracellular transport	649	7	13.1	1181	0.98001	1
GO:0046939	nucleotide phosphorylation	33	7	0.67	95	3.4e-06	1
GO:0048102	autophagic cell death	31	2	0.63	336	0.129	1
GO:0048134	germ-line cyst formation	29	1	0.59	669	0.44703	1
GO:0048135	female germ-line cyst formation	20	1	0.4	572	0.33528	1
GO:0048284	organelle fusion	88	1	1.78	977	0.83528	1
GO:0048285	organelle fission	296	3	5.98	1093	0.94159	1
GO:0048468	cell development	1293	29	26.11	544	0.2991	1
GO:0048469	cell maturation	173	2	3.49	1006	0.8685	1
GO:0048511	rhythmic process	158	1	3.19	1127	0.96124	1
GO:0048513	animal organ development	1116	14	22.53	1202	0.98457	1
GO:0048518	positive regulation of biological process	1310	14	26.45	1294	0.99843	1
GO:0048519	negative regulation of biological process	1265	13	25.54	1304	0.99879	1
GO:0048522	positive regulation of cellular process	1157	13	23.36	1257	0.99528	1
GO:0048523	negative regulation of cellular process	1095	9	22.11	1333	0.99973	1
GO:0048563	post-embryonic animal organ morphogenesis	365	2	7.37	1264	0.99556	1
GO:0048569	post-embryonic animal organ development	427	2	8.62	1303	0.99863	1
GO:0048583	regulation of response to stimulus	911	6	18.4	1345	0.99987	1
GO:0048584	positive regulation of response to stimulus	417	3	8.42	1227	0.99165	1
GO:0048585	negative regulation of response to stimulus	336	2	6.78	1233	0.99238	1
GO:0048589	developmental growth	336	6	6.78	845	0.67778	1
GO:0048592	eye morphogenesis	292	2	5.9	1193	0.98301	1
GO:0048599	oocyte development	130	1	2.63	1081	0.93077	1
GO:0048609	multicellular organismal reproductive process	969	10	19.57	1268	0.99572	1
GO:0048646	anatomical structure formation involved in morphogenesis	463	19	9.35	165	0.00254	1
GO:0048666	neuron development	600	6	12.12	1201	0.98448	1
GO:0048667	cell morphogenesis involved in neuron differentiation	418	4	8.44	1158	0.97233	1
GO:0048699	generation of neurons	785	11	15.85	1078	0.92827	1
GO:0048707	instar larval or pupal morphogenesis	414	4	8.36	1150	0.97065	1
GO:0048729	tissue morphogenesis	568	3	11.47	1317	0.99942	1
GO:0048731	system development	1622	27	32.75	1031	0.88949	1
GO:0048732	gland development	174	2	3.51	1007	0.87061	1
GO:0048736	appendage development	320	2	6.46	1220	0.98978	1
GO:0048737	imaginal disc-derived appendage development	315	2	6.36	1218	0.9888	1
GO:0048749	compound eye development	347	2	7.01	1244	0.99379	1
GO:0048754	branching morphogenesis of an epithelial tube	56	1	1.13	848	0.682	1
GO:0048812	neuron projection morphogenesis	428	4	8.64	1162	0.97614	1
GO:0048856	anatomical structure development	2366	61	47.78	227	0.01762	1
GO:0048858	cell projection morphogenesis	430	4	8.68	1165	0.97684	1
GO:0048869	cellular developmental process	1582	37	31.94	427	0.18488	1
GO:0048870	cell motility	333	2	6.72	1228	0.99195	1
GO:0048871	multicellular organismal homeostasis	56	1	1.13	849	0.682	1
GO:0048872	homeostasis of number of cells	28	1	0.57	658	0.4356	1
GO:0048878	chemical homeostasis	250	8	5.05	363	0.13349	1
GO:0050657	nucleic acid transport	107	1	2.16	1027	0.88866	1
GO:0050658	RNA transport	107	1	2.16	1028	0.88866	1
GO:0050767	regulation of neurogenesis	194	5	3.92	592	0.35463	1
GO:0050768	negative regulation of neurogenesis	62	4	1.25	253	0.03626	1
GO:0050776	regulation of immune response	143	1	2.89	1099	0.9471	1
GO:0050777	negative regulation of immune response	41	1	0.83	770	0.56749	1
GO:0050789	regulation of biological process	3476	47	70.19	1348	0.99989	1
GO:0050793	regulation of developmental process	644	12	13	834	0.65651	1
GO:0050794	regulation of cellular process	3202	39	64.66	1364	0.99999	1
GO:0050801	ion homeostasis	155	4	3.13	611	0.38232	1
GO:0050803	regulation of synapse structure or activity	163	3	3.29	824	0.64374	1
GO:0050808	synapse organization	275	4	5.55	957	0.81123	1
GO:0050879	multicellular organismal movement	5	2	0.1	179	0.0039	1
GO:0050896	response to stimulus	2618	39	52.86	1229	0.99201	1
GO:0051049	regulation of transport	248	1	5.01	1247	0.99407	1
GO:0051050	positive regulation of transport	94	1	1.9	997	0.85443	1
GO:0051052	regulation of DNA metabolic process	62	1	1.25	889	0.71885	1
GO:0051053	negative regulation of DNA metabolic process	21	1	0.42	584	0.34873	1
GO:0051084	'de novo' posttranslational protein folding	16	1	0.32	527	0.27866	1
GO:0051093	negative regulation of developmental process	180	4	3.63	709	0.49475	1
GO:0051094	positive regulation of developmental process	187	2	3.78	1035	0.89535	1
GO:0051098	regulation of binding	26	1	0.53	631	0.41203	1
GO:0051128	regulation of cellular component organization	743	10	15	1092	0.93978	1
GO:0051129	negative regulation of cellular component organization	142	2	2.87	939	0.78552	1
GO:0051130	positive regulation of cellular component organization	250	2	5.05	1137	0.96418	1
GO:0051146	striated muscle cell differentiation	107	17	2.16	55	3.6e-11	1
GO:0051147	regulation of muscle cell differentiation	12	2	0.24	238	0.02343	1
GO:0051156	glucose 6-phosphate metabolic process	10	1	0.2	424	0.18461	1
GO:0051168	nuclear export	77	1	1.55	942	0.79343	1
GO:0051169	nuclear transport	126	1	2.54	1071	0.9248	1
GO:0051171	regulation of nitrogen compound metabolic process	1682	13	33.96	1374	1	1
GO:0051172	negative regulation of nitrogen compound metabolic process	549	4	11.09	1274	0.99641	1
GO:0051173	positive regulation of nitrogen compound metabolic process	672	3	13.57	1351	0.99992	1
GO:0051174	regulation of phosphorus metabolic process	286	5	5.78	861	0.69022	1
GO:0051179	localization	2110	33	42.61	1140	0.9651	1
GO:0051186	cofactor metabolic process	230	14	4.64	129	0.00023	1
GO:0051188	cofactor biosynthetic process	104	11	2.1	98	7.4e-06	1
GO:0051193	regulation of cofactor metabolic process	5	1	0.1	310	0.09699	1
GO:0051208	sequestering of calcium ion	7	1	0.14	357	0.13311	1
GO:0051225	spindle assembly	68	1	1.37	909	0.75145	1
GO:0051234	establishment of localization	1678	29	33.88	990	0.84895	1
GO:0051235	maintenance of location	102	3	2.06	576	0.33967	1
GO:0051236	establishment of RNA localization	108	1	2.18	1033	0.89093	1
GO:0051239	regulation of multicellular organismal process	648	10	13.08	993	0.85158	1
GO:0051241	negative regulation of multicellular organismal process	175	4	3.53	691	0.47282	1
GO:0051246	regulation of protein metabolic process	615	4	12.42	1305	0.99881	1
GO:0051247	positive regulation of protein metabolic process	289	2	5.84	1190	0.98207	1
GO:0051248	negative regulation of protein metabolic process	218	2	4.4	1090	0.93774	1
GO:0051252	regulation of RNA metabolic process	1132	7	22.86	1365	0.99999	1
GO:0051253	negative regulation of RNA metabolic process	333	1	6.72	1311	0.99901	1
GO:0051254	positive regulation of RNA metabolic process	378	1	7.63	1326	0.99962	1
GO:0051261	protein depolymerization	31	1	0.63	687	0.46921	1
GO:0051270	regulation of cellular component movement	58	1	1.17	868	0.69479	1
GO:0051301	cell division	252	1	5.09	1250	0.99454	1
GO:0051321	meiotic cell cycle	201	1	4.06	1199	0.98415	1
GO:0051336	regulation of hydrolase activity	204	2	4.12	1061	0.92112	1
GO:0051345	positive regulation of hydrolase activity	105	2	2.12	812	0.63004	1
GO:0051445	regulation of meiotic cell cycle	15	1	0.3	510	0.26377	1
GO:0051447	negative regulation of meiotic cell cycle	6	1	0.12	330	0.11523	1
GO:0051568	histone H3-K4 methylation	31	1	0.63	688	0.46921	1
GO:0051604	protein maturation	87	2	1.76	741	0.52755	1
GO:0051606	detection of stimulus	115	1	2.32	1043	0.90561	1
GO:0051640	organelle localization	236	1	4.77	1232	0.99237	1
GO:0051641	cellular localization	941	9	19	1281	0.9975	1
GO:0051648	vesicle localization	101	1	2.04	1014	0.87399	1
GO:0051649	establishment of localization in cell	762	7	15.39	1266	0.99569	1
GO:0051650	establishment of vesicle localization	97	1	1.96	1002	0.86316	1
GO:0051651	maintenance of location in cell	38	1	0.77	755	0.54008	1
GO:0051656	establishment of organelle localization	189	1	3.82	1179	0.97965	1
GO:0051674	localization of cell	337	2	6.8	1234	0.99252	1
GO:0051704	multi-organism process	1257	12	25.38	1320	0.99946	1
GO:0051707	response to other organism	328	2	6.62	1225	0.99118	1
GO:0051716	cellular response to stimulus	1852	21	37.4	1325	0.99954	1
GO:0051726	regulation of cell cycle	275	2	5.55	1167	0.97696	1
GO:0051783	regulation of nuclear division	69	1	1.39	911	0.75651	1
GO:0051784	negative regulation of nuclear division	21	1	0.42	585	0.34873	1
GO:0051924	regulation of calcium ion transport	18	1	0.36	551	0.30755	1
GO:0051961	negative regulation of nervous system development	105	4	2.12	391	0.1625	1
GO:0051963	regulation of synapse assembly	107	1	2.16	1029	0.88866	1
GO:0052547	regulation of peptidase activity	70	1	1.41	915	0.76146	1
GO:0052548	regulation of endopeptidase activity	64	1	1.29	897	0.73017	1
GO:0052646	alditol phosphate metabolic process	12	2	0.24	239	0.02343	1
GO:0055001	muscle cell development	64	10	1.29	80	5.2e-07	1
GO:0055002	striated muscle cell development	63	10	1.27	78	4.5e-07	1
GO:0055065	metal ion homeostasis	105	3	2.12	594	0.35629	1
GO:0055067	monovalent inorganic cation homeostasis	50	1	1.01	821	0.64035	1
GO:0055074	calcium ion homeostasis	47	3	0.95	274	0.06883	1
GO:0055080	cation homeostasis	144	4	2.91	565	0.33168	1
GO:0055082	cellular chemical homeostasis	136	4	2.75	542	0.29508	1
GO:0055086	nucleobase-containing small molecule metabolic process	322	51	6.5	23	< 1e-30	1
GO:0060033	anatomical structure regression	60	2	1.21	578	0.34253	1
GO:0060041	retina development in camera-type eye	7	1	0.14	358	0.13311	1
GO:0060070	canonical Wnt signaling pathway	74	1	1.49	930	0.78029	1
GO:0060142	regulation of syncytium formation by plasma membrane fusion	8	1	0.16	387	0.15062	1
GO:0060249	anatomical structure homeostasis	134	5	2.71	364	0.13457	1
GO:0060255	regulation of macromolecule metabolic process	1776	17	35.86	1356	0.99996	1
GO:0060284	regulation of cell development	244	6	4.93	604	0.37086	1
GO:0060322	head development	125	2	2.52	890	0.72278	1
GO:0060429	epithelium development	873	7	17.63	1315	0.99917	1
GO:0060438	trachea development	18	1	0.36	552	0.30755	1
GO:0060446	branching involved in open tracheal system development	56	1	1.13	850	0.682	1
GO:0060491	regulation of cell projection assembly	40	1	0.81	761	0.55854	1
GO:0060538	skeletal muscle organ development	50	2	1.01	517	0.26779	1
GO:0060541	respiratory system development	230	7	4.64	411	0.1837	1
GO:0060562	epithelial tube morphogenesis	431	3	8.7	1242	0.99342	1
GO:0060810	intracellular mRNA localization involved in pattern specification process	60	1	1.21	878	0.70707	1
GO:0060811	intracellular mRNA localization involved in anterior/posterior axis specification	57	1	1.15	859	0.68846	1
GO:0060828	regulation of canonical Wnt signaling pathway	61	1	1.23	883	0.71302	1
GO:0061025	membrane fusion	90	1	1.82	983	0.84193	1
GO:0061061	muscle structure development	217	18	4.38	76	3.6e-07	1
GO:0061077	chaperone-mediated protein folding	49	1	0.99	814	0.6329	1
GO:0061138	morphogenesis of a branching epithelium	56	1	1.13	851	0.682	1
GO:0061162	establishment of monopolar cell polarity	15	1	0.3	511	0.26377	1
GO:0061245	establishment or maintenance of bipolar cell polarity	40	1	0.81	762	0.55854	1
GO:0061339	establishment or maintenance of monopolar cell polarity	15	1	0.3	512	0.26377	1
GO:0061351	neural precursor cell proliferation	87	4	1.76	312	0.09896	1
GO:0061564	axon development	326	1	6.58	1308	0.99885	1
GO:0061572	actin filament bundle organization	35	2	0.71	390	0.15688	1
GO:0061640	cytoskeleton-dependent cytokinesis	97	1	1.96	1003	0.86316	1
GO:0061912	selective autophagy	11	1	0.22	446	0.20109	1
GO:0061919	process utilizing autophagic mechanism	161	2	3.25	981	0.84062	1
GO:0061982	meiosis I cell cycle process	85	1	1.72	970	0.82479	1
GO:0062012	regulation of small molecule metabolic process	40	4	0.81	203	0.00835	1
GO:0065003	protein-containing complex assembly	510	10	10.3	779	0.58472	1
GO:0065007	biological regulation	3871	60	78.16	1284	0.99755	1
GO:0065008	regulation of biological quality	1210	23	24.43	833	0.65584	1
GO:0065009	regulation of molecular function	409	5	8.26	1060	0.92101	1
GO:0070371	ERK1 and ERK2 cascade	58	1	1.17	869	0.69479	1
GO:0070482	response to oxygen levels	64	3	1.29	368	0.13888	1
GO:0070585	protein localization to mitochondrion	52	1	1.05	829	0.65481	1
GO:0070588	calcium ion transmembrane transport	31	1	0.63	689	0.46921	1
GO:0070727	cellular macromolecule localization	582	5	11.75	1235	0.99283	1
GO:0070838	divalent metal ion transport	75	1	1.51	936	0.78476	1
GO:0070887	cellular response to chemical stimulus	370	8	7.47	692	0.47317	1
GO:0070925	organelle assembly	357	10	7.21	428	0.18553	1
GO:0071214	cellular response to abiotic stimulus	70	2	1.41	636	0.41476	1
GO:0071310	cellular response to organic substance	280	2	5.65	1175	0.97893	1
GO:0071322	cellular response to carbohydrate stimulus	11	1	0.22	447	0.20109	1
GO:0071324	cellular response to disaccharide stimulus	7	1	0.14	359	0.13311	1
GO:0071453	cellular response to oxygen levels	30	1	0.61	676	0.45823	1
GO:0071466	cellular response to xenobiotic stimulus	13	3	0.26	159	0.002	1
GO:0071478	cellular response to radiation	61	2	1.23	589	0.3499	1
GO:0071496	cellular response to external stimulus	77	1	1.55	943	0.79343	1
GO:0071616	acyl-CoA biosynthetic process	10	2	0.2	225	0.01641	1
GO:0071695	anatomical structure maturation	64	1	1.29	898	0.73017	1
GO:0071702	organic substance transport	723	6	14.6	1279	0.99738	1
GO:0071704	organic substance metabolic process	4863	111	98.2	249	0.03571	1
GO:0071705	nitrogen compound transport	571	4	11.53	1282	0.99751	1
GO:0071824	protein-DNA complex subunit organization	103	1	2.08	1017	0.87908	1
GO:0071826	ribonucleoprotein complex subunit organization	148	1	2.99	1113	0.95231	1
GO:0071840	cellular component organization or biogenesis	2723	44	54.98	1149	0.97027	1
GO:0072089	stem cell proliferation	101	4	2.04	371	0.14727	1
GO:0072091	regulation of stem cell proliferation	48	4	0.97	220	0.01569	1
GO:0072329	monocarboxylic acid catabolic process	49	1	0.99	815	0.6329	1
GO:0072330	monocarboxylic acid biosynthetic process	66	8	1.33	111	5e-05	1
GO:0072331	signal transduction by p53 class mediator	9	1	0.18	408	0.16779	1
GO:0072332	intrinsic apoptotic signaling pathway by p53 class mediator	8	1	0.16	388	0.15062	1
GO:0072348	sulfur compound transport	20	1	0.4	573	0.33528	1
GO:0072350	tricarboxylic acid metabolic process	44	10	0.89	60	1.2e-08	1
GO:0072359	circulatory system development	100	3	2.02	564	0.32857	1
GO:0072503	cellular divalent inorganic cation homeostasis	57	3	1.15	316	0.10767	1
GO:0072507	divalent inorganic cation homeostasis	61	3	1.23	333	0.12515	1
GO:0072511	divalent inorganic cation transport	75	1	1.51	937	0.78476	1
GO:0072521	purine-containing compound metabolic process	234	49	4.73	20	< 1e-30	1
GO:0072522	purine-containing compound biosynthetic process	117	21	2.36	50	1.2e-14	1
GO:0072524	pyridine-containing compound metabolic process	49	9	0.99	79	4.7e-07	1
GO:0072525	pyridine-containing compound biosynthetic process	37	7	0.75	99	7.6e-06	1
GO:0072527	pyrimidine-containing compound metabolic process	31	1	0.63	690	0.46921	1
GO:0072528	pyrimidine-containing compound biosynthetic process	24	1	0.48	619	0.38748	1
GO:0072553	terminal button organization	36	1	0.73	736	0.52085	1
GO:0072594	establishment of protein localization to organelle	161	1	3.25	1136	0.96358	1
GO:0072655	establishment of protein localization to mitochondrion	52	1	1.05	830	0.65481	1
GO:0080090	regulation of primary metabolic process	1697	15	34.27	1362	0.99998	1
GO:0080134	regulation of response to stress	251	1	5.07	1248	0.99443	1
GO:0090066	regulation of anatomical structure size	228	3	4.6	986	0.84391	1
GO:0090130	tissue migration	165	1	3.33	1141	0.96648	1
GO:0090132	epithelium migration	157	1	3.17	1126	0.96043	1
GO:0090162	establishment of epithelial cell polarity	16	1	0.32	528	0.27866	1
GO:0090257	regulation of muscle system process	10	2	0.2	226	0.01641	1
GO:0090304	nucleic acid metabolic process	1906	10	38.49	1382	1	1
GO:0090407	organophosphate biosynthetic process	220	22	4.44	57	4.9e-10	1
GO:0090559	regulation of membrane permeability	7	1	0.14	360	0.13311	1
GO:0090596	sensory organ morphogenesis	292	2	5.9	1194	0.98301	1
GO:0090662	ATP hydrolysis coupled transmembrane transport	34	1	0.69	718	0.50082	1
GO:0097164	ammonium ion metabolic process	34	1	0.69	719	0.50082	1
GO:0097190	apoptotic signaling pathway	43	1	0.87	786	0.58486	1
GO:0097193	intrinsic apoptotic signaling pathway	26	1	0.53	632	0.41203	1
GO:0097305	response to alcohol	121	2	2.44	875	0.70594	1
GO:0097435	supramolecular fiber organization	228	11	4.6	195	0.00648	1
GO:0097479	synaptic vesicle localization	85	1	1.72	971	0.82479	1
GO:0097480	establishment of synaptic vesicle localization	82	1	1.66	961	0.81363	1
GO:0097485	neuron projection guidance	257	1	5.19	1256	0.99509	1
GO:0097581	lamellipodium organization	22	1	0.44	601	0.36191	1
GO:0097659	nucleic acid-templated transcription	1101	7	22.23	1360	0.99998	1
GO:0098542	defense response to other organism	248	2	5.01	1131	0.9629	1
GO:0098609	cell-cell adhesion	106	1	2.14	1026	0.88634	1
GO:0098655	cation transmembrane transport	176	15	3.55	90	2.5e-06	1
GO:0098656	anion transmembrane transport	81	1	1.64	954	0.80975	1
GO:0098657	import into cell	215	1	4.34	1215	0.98817	1
GO:0098660	inorganic ion transmembrane transport	186	16	3.76	85	1e-06	1
GO:0098661	inorganic anion transmembrane transport	32	1	0.65	698	0.47996	1
GO:0098662	inorganic cation transmembrane transport	159	15	3.21	81	7e-07	1
GO:0098742	cell-cell adhesion via plasma-membrane adhesion molecules	55	1	1.11	843	0.67541	1
GO:0098754	detoxification	31	3	0.63	241	0.02406	1
GO:0098771	inorganic ion homeostasis	148	4	2.99	591	0.35009	1
GO:0098916	anterograde trans-synaptic signaling	279	3	5.63	1067	0.92464	1
GO:0099003	vesicle-mediated transport in synapse	117	1	2.36	1047	0.90943	1
GO:0099131	ATP hydrolysis coupled ion transmembrane transport	34	1	0.69	720	0.50082	1
GO:0099132	ATP hydrolysis coupled cation transmembrane transport	34	1	0.69	721	0.50082	1
GO:0099172	presynapse organization	45	1	0.91	801	0.60153	1
GO:0099174	regulation of presynapse organization	25	1	0.5	625	0.39988	1
GO:0099536	synaptic signaling	281	3	5.67	1076	0.92684	1
GO:0099537	trans-synaptic signaling	280	3	5.65	1072	0.92575	1
GO:0104004	cellular response to environmental stimulus	70	2	1.41	637	0.41476	1
GO:0120031	plasma membrane bounded cell projection assembly	147	1	2.97	1109	0.95131	1
GO:0120032	regulation of plasma membrane bounded cell projection assembly	40	1	0.81	763	0.55854	1
GO:0120035	regulation of plasma membrane bounded cell projection organization	118	1	2.38	1054	0.91128	1
GO:0120036	plasma membrane bounded cell projection organization	615	5	12.42	1265	0.99567	1
GO:0120039	plasma membrane bounded cell projection morphogenesis	429	4	8.66	1163	0.97649	1
GO:0140013	meiotic nuclear division	154	1	3.11	1120	0.95789	1
GO:0140014	mitotic nuclear division	158	1	3.19	1128	0.96124	1
GO:0198738	cell-cell signaling by wnt	122	1	2.46	1058	0.91832	1
GO:1900371	regulation of purine nucleotide biosynthetic process	10	1	0.2	425	0.18461	1
GO:1900542	regulation of purine nucleotide metabolic process	13	1	0.26	473	0.23307	1
GO:1900544	positive regulation of purine nucleotide metabolic process	5	1	0.1	311	0.09699	1
GO:1901071	glucosamine-containing compound metabolic process	84	9	1.7	108	4.6e-05	1
GO:1901072	glucosamine-containing compound catabolic process	24	4	0.48	147	0.00125	1
GO:1901073	glucosamine-containing compound biosynthetic process	7	1	0.14	361	0.13311	1
GO:1901135	carbohydrate derivative metabolic process	571	60	11.53	30	6.4e-28	1
GO:1901137	carbohydrate derivative biosynthetic process	303	23	6.12	64	4.1e-08	1
GO:1901264	carbohydrate derivative transport	20	1	0.4	574	0.33528	1
GO:1901292	nucleoside phosphate catabolic process	43	7	0.87	105	2.1e-05	1
GO:1901293	nucleoside phosphate biosynthetic process	133	21	2.69	53	1.8e-13	1
GO:1901361	organic cyclic compound catabolic process	197	7	3.98	315	0.10404	1
GO:1901564	organonitrogen compound metabolic process	2901	82	58.58	127	0.0002	1
GO:1901565	organonitrogen compound catabolic process	481	9	9.71	822	0.6413	1
GO:1901566	organonitrogen compound biosynthetic process	937	25	18.92	280	0.08963	1
GO:1901568	fatty acid derivative metabolic process	24	1	0.48	620	0.38748	1
GO:1901570	fatty acid derivative biosynthetic process	21	1	0.42	586	0.34873	1
GO:1901575	organic substance catabolic process	763	22	15.41	270	0.05632	1
GO:1901576	organic substance biosynthetic process	2263	41	45.7	958	0.81254	1
GO:1901606	alpha-amino acid catabolic process	40	2	0.81	430	0.19309	1
GO:1901607	alpha-amino acid biosynthetic process	39	1	0.79	758	0.5494	1
GO:1901615	organic hydroxy compound metabolic process	133	4	2.69	530	0.28148	1
GO:1901616	organic hydroxy compound catabolic process	17	1	0.34	539	0.29325	1
GO:1901617	organic hydroxy compound biosynthetic process	47	1	0.95	805	0.61754	1
GO:1901654	response to ketone	48	2	0.97	493	0.25275	1
GO:1901661	quinone metabolic process	11	1	0.22	448	0.20109	1
GO:1901663	quinone biosynthetic process	11	1	0.22	449	0.20109	1
GO:1901700	response to oxygen-containing compound	264	8	5.33	395	0.16528	1
GO:1901701	cellular response to oxygen-containing compound	119	2	2.4	870	0.69721	1
GO:1902115	regulation of organelle assembly	28	1	0.57	659	0.4356	1
GO:1902275	regulation of chromatin organization	103	1	2.08	1018	0.87908	1
GO:1902531	regulation of intracellular signal transduction	356	2	7.19	1251	0.99474	1
GO:1902532	negative regulation of intracellular signal transduction	95	1	1.92	999	0.8574	1
GO:1902600	proton transmembrane transport	56	14	1.13	54	3.2e-12	1
GO:1902652	secondary alcohol metabolic process	16	1	0.32	529	0.27866	1
GO:1902653	secondary alcohol biosynthetic process	10	1	0.2	426	0.18461	1
GO:1902679	negative regulation of RNA biosynthetic process	316	1	6.38	1301	0.99858	1
GO:1902680	positive regulation of RNA biosynthetic process	366	1	7.39	1323	0.99951	1
GO:1902692	regulation of neuroblast proliferation	41	4	0.83	204	0.00911	1
GO:1902743	regulation of lamellipodium organization	17	1	0.34	540	0.29325	1
GO:1902850	microtubule cytoskeleton organization involved in mitosis	92	1	1.86	989	0.84831	1
GO:1902903	regulation of supramolecular fiber organization	90	1	1.82	984	0.84193	1
GO:1903046	meiotic cell cycle process	189	1	3.82	1180	0.97965	1
GO:1903047	mitotic cell cycle process	308	3	6.22	1110	0.95136	1
GO:1903169	regulation of calcium ion transmembrane transport	7	1	0.14	362	0.13311	1
GO:1903429	regulation of cell maturation	32	1	0.65	699	0.47996	1
GO:1903506	regulation of nucleic acid-templated transcription	1033	7	20.86	1353	0.99994	1
GO:1903507	negative regulation of nucleic acid-templated transcription	316	1	6.38	1302	0.99858	1
GO:1903508	positive regulation of nucleic acid-templated transcription	366	1	7.39	1324	0.99951	1
GO:1903509	liposaccharide metabolic process	60	1	1.21	879	0.70707	1
GO:1904062	regulation of cation transmembrane transport	17	1	0.34	541	0.29325	1
GO:1904396	regulation of neuromuscular junction development	104	1	2.1	1020	0.88155	1
GO:1904659	glucose transmembrane transport	20	1	0.4	575	0.33528	1
GO:1905114	cell surface receptor signaling pathway involved in cell-cell signaling	117	1	2.36	1048	0.90943	1
GO:1905268	negative regulation of chromatin organization	21	1	0.42	587	0.34873	1
GO:1905269	positive regulation of chromatin organization	42	1	0.85	778	0.57626	1
GO:1905952	regulation of lipid localization	38	1	0.77	756	0.54008	1
GO:1905954	positive regulation of lipid localization	12	1	0.24	459	0.21724	1
GO:1990542	mitochondrial transmembrane transport	56	3	1.13	314	0.10347	1
GO:2000026	regulation of multicellular organismal development	470	7	9.49	985	0.84378	1
GO:2000112	regulation of cellular macromolecule biosynthetic process	1183	7	23.89	1372	1	1
GO:2000113	negative regulation of cellular macromolecule biosynthetic process	391	1	7.9	1332	0.99971	1
GO:2000116	regulation of cysteine-type endopeptidase activity	32	1	0.65	700	0.47996	1
GO:2000145	regulation of cell motility	36	1	0.73	737	0.52085	1
GO:2000177	regulation of neural precursor cell proliferation	42	4	0.85	206	0.00991	1
GO:2000178	negative regulation of neural precursor cell proliferation	30	4	0.61	168	0.00293	1
GO:2000241	regulation of reproductive process	75	1	1.51	938	0.78476	1
GO:2000242	negative regulation of reproductive process	12	1	0.24	460	0.21724	1
GO:2000647	negative regulation of stem cell proliferation	35	4	0.71	188	0.00517	1
GO:2001056	positive regulation of cysteine-type endopeptidase activity	26	1	0.53	633	0.41203	1
GO:2001141	regulation of RNA biosynthetic process	1033	7	20.86	1354	0.99994	1
GO:2001251	negative regulation of chromosome organization	40	1	0.81	764	0.55854	1
GO:2001252	positive regulation of chromosome organization	52	1	1.05	831	0.65481	1
GO:0000002	mitochondrial genome maintenance	9	0	0.18	1385	1	1
GO:0000022	mitotic spindle elongation	10	0	0.2	1386	1	1
GO:0000027	ribosomal large subunit assembly	22	0	0.44	1387	1	1
GO:0000028	ribosomal small subunit assembly	23	0	0.46	1388	1	1
GO:0000038	very long-chain fatty acid metabolic process	22	0	0.44	1389	1	1
GO:0000041	transition metal ion transport	33	0	0.67	1390	1	1
GO:0000045	autophagosome assembly	35	0	0.71	1391	1	1
GO:0000054	ribosomal subunit export from nucleus	13	0	0.26	1392	1	1
GO:0000055	ribosomal large subunit export from nucleus	7	0	0.14	1393	1	1
GO:0000060	protein import into nucleus, translocation	14	0	0.28	1394	1	1
GO:0000070	mitotic sister chromatid segregation	102	0	2.06	1395	1	1
GO:0000076	DNA replication checkpoint	14	0	0.28	1396	1	1
GO:0000079	regulation of cyclin-dependent protein serine/threonine kinase activity	17	0	0.34	1397	1	1
GO:0000082	G1/S transition of mitotic cell cycle	35	0	0.71	1398	1	1
GO:0000086	G2/M transition of mitotic cell cycle	35	0	0.71	1399	1	1
GO:0000096	sulfur amino acid metabolic process	21	0	0.42	1400	1	1
GO:0000097	sulfur amino acid biosynthetic process	11	0	0.22	1401	1	1
GO:0000132	establishment of mitotic spindle orientation	19	0	0.38	1402	1	1
GO:0000184	nuclear-transcribed mRNA catabolic process, nonsense-mediated decay	17	0	0.34	1403	1	1
GO:0000186	activation of MAPKK activity	7	0	0.14	1404	1	1
GO:0000187	activation of MAPK activity	9	0	0.18	1405	1	1
GO:0000209	protein polyubiquitination	87	0	1.76	1406	1	1
GO:0000212	meiotic spindle organization	38	0	0.77	1407	1	1
GO:0000245	spliceosomal complex assembly	23	0	0.46	1408	1	1
GO:0000266	mitochondrial fission	13	0	0.26	1409	1	1
GO:0000270	peptidoglycan metabolic process	9	0	0.18	1410	1	1
GO:0000288	nuclear-transcribed mRNA catabolic process, deadenylation-dependent decay	33	0	0.67	1411	1	1
GO:0000289	nuclear-transcribed mRNA poly(A) tail shortening	15	0	0.3	1412	1	1
GO:0000290	deadenylation-dependent decapping of nuclear-transcribed mRNA	6	0	0.12	1413	1	1
GO:0000291	nuclear-transcribed mRNA catabolic process, exonucleolytic	10	0	0.2	1414	1	1
GO:0000305	response to oxygen radical	6	0	0.12	1415	1	1
GO:0000335	negative regulation of transposition, DNA-mediated	6	0	0.12	1416	1	1
GO:0000337	regulation of transposition, DNA-mediated	6	0	0.12	1417	1	1
GO:0000338	protein deneddylation	10	0	0.2	1418	1	1
GO:0000380	alternative mRNA splicing, via spliceosome	81	0	1.64	1419	1	1
GO:0000381	regulation of alternative mRNA splicing, via spliceosome	81	0	1.64	1420	1	1
GO:0000387	spliceosomal snRNP assembly	18	0	0.36	1421	1	1
GO:0000393	spliceosomal conformational changes to generate catalytic conformation	5	0	0.1	1422	1	1
GO:0000394	RNA splicing, via endonucleolytic cleavage and ligation	6	0	0.12	1423	1	1
GO:0000413	protein peptidyl-prolyl isomerization	26	0	0.53	1424	1	1
GO:0000422	autophagy of mitochondrion	31	0	0.63	1425	1	1
GO:0000447	endonucleolytic cleavage in ITS1 to separate SSU-rRNA from 5.8S rRNA and LSU-rRNA from tricistronic ...	8	0	0.16	1426	1	1
GO:0000459	exonucleolytic trimming involved in rRNA processing	5	0	0.1	1427	1	1
GO:0000460	maturation of 5.8S rRNA	28	0	0.57	1428	1	1
GO:0000462	maturation of SSU-rRNA from tricistronic rRNA transcript (SSU-rRNA, 5.8S rRNA, LSU-rRNA)	38	0	0.77	1429	1	1
GO:0000463	maturation of LSU-rRNA from tricistronic rRNA transcript (SSU-rRNA, 5.8S rRNA, LSU-rRNA)	8	0	0.16	1430	1	1
GO:0000466	maturation of 5.8S rRNA from tricistronic rRNA transcript (SSU-rRNA, 5.8S rRNA, LSU-rRNA)	16	0	0.32	1431	1	1
GO:0000467	exonucleolytic trimming to generate mature 3'-end of 5.8S rRNA from tricistronic rRNA transcript (SS...	5	0	0.1	1432	1	1
GO:0000469	cleavage involved in rRNA processing	22	0	0.44	1433	1	1
GO:0000470	maturation of LSU-rRNA	24	0	0.48	1434	1	1
GO:0000478	endonucleolytic cleavage involved in rRNA processing	13	0	0.26	1435	1	1
GO:0000479	endonucleolytic cleavage of tricistronic rRNA transcript (SSU-rRNA, 5.8S rRNA, LSU-rRNA)	12	0	0.24	1436	1	1
GO:0000491	small nucleolar ribonucleoprotein complex assembly	5	0	0.1	1437	1	1
GO:0000723	telomere maintenance	30	0	0.61	1438	1	1
GO:0000726	non-recombinational repair	12	0	0.24	1439	1	1
GO:0000727	double-strand break repair via break-induced replication	6	0	0.12	1440	1	1
GO:0000729	DNA double-strand break processing	6	0	0.12	1441	1	1
GO:0000731	DNA synthesis involved in DNA repair	12	0	0.24	1442	1	1
GO:0000737	DNA catabolic process, endonucleolytic	18	0	0.36	1443	1	1
GO:0000819	sister chromatid segregation	114	0	2.3	1444	1	1
GO:0000912	assembly of actomyosin apparatus involved in cytokinesis	20	0	0.4	1445	1	1
GO:0000915	actomyosin contractile ring assembly	20	0	0.4	1446	1	1
GO:0000916	actomyosin contractile ring contraction	12	0	0.24	1447	1	1
GO:0000956	nuclear-transcribed mRNA catabolic process	62	0	1.25	1448	1	1
GO:0000959	mitochondrial RNA metabolic process	20	0	0.4	1449	1	1
GO:0000963	mitochondrial RNA processing	8	0	0.16	1450	1	1
GO:0000966	RNA 5'-end processing	10	0	0.2	1451	1	1
GO:0000972	transcription-dependent tethering of RNA polymerase II gene DNA at nuclear periphery	7	0	0.14	1452	1	1
GO:0001101	response to acid chemical	16	0	0.32	1453	1	1
GO:0001109	promoter clearance during DNA-templated transcription	7	0	0.14	1454	1	1
GO:0001111	promoter clearance from RNA polymerase II promoter	7	0	0.14	1455	1	1
GO:0001112	DNA-templated transcriptional open complex formation	7	0	0.14	1456	1	1
GO:0001113	transcriptional open complex formation at RNA polymerase II promoter	7	0	0.14	1457	1	1
GO:0001120	protein-DNA complex remodeling	7	0	0.14	1458	1	1
GO:0001173	DNA-templated transcriptional start site selection	9	0	0.18	1459	1	1
GO:0001174	transcriptional start site selection at RNA polymerase II promoter	9	0	0.18	1460	1	1
GO:0001178	regulation of transcriptional start site selection at RNA polymerase II promoter	8	0	0.16	1461	1	1
GO:0001522	pseudouridine synthesis	13	0	0.26	1462	1	1
GO:0001539	cilium or flagellum-dependent cell motility	16	0	0.32	1463	1	1
GO:0001573	ganglioside metabolic process	7	0	0.14	1464	1	1
GO:0001578	microtubule bundle formation	52	0	1.05	1465	1	1
GO:0001655	urogenital system development	66	0	1.33	1466	1	1
GO:0001672	regulation of chromatin assembly or disassembly	16	0	0.32	1467	1	1
GO:0001676	long-chain fatty acid metabolic process	8	0	0.16	1468	1	1
GO:0001678	cellular glucose homeostasis	6	0	0.12	1469	1	1
GO:0001682	tRNA 5'-leader removal	6	0	0.12	1470	1	1
GO:0001700	embryonic development via the syncytial blastoderm	167	0	3.37	1471	1	1
GO:0001703	gastrulation with mouth forming first	32	0	0.65	1472	1	1
GO:0001704	formation of primary germ layer	31	0	0.63	1473	1	1
GO:0001706	endoderm formation	6	0	0.12	1474	1	1
GO:0001707	mesoderm formation	26	0	0.53	1475	1	1
GO:0001708	cell fate specification	77	0	1.55	1476	1	1
GO:0001709	cell fate determination	127	0	2.56	1477	1	1
GO:0001710	mesodermal cell fate commitment	12	0	0.24	1478	1	1
GO:0001731	formation of translation preinitiation complex	10	0	0.2	1479	1	1
GO:0001742	oenocyte differentiation	8	0	0.16	1480	1	1
GO:0001746	Bolwig's organ morphogenesis	7	0	0.14	1481	1	1
GO:0001752	compound eye photoreceptor fate commitment	49	0	0.99	1482	1	1
GO:0001764	neuron migration	6	0	0.12	1483	1	1
GO:0001775	cell activation	7	0	0.14	1484	1	1
GO:0001838	embryonic epithelial tube formation	5	0	0.1	1485	1	1
GO:0001885	endothelial cell development	10	0	0.2	1486	1	1
GO:0001934	positive regulation of protein phosphorylation	146	0	2.95	1487	1	1
GO:0001941	postsynaptic membrane organization	16	0	0.32	1488	1	1
GO:0001952	regulation of cell-matrix adhesion	6	0	0.12	1489	1	1
GO:0002011	morphogenesis of an epithelial sheet	6	0	0.12	1490	1	1
GO:0002027	regulation of heart rate	13	0	0.26	1491	1	1
GO:0002028	regulation of sodium ion transport	8	0	0.16	1492	1	1
GO:0002052	positive regulation of neuroblast proliferation	9	0	0.18	1493	1	1
GO:0002097	tRNA wobble base modification	14	0	0.28	1494	1	1
GO:0002098	tRNA wobble uridine modification	13	0	0.26	1495	1	1
GO:0002118	aggressive behavior	19	0	0.38	1496	1	1
GO:0002121	inter-male aggressive behavior	16	0	0.32	1497	1	1
GO:0002181	cytoplasmic translation	118	0	2.38	1498	1	1
GO:0002182	cytoplasmic translational elongation	6	0	0.12	1499	1	1
GO:0002183	cytoplasmic translational initiation	13	0	0.26	1500	1	1
GO:0002218	activation of innate immune response	18	0	0.36	1501	1	1
GO:0002221	pattern recognition receptor signaling pathway	12	0	0.24	1502	1	1
GO:0002224	toll-like receptor signaling pathway	11	0	0.22	1503	1	1
GO:0002225	positive regulation of antimicrobial peptide production	29	0	0.59	1504	1	1
GO:0002230	positive regulation of defense response to virus by host	11	0	0.22	1505	1	1
GO:0002237	response to molecule of bacterial origin	13	0	0.26	1506	1	1
GO:0002251	organ or tissue specific immune response	14	0	0.28	1507	1	1
GO:0002253	activation of immune response	19	0	0.38	1508	1	1
GO:0002385	mucosal immune response	14	0	0.28	1509	1	1
GO:0002440	production of molecular mediator of immune response	48	0	0.97	1510	1	1
GO:0002520	immune system development	91	0	1.84	1511	1	1
GO:0002684	positive regulation of immune system process	84	0	1.7	1512	1	1
GO:0002697	regulation of immune effector process	59	0	1.19	1513	1	1
GO:0002698	negative regulation of immune effector process	5	0	0.1	1514	1	1
GO:0002699	positive regulation of immune effector process	29	0	0.59	1515	1	1
GO:0002700	regulation of production of molecular mediator of immune response	46	0	0.93	1516	1	1
GO:0002701	negative regulation of production of molecular mediator of immune response	5	0	0.1	1517	1	1
GO:0002702	positive regulation of production of molecular mediator of immune response	29	0	0.59	1518	1	1
GO:0002755	MyD88-dependent toll-like receptor signaling pathway	10	0	0.2	1519	1	1
GO:0002757	immune response-activating signal transduction	15	0	0.3	1520	1	1
GO:0002758	innate immune response-activating signal transduction	15	0	0.3	1521	1	1
GO:0002759	regulation of antimicrobial humoral response	51	0	1.03	1522	1	1
GO:0002760	positive regulation of antimicrobial humoral response	29	0	0.59	1523	1	1
GO:0002764	immune response-regulating signaling pathway	18	0	0.36	1524	1	1
GO:0002775	antimicrobial peptide production	47	0	0.95	1525	1	1
GO:0002777	antimicrobial peptide biosynthetic process	37	0	0.75	1526	1	1
GO:0002778	antibacterial peptide production	22	0	0.44	1527	1	1
GO:0002780	antibacterial peptide biosynthetic process	22	0	0.44	1528	1	1
GO:0002781	antifungal peptide production	10	0	0.2	1529	1	1
GO:0002783	antifungal peptide biosynthetic process	7	0	0.14	1530	1	1
GO:0002784	regulation of antimicrobial peptide production	45	0	0.91	1531	1	1
GO:0002786	regulation of antibacterial peptide production	22	0	0.44	1532	1	1
GO:0002788	regulation of antifungal peptide production	10	0	0.2	1533	1	1
GO:0002790	peptide secretion	81	0	1.64	1534	1	1
GO:0002791	regulation of peptide secretion	31	0	0.63	1535	1	1
GO:0002792	negative regulation of peptide secretion	9	0	0.18	1536	1	1
GO:0002793	positive regulation of peptide secretion	15	0	0.3	1537	1	1
GO:0002803	positive regulation of antibacterial peptide production	19	0	0.38	1538	1	1
GO:0002804	positive regulation of antifungal peptide production	10	0	0.2	1539	1	1
GO:0002805	regulation of antimicrobial peptide biosynthetic process	37	0	0.75	1540	1	1
GO:0002807	positive regulation of antimicrobial peptide biosynthetic process	25	0	0.5	1541	1	1
GO:0002808	regulation of antibacterial peptide biosynthetic process	22	0	0.44	1542	1	1
GO:0002810	regulation of antifungal peptide biosynthetic process	7	0	0.14	1543	1	1
GO:0002812	biosynthetic process of antibacterial peptides active against Gram-negative bacteria	14	0	0.28	1544	1	1
GO:0002813	regulation of biosynthetic process of antibacterial peptides active against Gram-negative bacteria	14	0	0.28	1545	1	1
GO:0002831	regulation of response to biotic stimulus	73	0	1.47	1546	1	1
GO:0002832	negative regulation of response to biotic stimulus	15	0	0.3	1547	1	1
GO:0002833	positive regulation of response to biotic stimulus	33	0	0.67	1548	1	1
GO:0002920	regulation of humoral immune response	52	0	1.05	1549	1	1
GO:0002921	negative regulation of humoral immune response	10	0	0.2	1550	1	1
GO:0002922	positive regulation of humoral immune response	29	0	0.59	1551	1	1
GO:0003007	heart morphogenesis	35	0	0.71	1552	1	1
GO:0003014	renal system process	23	0	0.46	1553	1	1
GO:0003156	regulation of animal organ formation	9	0	0.18	1554	1	1
GO:0003158	endothelium development	10	0	0.2	1555	1	1
GO:0003333	amino acid transmembrane transport	36	0	0.73	1556	1	1
GO:0003341	cilium movement	32	0	0.65	1557	1	1
GO:0003381	epithelial cell morphogenesis involved in gastrulation	11	0	0.22	1558	1	1
GO:0003382	epithelial cell morphogenesis	27	0	0.55	1559	1	1
GO:0003383	apical constriction	20	0	0.4	1560	1	1
GO:0003384	apical constriction involved in gastrulation	11	0	0.22	1561	1	1
GO:0003401	axis elongation	8	0	0.16	1562	1	1
GO:0005984	disaccharide metabolic process	11	0	0.22	1563	1	1
GO:0005991	trehalose metabolic process	10	0	0.2	1564	1	1
GO:0006000	fructose metabolic process	7	0	0.14	1565	1	1
GO:0006011	UDP-glucose metabolic process	8	0	0.16	1566	1	1
GO:0006012	galactose metabolic process	10	0	0.2	1567	1	1
GO:0006013	mannose metabolic process	10	0	0.2	1568	1	1
GO:0006020	inositol metabolic process	10	0	0.2	1569	1	1
GO:0006024	glycosaminoglycan biosynthetic process	12	0	0.24	1570	1	1
GO:0006027	glycosaminoglycan catabolic process	9	0	0.18	1571	1	1
GO:0006029	proteoglycan metabolic process	20	0	0.4	1572	1	1
GO:0006044	N-acetylglucosamine metabolic process	8	0	0.16	1573	1	1
GO:0006047	UDP-N-acetylglucosamine metabolic process	6	0	0.12	1574	1	1
GO:0006144	purine nucleobase metabolic process	20	0	0.4	1575	1	1
GO:0006145	purine nucleobase catabolic process	6	0	0.12	1576	1	1
GO:0006152	purine nucleoside catabolic process	12	0	0.24	1577	1	1
GO:0006154	adenosine catabolic process	7	0	0.14	1578	1	1
GO:0006171	cAMP biosynthetic process	18	0	0.36	1579	1	1
GO:0006182	cGMP biosynthetic process	22	0	0.44	1580	1	1
GO:0006183	GTP biosynthetic process	5	0	0.1	1581	1	1
GO:0006213	pyrimidine nucleoside metabolic process	12	0	0.24	1582	1	1
GO:0006220	pyrimidine nucleotide metabolic process	16	0	0.32	1583	1	1
GO:0006221	pyrimidine nucleotide biosynthetic process	16	0	0.32	1584	1	1
GO:0006241	CTP biosynthetic process	5	0	0.1	1585	1	1
GO:0006260	DNA replication	89	0	1.8	1586	1	1
GO:0006261	DNA-dependent DNA replication	73	0	1.47	1587	1	1
GO:0006264	mitochondrial DNA replication	5	0	0.1	1588	1	1
GO:0006265	DNA topological change	5	0	0.1	1589	1	1
GO:0006270	DNA replication initiation	20	0	0.4	1590	1	1
GO:0006271	DNA strand elongation involved in DNA replication	14	0	0.28	1591	1	1
GO:0006272	leading strand elongation	7	0	0.14	1592	1	1
GO:0006273	lagging strand elongation	6	0	0.12	1593	1	1
GO:0006275	regulation of DNA replication	25	0	0.5	1594	1	1
GO:0006277	DNA amplification	20	0	0.4	1595	1	1
GO:0006278	RNA-dependent DNA biosynthetic process	5	0	0.1	1596	1	1
GO:0006282	regulation of DNA repair	16	0	0.32	1597	1	1
GO:0006284	base-excision repair	11	0	0.22	1598	1	1
GO:0006289	nucleotide-excision repair	26	0	0.53	1599	1	1
GO:0006303	double-strand break repair via nonhomologous end joining	9	0	0.18	1600	1	1
GO:0006304	DNA modification	10	0	0.2	1601	1	1
GO:0006308	DNA catabolic process	23	0	0.46	1602	1	1
GO:0006309	apoptotic DNA fragmentation	16	0	0.32	1603	1	1
GO:0006312	mitotic recombination	5	0	0.1	1604	1	1
GO:0006313	transposition, DNA-mediated	6	0	0.12	1605	1	1
GO:0006323	DNA packaging	99	0	2	1606	1	1
GO:0006333	chromatin assembly or disassembly	50	0	1.01	1607	1	1
GO:0006334	nucleosome assembly	27	0	0.55	1608	1	1
GO:0006336	DNA replication-independent nucleosome assembly	7	0	0.14	1609	1	1
GO:0006342	chromatin silencing	104	0	2.1	1610	1	1
GO:0006346	methylation-dependent chromatin silencing	8	0	0.16	1611	1	1
GO:0006348	chromatin silencing at telomere	10	0	0.2	1612	1	1
GO:0006352	DNA-templated transcription, initiation	95	0	1.92	1613	1	1
GO:0006353	DNA-templated transcription, termination	6	0	0.12	1614	1	1
GO:0006354	DNA-templated transcription, elongation	42	0	0.85	1615	1	1
GO:0006356	regulation of transcription by RNA polymerase I	7	0	0.14	1616	1	1
GO:0006360	transcription by RNA polymerase I	14	0	0.28	1617	1	1
GO:0006367	transcription initiation from RNA polymerase II promoter	83	0	1.68	1618	1	1
GO:0006368	transcription elongation from RNA polymerase II promoter	38	0	0.77	1619	1	1
GO:0006376	mRNA splice site selection	9	0	0.18	1620	1	1
GO:0006378	mRNA polyadenylation	26	0	0.53	1621	1	1
GO:0006379	mRNA cleavage	19	0	0.38	1622	1	1
GO:0006383	transcription by RNA polymerase III	18	0	0.36	1623	1	1
GO:0006384	transcription initiation from RNA polymerase III promoter	6	0	0.12	1624	1	1
GO:0006390	mitochondrial transcription	8	0	0.16	1625	1	1
GO:0006398	mRNA 3'-end processing by stem-loop binding and cleavage	7	0	0.14	1626	1	1
GO:0006399	tRNA metabolic process	116	0	2.34	1627	1	1
GO:0006400	tRNA modification	47	0	0.95	1628	1	1
GO:0006401	RNA catabolic process	90	0	1.82	1629	1	1
GO:0006402	mRNA catabolic process	77	0	1.55	1630	1	1
GO:0006405	RNA export from nucleus	70	0	1.41	1631	1	1
GO:0006406	mRNA export from nucleus	39	0	0.79	1632	1	1
GO:0006412	translation	422	0	8.52	1633	1	1
GO:0006413	translational initiation	63	0	1.27	1634	1	1
GO:0006414	translational elongation	29	0	0.59	1635	1	1
GO:0006415	translational termination	7	0	0.14	1636	1	1
GO:0006417	regulation of translation	147	0	2.97	1637	1	1
GO:0006418	tRNA aminoacylation for protein translation	40	0	0.81	1638	1	1
GO:0006446	regulation of translational initiation	18	0	0.36	1639	1	1
GO:0006448	regulation of translational elongation	7	0	0.14	1640	1	1
GO:0006465	signal peptide processing	9	0	0.18	1641	1	1
GO:0006469	negative regulation of protein kinase activity	28	0	0.57	1642	1	1
GO:0006471	protein ADP-ribosylation	5	0	0.1	1643	1	1
GO:0006474	N-terminal protein amino acid acetylation	11	0	0.22	1644	1	1
GO:0006476	protein deacetylation	12	0	0.24	1645	1	1
GO:0006482	protein demethylation	9	0	0.18	1646	1	1
GO:0006486	protein glycosylation	101	0	2.04	1647	1	1
GO:0006487	protein N-linked glycosylation	35	0	0.71	1648	1	1
GO:0006488	dolichol-linked oligosaccharide biosynthetic process	8	0	0.16	1649	1	1
GO:0006490	oligosaccharide-lipid intermediate biosynthetic process	12	0	0.24	1650	1	1
GO:0006491	N-glycan processing	18	0	0.36	1651	1	1
GO:0006493	protein O-linked glycosylation	51	0	1.03	1652	1	1
GO:0006497	protein lipidation	65	0	1.31	1653	1	1
GO:0006501	C-terminal protein lipidation	5	0	0.1	1654	1	1
GO:0006505	GPI anchor metabolic process	32	0	0.65	1655	1	1
GO:0006506	GPI anchor biosynthetic process	30	0	0.61	1656	1	1
GO:0006509	membrane protein ectodomain proteolysis	7	0	0.14	1657	1	1
GO:0006511	ubiquitin-dependent protein catabolic process	260	0	5.25	1658	1	1
GO:0006513	protein monoubiquitination	7	0	0.14	1659	1	1
GO:0006515	protein quality control for misfolded or incompletely synthesized proteins	14	0	0.28	1660	1	1
GO:0006517	protein deglycosylation	15	0	0.3	1661	1	1
GO:0006525	arginine metabolic process	8	0	0.16	1662	1	1
GO:0006528	asparagine metabolic process	5	0	0.1	1663	1	1
GO:0006534	cysteine metabolic process	9	0	0.18	1664	1	1
GO:0006537	glutamate biosynthetic process	5	0	0.1	1665	1	1
GO:0006541	glutamine metabolic process	8	0	0.16	1666	1	1
GO:0006551	leucine metabolic process	5	0	0.1	1667	1	1
GO:0006555	methionine metabolic process	17	0	0.34	1668	1	1
GO:0006563	L-serine metabolic process	5	0	0.1	1669	1	1
GO:0006568	tryptophan metabolic process	5	0	0.1	1670	1	1
GO:0006570	tyrosine metabolic process	7	0	0.14	1671	1	1
GO:0006576	cellular biogenic amine metabolic process	18	0	0.36	1672	1	1
GO:0006582	melanin metabolic process	51	0	1.03	1673	1	1
GO:0006584	catecholamine metabolic process	17	0	0.34	1674	1	1
GO:0006586	indolalkylamine metabolic process	5	0	0.1	1675	1	1
GO:0006595	polyamine metabolic process	5	0	0.1	1676	1	1
GO:0006606	protein import into nucleus	66	0	1.33	1677	1	1
GO:0006607	NLS-bearing protein import into nucleus	16	0	0.32	1678	1	1
GO:0006610	ribosomal protein import into nucleus	6	0	0.12	1679	1	1
GO:0006612	protein targeting to membrane	37	0	0.75	1680	1	1
GO:0006613	cotranslational protein targeting to membrane	12	0	0.24	1681	1	1
GO:0006614	SRP-dependent cotranslational protein targeting to membrane	10	0	0.2	1682	1	1
GO:0006616	SRP-dependent cotranslational protein targeting to membrane, translocation	5	0	0.1	1683	1	1
GO:0006623	protein targeting to vacuole	13	0	0.26	1684	1	1
GO:0006625	protein targeting to peroxisome	7	0	0.14	1685	1	1
GO:0006650	glycerophospholipid metabolic process	89	0	1.8	1686	1	1
GO:0006655	phosphatidylglycerol biosynthetic process	6	0	0.12	1687	1	1
GO:0006661	phosphatidylinositol biosynthetic process	38	0	0.77	1688	1	1
GO:0006662	glycerol ether metabolic process	10	0	0.2	1689	1	1
GO:0006672	ceramide metabolic process	23	0	0.46	1690	1	1
GO:0006677	glycosylceramide metabolic process	6	0	0.12	1691	1	1
GO:0006687	glycosphingolipid metabolic process	21	0	0.42	1692	1	1
GO:0006688	glycosphingolipid biosynthetic process	9	0	0.18	1693	1	1
GO:0006689	ganglioside catabolic process	7	0	0.14	1694	1	1
GO:0006714	sesquiterpenoid metabolic process	7	0	0.14	1695	1	1
GO:0006716	juvenile hormone metabolic process	7	0	0.14	1696	1	1
GO:0006718	juvenile hormone biosynthetic process	5	0	0.1	1697	1	1
GO:0006720	isoprenoid metabolic process	23	0	0.46	1698	1	1
GO:0006721	terpenoid metabolic process	13	0	0.26	1699	1	1
GO:0006723	cuticle hydrocarbon biosynthetic process	5	0	0.1	1700	1	1
GO:0006726	eye pigment biosynthetic process	35	0	0.71	1701	1	1
GO:0006727	ommochrome biosynthetic process	17	0	0.34	1702	1	1
GO:0006730	one-carbon metabolic process	17	0	0.34	1703	1	1
GO:0006749	glutathione metabolic process	50	0	1.01	1704	1	1
GO:0006751	glutathione catabolic process	6	0	0.12	1705	1	1
GO:0006760	folic acid-containing compound metabolic process	13	0	0.26	1706	1	1
GO:0006766	vitamin metabolic process	16	0	0.32	1707	1	1
GO:0006767	water-soluble vitamin metabolic process	14	0	0.28	1708	1	1
GO:0006813	potassium ion transport	54	0	1.09	1709	1	1
GO:0006814	sodium ion transport	36	0	0.73	1710	1	1
GO:0006825	copper ion transport	9	0	0.18	1711	1	1
GO:0006826	iron ion transport	10	0	0.2	1712	1	1
GO:0006829	zinc ion transport	13	0	0.26	1713	1	1
GO:0006835	dicarboxylic acid transport	21	0	0.42	1714	1	1
GO:0006848	pyruvate transport	5	0	0.1	1715	1	1
GO:0006855	drug transmembrane transport	15	0	0.3	1716	1	1
GO:0006865	amino acid transport	45	0	0.91	1717	1	1
GO:0006869	lipid transport	68	0	1.37	1718	1	1
GO:0006878	cellular copper ion homeostasis	6	0	0.12	1719	1	1
GO:0006879	cellular iron ion homeostasis	10	0	0.2	1720	1	1
GO:0006882	cellular zinc ion homeostasis	10	0	0.2	1721	1	1
GO:0006883	cellular sodium ion homeostasis	8	0	0.16	1722	1	1
GO:0006884	cell volume homeostasis	6	0	0.12	1723	1	1
GO:0006887	exocytosis	101	0	2.04	1724	1	1
GO:0006888	ER to Golgi vesicle-mediated transport	66	0	1.33	1725	1	1
GO:0006890	retrograde vesicle-mediated transport, Golgi to ER	20	0	0.4	1726	1	1
GO:0006891	intra-Golgi vesicle-mediated transport	27	0	0.55	1727	1	1
GO:0006892	post-Golgi vesicle-mediated transport	37	0	0.75	1728	1	1
GO:0006893	Golgi to plasma membrane transport	24	0	0.48	1729	1	1
GO:0006895	Golgi to endosome transport	5	0	0.1	1730	1	1
GO:0006896	Golgi to vacuole transport	8	0	0.16	1731	1	1
GO:0006898	receptor-mediated endocytosis	33	0	0.67	1732	1	1
GO:0006900	vesicle budding from membrane	18	0	0.36	1733	1	1
GO:0006901	vesicle coating	5	0	0.1	1734	1	1
GO:0006903	vesicle targeting	16	0	0.32	1735	1	1
GO:0006904	vesicle docking involved in exocytosis	37	0	0.75	1736	1	1
GO:0006906	vesicle fusion	70	0	1.41	1737	1	1
GO:0006909	phagocytosis	62	0	1.25	1738	1	1
GO:0006911	phagocytosis, engulfment	12	0	0.24	1739	1	1
GO:0006921	cellular component disassembly involved in execution phase of apoptosis	16	0	0.32	1740	1	1
GO:0006954	inflammatory response	5	0	0.1	1741	1	1
GO:0006959	humoral immune response	109	0	2.2	1742	1	1
GO:0006963	positive regulation of antibacterial peptide biosynthetic process	19	0	0.38	1743	1	1
GO:0006964	positive regulation of biosynthetic process of antibacterial peptides active against Gram-negative b...	12	0	0.24	1744	1	1
GO:0006967	positive regulation of antifungal peptide biosynthetic process	7	0	0.14	1745	1	1
GO:0006970	response to osmotic stress	13	0	0.26	1746	1	1
GO:0006984	ER-nucleus signaling pathway	8	0	0.16	1747	1	1
GO:0006991	response to sterol depletion	6	0	0.12	1748	1	1
GO:0006995	cellular response to nitrogen starvation	6	0	0.12	1749	1	1
GO:0006997	nucleus organization	72	0	1.45	1750	1	1
GO:0006998	nuclear envelope organization	16	0	0.32	1751	1	1
GO:0006999	nuclear pore organization	11	0	0.22	1752	1	1
GO:0007000	nucleolus organization	5	0	0.1	1753	1	1
GO:0007004	telomere maintenance via telomerase	5	0	0.1	1754	1	1
GO:0007009	plasma membrane organization	26	0	0.53	1755	1	1
GO:0007018	microtubule-based movement	143	0	2.89	1756	1	1
GO:0007020	microtubule nucleation	20	0	0.4	1757	1	1
GO:0007021	tubulin complex assembly	6	0	0.12	1758	1	1
GO:0007026	negative regulation of microtubule depolymerization	10	0	0.2	1759	1	1
GO:0007029	endoplasmic reticulum organization	25	0	0.5	1760	1	1
GO:0007030	Golgi organization	85	0	1.72	1761	1	1
GO:0007031	peroxisome organization	17	0	0.34	1762	1	1
GO:0007032	endosome organization	15	0	0.3	1763	1	1
GO:0007033	vacuole organization	59	0	1.19	1764	1	1
GO:0007034	vacuolar transport	45	0	0.91	1765	1	1
GO:0007035	vacuolar acidification	18	0	0.36	1766	1	1
GO:0007040	lysosome organization	20	0	0.4	1767	1	1
GO:0007041	lysosomal transport	19	0	0.38	1768	1	1
GO:0007042	lysosomal lumen acidification	5	0	0.1	1769	1	1
GO:0007043	cell-cell junction assembly	64	0	1.29	1770	1	1
GO:0007050	cell cycle arrest	5	0	0.1	1771	1	1
GO:0007053	spindle assembly involved in male meiosis	8	0	0.16	1772	1	1
GO:0007056	spindle assembly involved in female meiosis	13	0	0.26	1773	1	1
GO:0007059	chromosome segregation	171	0	3.45	1774	1	1
GO:0007060	male meiosis chromosome segregation	11	0	0.22	1775	1	1
GO:0007062	sister chromatid cohesion	28	0	0.57	1776	1	1
GO:0007063	regulation of sister chromatid cohesion	5	0	0.1	1777	1	1
GO:0007064	mitotic sister chromatid cohesion	12	0	0.24	1778	1	1
GO:0007065	male meiosis sister chromatid cohesion	5	0	0.1	1779	1	1
GO:0007076	mitotic chromosome condensation	22	0	0.44	1780	1	1
GO:0007080	mitotic metaphase plate congression	12	0	0.24	1781	1	1
GO:0007088	regulation of mitotic nuclear division	64	0	1.29	1782	1	1
GO:0007091	metaphase/anaphase transition of mitotic cell cycle	31	0	0.63	1783	1	1
GO:0007094	mitotic spindle assembly checkpoint	14	0	0.28	1784	1	1
GO:0007095	mitotic G2 DNA damage checkpoint	10	0	0.2	1785	1	1
GO:0007096	regulation of exit from mitosis	11	0	0.22	1786	1	1
GO:0007097	nuclear migration	29	0	0.59	1787	1	1
GO:0007098	centrosome cycle	78	0	1.58	1788	1	1
GO:0007099	centriole replication	25	0	0.5	1789	1	1
GO:0007100	mitotic centrosome separation	12	0	0.24	1790	1	1
GO:0007110	meiosis I cytokinesis	16	0	0.32	1791	1	1
GO:0007111	meiosis II cytokinesis	12	0	0.24	1792	1	1
GO:0007112	male meiosis cytokinesis	34	0	0.69	1793	1	1
GO:0007113	endomitotic cell cycle	11	0	0.22	1794	1	1
GO:0007129	synapsis	6	0	0.12	1795	1	1
GO:0007130	synaptonemal complex assembly	6	0	0.12	1796	1	1
GO:0007135	meiosis II	11	0	0.22	1797	1	1
GO:0007140	male meiotic nuclear division	77	0	1.55	1798	1	1
GO:0007141	male meiosis I	11	0	0.22	1799	1	1
GO:0007143	female meiotic nuclear division	63	0	1.27	1800	1	1
GO:0007144	female meiosis I	6	0	0.12	1801	1	1
GO:0007147	female meiosis II	5	0	0.1	1802	1	1
GO:0007157	heterophilic cell-cell adhesion via plasma membrane cell adhesion molecules	25	0	0.5	1803	1	1
GO:0007158	neuron cell-cell adhesion	10	0	0.2	1804	1	1
GO:0007160	cell-matrix adhesion	18	0	0.36	1805	1	1
GO:0007162	negative regulation of cell adhesion	15	0	0.3	1806	1	1
GO:0007169	transmembrane receptor protein tyrosine kinase signaling pathway	173	0	3.49	1807	1	1
GO:0007173	epidermal growth factor receptor signaling pathway	67	0	1.35	1808	1	1
GO:0007176	regulation of epidermal growth factor-activated receptor activity	5	0	0.1	1809	1	1
GO:0007178	transmembrane receptor protein serine/threonine kinase signaling pathway	74	0	1.49	1810	1	1
GO:0007179	transforming growth factor beta receptor signaling pathway	22	0	0.44	1811	1	1
GO:0007187	G-protein coupled receptor signaling pathway, coupled to cyclic nucleotide second messenger	50	0	1.01	1812	1	1
GO:0007188	adenylate cyclase-modulating G-protein coupled receptor signaling pathway	46	0	0.93	1813	1	1
GO:0007189	adenylate cyclase-activating G-protein coupled receptor signaling pathway	31	0	0.63	1814	1	1
GO:0007191	adenylate cyclase-activating dopamine receptor signaling pathway	8	0	0.16	1815	1	1
GO:0007193	adenylate cyclase-inhibiting G-protein coupled receptor signaling pathway	23	0	0.46	1816	1	1
GO:0007200	phospholipase C-activating G-protein coupled receptor signaling pathway	15	0	0.3	1817	1	1
GO:0007204	positive regulation of cytosolic calcium ion concentration	16	0	0.32	1818	1	1
GO:0007205	protein kinase C-activating G-protein coupled receptor signaling pathway	5	0	0.1	1819	1	1
GO:0007210	serotonin receptor signaling pathway	5	0	0.1	1820	1	1
GO:0007211	octopamine or tyramine signaling pathway	6	0	0.12	1821	1	1
GO:0007212	dopamine receptor signaling pathway	13	0	0.26	1822	1	1
GO:0007215	glutamate receptor signaling pathway	9	0	0.18	1823	1	1
GO:0007216	G-protein coupled glutamate receptor signaling pathway	6	0	0.12	1824	1	1
GO:0007219	Notch signaling pathway	129	0	2.6	1825	1	1
GO:0007220	Notch receptor processing	13	0	0.26	1826	1	1
GO:0007221	positive regulation of transcription of Notch receptor target	6	0	0.12	1827	1	1
GO:0007224	smoothened signaling pathway	55	0	1.11	1828	1	1
GO:0007229	integrin-mediated signaling pathway	5	0	0.1	1829	1	1
GO:0007249	I-kappaB kinase/NF-kappaB signaling	6	0	0.12	1830	1	1
GO:0007254	JNK cascade	68	0	1.37	1831	1	1
GO:0007259	JAK-STAT cascade	43	0	0.87	1832	1	1
GO:0007264	small GTPase mediated signal transduction	224	0	4.52	1833	1	1
GO:0007265	Ras protein signal transduction	193	0	3.9	1834	1	1
GO:0007266	Rho protein signal transduction	53	0	1.07	1835	1	1
GO:0007269	neurotransmitter secretion	101	0	2.04	1836	1	1
GO:0007271	synaptic transmission, cholinergic	17	0	0.34	1837	1	1
GO:0007272	ensheathment of neurons	12	0	0.24	1838	1	1
GO:0007277	pole cell development	26	0	0.53	1839	1	1
GO:0007279	pole cell formation	17	0	0.34	1840	1	1
GO:0007280	pole cell migration	20	0	0.4	1841	1	1
GO:0007282	cystoblast division	17	0	0.34	1842	1	1
GO:0007283	spermatogenesis	231	0	4.66	1843	1	1
GO:0007286	spermatid development	99	0	2	1844	1	1
GO:0007288	sperm axoneme assembly	16	0	0.32	1845	1	1
GO:0007289	spermatid nucleus differentiation	16	0	0.32	1846	1	1
GO:0007291	sperm individualization	49	0	0.99	1847	1	1
GO:0007294	germarium-derived oocyte fate determination	26	0	0.53	1848	1	1
GO:0007296	vitellogenesis	9	0	0.18	1849	1	1
GO:0007299	ovarian follicle cell-cell adhesion	6	0	0.12	1850	1	1
GO:0007300	ovarian nurse cell to oocyte transport	33	0	0.67	1851	1	1
GO:0007301	female germline ring canal formation	10	0	0.2	1852	1	1
GO:0007303	cytoplasmic transport, nurse cell to oocyte	15	0	0.3	1853	1	1
GO:0007307	eggshell chorion gene amplification	18	0	0.36	1854	1	1
GO:0007310	oocyte dorsal/ventral axis specification	37	0	0.75	1855	1	1
GO:0007311	maternal specification of dorsal/ventral axis, oocyte, germ-line encoded	5	0	0.1	1856	1	1
GO:0007312	oocyte nucleus migration involved in oocyte dorsal/ventral axis specification	6	0	0.12	1857	1	1
GO:0007313	maternal specification of dorsal/ventral axis, oocyte, soma encoded	5	0	0.1	1858	1	1
GO:0007317	regulation of pole plasm oskar mRNA localization	22	0	0.44	1859	1	1
GO:0007318	pole plasm protein localization	11	0	0.22	1860	1	1
GO:0007319	negative regulation of oskar mRNA translation	6	0	0.12	1861	1	1
GO:0007320	insemination	27	0	0.55	1862	1	1
GO:0007338	single fertilization	23	0	0.46	1863	1	1
GO:0007348	regulation of syncytial blastoderm mitotic cell cycle	6	0	0.12	1864	1	1
GO:0007349	cellularization	94	0	1.9	1865	1	1
GO:0007354	zygotic determination of anterior/posterior axis, embryo	25	0	0.5	1866	1	1
GO:0007362	terminal region determination	21	0	0.42	1867	1	1
GO:0007365	periodic partitioning	41	0	0.83	1868	1	1
GO:0007366	periodic partitioning by pair rule gene	6	0	0.12	1869	1	1
GO:0007367	segment polarity determination	33	0	0.67	1870	1	1
GO:0007368	determination of left/right symmetry	9	0	0.18	1871	1	1
GO:0007369	gastrulation	75	0	1.51	1872	1	1
GO:0007370	ventral furrow formation	16	0	0.32	1873	1	1
GO:0007377	germ-band extension	8	0	0.16	1874	1	1
GO:0007379	segment specification	32	0	0.65	1875	1	1
GO:0007380	specification of segmental identity, head	12	0	0.24	1876	1	1
GO:0007386	compartment pattern specification	9	0	0.18	1877	1	1
GO:0007390	germ-band shortening	21	0	0.42	1878	1	1
GO:0007391	dorsal closure	101	0	2.04	1879	1	1
GO:0007392	initiation of dorsal closure	16	0	0.32	1880	1	1
GO:0007394	dorsal closure, elongation of leading edge cells	11	0	0.22	1881	1	1
GO:0007395	dorsal closure, spreading of leading edge cells	9	0	0.18	1882	1	1
GO:0007398	ectoderm development	26	0	0.53	1883	1	1
GO:0007400	neuroblast fate determination	19	0	0.38	1884	1	1
GO:0007402	ganglion mother cell fate determination	8	0	0.16	1885	1	1
GO:0007412	axon target recognition	11	0	0.22	1886	1	1
GO:0007413	axonal fasciculation	20	0	0.4	1887	1	1
GO:0007414	axonal defasciculation	11	0	0.22	1888	1	1
GO:0007415	defasciculation of motor neuron axon	7	0	0.14	1889	1	1
GO:0007418	ventral midline development	8	0	0.16	1890	1	1
GO:0007419	ventral cord development	70	0	1.41	1891	1	1
GO:0007422	peripheral nervous system development	80	0	1.62	1892	1	1
GO:0007425	epithelial cell fate determination, open tracheal system	6	0	0.12	1893	1	1
GO:0007428	primary branching, open tracheal system	15	0	0.3	1894	1	1
GO:0007432	salivary gland boundary specification	21	0	0.42	1895	1	1
GO:0007436	larval salivary gland morphogenesis	11	0	0.22	1896	1	1
GO:0007438	oenocyte development	7	0	0.14	1897	1	1
GO:0007439	ectodermal digestive tract development	8	0	0.16	1898	1	1
GO:0007440	foregut morphogenesis	10	0	0.2	1899	1	1
GO:0007442	hindgut morphogenesis	52	0	1.05	1900	1	1
GO:0007443	Malpighian tubule morphogenesis	40	0	0.81	1901	1	1
GO:0007445	determination of imaginal disc primordium	10	0	0.2	1902	1	1
GO:0007447	imaginal disc pattern formation	97	0	1.96	1903	1	1
GO:0007448	anterior/posterior pattern specification, imaginal disc	18	0	0.36	1904	1	1
GO:0007449	proximal/distal pattern formation, imaginal disc	19	0	0.38	1905	1	1
GO:0007450	dorsal/ventral pattern formation, imaginal disc	52	0	1.05	1906	1	1
GO:0007451	dorsal/ventral lineage restriction, imaginal disc	6	0	0.12	1907	1	1
GO:0007455	eye-antennal disc morphogenesis	38	0	0.77	1908	1	1
GO:0007458	progression of morphogenetic furrow involved in compound eye morphogenesis	9	0	0.18	1909	1	1
GO:0007460	R8 cell fate commitment	10	0	0.2	1910	1	1
GO:0007464	R3/R4 cell fate commitment	15	0	0.3	1911	1	1
GO:0007465	R7 cell fate commitment	19	0	0.38	1912	1	1
GO:0007469	antennal development	23	0	0.46	1913	1	1
GO:0007473	wing disc proximal/distal pattern formation	6	0	0.12	1914	1	1
GO:0007475	apposition of dorsal and ventral imaginal disc-derived wing surfaces	19	0	0.38	1915	1	1
GO:0007477	notum development	9	0	0.18	1916	1	1
GO:0007479	leg disc proximal/distal pattern formation	15	0	0.3	1917	1	1
GO:0007482	haltere development	13	0	0.26	1918	1	1
GO:0007483	genital disc morphogenesis	21	0	0.42	1919	1	1
GO:0007484	imaginal disc-derived genitalia development	28	0	0.57	1920	1	1
GO:0007485	imaginal disc-derived male genitalia development	25	0	0.5	1921	1	1
GO:0007486	imaginal disc-derived female genitalia development	8	0	0.16	1922	1	1
GO:0007487	analia development	6	0	0.12	1923	1	1
GO:0007488	histoblast morphogenesis	9	0	0.18	1924	1	1
GO:0007492	endoderm development	7	0	0.14	1925	1	1
GO:0007494	midgut development	28	0	0.57	1926	1	1
GO:0007501	mesodermal cell fate specification	7	0	0.14	1927	1	1
GO:0007503	fat body development	6	0	0.12	1928	1	1
GO:0007506	gonadal mesoderm development	7	0	0.14	1929	1	1
GO:0007509	mesoderm migration involved in gastrulation	12	0	0.24	1930	1	1
GO:0007516	hemocyte development	7	0	0.14	1931	1	1
GO:0007521	muscle cell fate determination	5	0	0.1	1932	1	1
GO:0007522	visceral muscle development	13	0	0.26	1933	1	1
GO:0007523	larval visceral muscle development	8	0	0.16	1934	1	1
GO:0007526	larval somatic muscle development	30	0	0.61	1935	1	1
GO:0007530	sex determination	28	0	0.57	1936	1	1
GO:0007538	primary sex determination	13	0	0.26	1937	1	1
GO:0007539	primary sex determination, soma	8	0	0.16	1938	1	1
GO:0007542	primary sex determination, germ-line	6	0	0.12	1939	1	1
GO:0007548	sex differentiation	93	0	1.88	1940	1	1
GO:0007549	dosage compensation	19	0	0.38	1941	1	1
GO:0007553	regulation of ecdysteroid metabolic process	6	0	0.12	1942	1	1
GO:0007554	regulation of ecdysteroid biosynthetic process	5	0	0.1	1943	1	1
GO:0007561	imaginal disc eversion	6	0	0.12	1944	1	1
GO:0007562	eclosion	18	0	0.36	1945	1	1
GO:0007563	regulation of eclosion	5	0	0.1	1946	1	1
GO:0007564	regulation of chitin-based cuticle tanning	12	0	0.24	1947	1	1
GO:0007584	response to nutrient	14	0	0.28	1948	1	1
GO:0007586	digestion	8	0	0.16	1949	1	1
GO:0007589	body fluid secretion	5	0	0.1	1950	1	1
GO:0007593	chitin-based cuticle sclerotization	35	0	0.71	1951	1	1
GO:0007599	hemostasis	11	0	0.22	1952	1	1
GO:0007601	visual perception	22	0	0.44	1953	1	1
GO:0007605	sensory perception of sound	58	0	1.17	1954	1	1
GO:0007611	learning or memory	158	0	3.19	1955	1	1
GO:0007612	learning	66	0	1.33	1956	1	1
GO:0007613	memory	111	0	2.24	1957	1	1
GO:0007614	short-term memory	25	0	0.5	1958	1	1
GO:0007615	anesthesia-resistant memory	11	0	0.22	1959	1	1
GO:0007616	long-term memory	69	0	1.39	1960	1	1
GO:0007617	mating behavior	112	0	2.26	1961	1	1
GO:0007618	mating	129	0	2.6	1962	1	1
GO:0007619	courtship behavior	66	0	1.33	1963	1	1
GO:0007620	copulation	33	0	0.67	1964	1	1
GO:0007621	negative regulation of female receptivity	18	0	0.36	1965	1	1
GO:0007622	rhythmic behavior	104	0	2.1	1966	1	1
GO:0007628	adult walking behavior	14	0	0.28	1967	1	1
GO:0007630	jump response	7	0	0.14	1968	1	1
GO:0007631	feeding behavior	44	0	0.89	1969	1	1
GO:0007632	visual behavior	23	0	0.46	1970	1	1
GO:0007634	optokinetic behavior	5	0	0.1	1971	1	1
GO:0007635	chemosensory behavior	75	0	1.51	1972	1	1
GO:0007638	mechanosensory behavior	11	0	0.22	1973	1	1
GO:0008016	regulation of heart contraction	24	0	0.48	1974	1	1
GO:0008033	tRNA processing	68	0	1.37	1975	1	1
GO:0008039	synaptic target recognition	45	0	0.91	1976	1	1
GO:0008045	motor neuron axon guidance	69	0	1.39	1977	1	1
GO:0008049	male courtship behavior	55	0	1.11	1978	1	1
GO:0008052	sensory organ boundary specification	19	0	0.38	1979	1	1
GO:0008055	ocellus pigment biosynthetic process	17	0	0.34	1980	1	1
GO:0008057	eye pigment granule organization	11	0	0.22	1981	1	1
GO:0008062	eclosion rhythm	10	0	0.2	1982	1	1
GO:0008063	Toll signaling pathway	44	0	0.89	1983	1	1
GO:0008064	regulation of actin polymerization or depolymerization	57	0	1.15	1984	1	1
GO:0008069	dorsal/ventral axis specification, ovarian follicular epithelium	13	0	0.26	1985	1	1
GO:0008078	mesodermal cell migration	15	0	0.3	1986	1	1
GO:0008088	axo-dendritic transport	37	0	0.75	1987	1	1
GO:0008089	anterograde axonal transport	10	0	0.2	1988	1	1
GO:0008090	retrograde axonal transport	9	0	0.18	1989	1	1
GO:0008101	decapentaplegic signaling pathway	21	0	0.42	1990	1	1
GO:0008103	oocyte microtubule cytoskeleton polarization	18	0	0.36	1991	1	1
GO:0008154	actin polymerization or depolymerization	67	0	1.35	1992	1	1
GO:0008156	negative regulation of DNA replication	9	0	0.18	1993	1	1
GO:0008203	cholesterol metabolic process	5	0	0.1	1994	1	1
GO:0008214	protein dealkylation	9	0	0.18	1995	1	1
GO:0008258	head involution	34	0	0.69	1996	1	1
GO:0008284	positive regulation of cell proliferation	61	0	1.23	1997	1	1
GO:0008286	insulin receptor signaling pathway	39	0	0.79	1998	1	1
GO:0008293	torso signaling pathway	28	0	0.57	1999	1	1
[truncated: 2,058 more rows]

## Sheet: HC
GO.ID	Term	Annotated	Significant	Expected	Rank in Fisher.classic	Fisher.classic	Fisher.weight01
GO:0034644	cellular response to UV	11	3	0.06	1	2.4e-05	2.4e-05
GO:0034605	cellular response to heat	34	3	0.18	4	0.00079	0.00079
GO:0009617	response to bacterium	210	3	1.13	110	0.10363	0.0079
GO:0006508	proteolysis	750	8	4.04	40	0.0459	0.01467
GO:0010038	response to metal ion	36	2	0.19	10	0.01598	0.01598
GO:0009415	response to water	5	1	0.03	12	0.02667	0.02667
GO:0044380	protein localization to cytoskeleton	5	1	0.03	13	0.02667	0.02667
GO:0051289	protein homotetramerization	5	1	0.03	14	0.02667	0.02667
GO:0051791	medium-chain fatty acid metabolic process	5	1	0.03	15	0.02667	0.02667
GO:0090163	establishment of epithelial cell planar polarity	5	1	0.03	16	0.02667	0.02667
GO:0002011	morphogenesis of an epithelial sheet	6	1	0.03	18	0.03193	0.03193
GO:0030335	positive regulation of cell migration	6	1	0.03	19	0.03193	0.03193
GO:0032233	positive regulation of actin filament bundle assembly	6	1	0.03	20	0.03193	0.03193
GO:0035074	pupation	6	1	0.03	21	0.03193	0.03193
GO:0038203	TORC2 signaling	6	1	0.03	22	0.03193	0.03193
GO:0071260	cellular response to mechanical stimulus	6	1	0.03	23	0.03193	0.03193
GO:0090251	protein localization involved in establishment of planar polarity	6	1	0.03	24	0.03193	0.03193
GO:0002065	columnar/cuboidal epithelial cell differentiation	281	2	1.52	408	0.45023	0.03223
GO:0017143	insecticide metabolic process	7	1	0.04	26	0.03715	0.03715
GO:0051492	regulation of stress fiber assembly	7	1	0.04	27	0.03715	0.03715
GO:0097206	nephrocyte filtration	7	1	0.04	28	0.03715	0.03715
GO:0010810	regulation of cell-substrate adhesion	8	1	0.04	34	0.04234	0.04234
GO:0019934	cGMP-mediated signaling	8	1	0.04	35	0.04234	0.04234
GO:0031573	intra-S DNA damage checkpoint	8	1	0.04	36	0.04234	0.04234
GO:1904262	negative regulation of TORC1 signaling	8	1	0.04	37	0.04234	0.04234
GO:0008340	determination of adult lifespan	150	3	0.81	41	0.04683	0.04683
GO:0034446	substrate adhesion-dependent cell spreading	9	1	0.05	42	0.04751	0.04751
GO:0060439	trachea morphogenesis	9	1	0.05	43	0.04751	0.04751
GO:0071236	cellular response to antibiotic	9	1	0.05	44	0.04751	0.04751
GO:2001235	positive regulation of apoptotic signaling pathway	9	1	0.05	45	0.04751	0.04751
GO:0055114	oxidation-reduction process	530	6	2.86	64	0.06409	0.05027
GO:0007095	mitotic G2 DNA damage checkpoint	10	1	0.05	50	0.05265	0.05265
GO:0007295	growth of a germarium-derived egg chamber	10	1	0.05	51	0.05265	0.05265
GO:0031000	response to caffeine	10	1	0.05	52	0.05265	0.05265
GO:0006284	base-excision repair	11	1	0.06	54	0.05777	0.05777
GO:2000377	regulation of reactive oxygen species metabolic process	11	1	0.06	55	0.05777	0.05777
GO:0016233	telomere capping	12	1	0.06	57	0.06285	0.06285
GO:0032981	mitochondrial respiratory chain complex I assembly	12	1	0.06	58	0.06285	0.06285
GO:0040034	regulation of development, heterochronic	12	1	0.06	59	0.06285	0.06285
GO:0042632	cholesterol homeostasis	13	1	0.07	65	0.06791	0.06791
GO:0060025	regulation of synaptic activity	13	1	0.07	66	0.06791	0.06791
GO:0007584	response to nutrient	14	1	0.08	71	0.07294	0.07294
GO:0030308	negative regulation of cell growth	14	1	0.08	72	0.07294	0.07294
GO:0035332	positive regulation of hippo signaling	14	1	0.08	73	0.07294	0.07294
GO:0009409	response to cold	15	1	0.08	75	0.07795	0.07795
GO:0046627	negative regulation of insulin receptor signaling pathway	15	1	0.08	76	0.07795	0.07795
GO:0002121	inter-male aggressive behavior	16	1	0.09	81	0.08293	0.08293
GO:0006309	apoptotic DNA fragmentation	16	1	0.09	82	0.08293	0.08293
GO:0035690	cellular response to drug	16	1	0.09	83	0.08293	0.08293
GO:0055070	copper ion homeostasis	16	1	0.09	84	0.08293	0.08293
GO:0045456	ecdysteroid biosynthetic process	17	1	0.09	91	0.08788	0.08788
GO:0032956	regulation of actin cytoskeleton organization	93	2	0.5	95	0.08946	0.0966
GO:0045785	positive regulation of cell adhesion	20	1	0.11	106	0.10258	0.10258
GO:0045792	negative regulation of cell size	20	1	0.11	107	0.10258	0.10258
GO:0046621	negative regulation of organ growth	20	1	0.11	108	0.10258	0.10258
GO:0051603	proteolysis involved in cellular protein catabolic process	299	2	1.61	423	0.48265	0.10358
GO:0006182	cGMP biosynthetic process	22	1	0.12	116	0.11225	0.11225
GO:0016180	snRNA processing	24	1	0.13	126	0.12182	0.12182
GO:2000331	regulation of terminal button organization	24	1	0.13	127	0.12182	0.12182
GO:0007099	centriole replication	25	1	0.13	131	0.12657	0.12657
GO:0006289	nucleotide-excision repair	26	1	0.14	137	0.13129	0.13129
GO:0010770	positive regulation of cell morphogenesis involved in differentiation	26	1	0.14	138	0.13129	0.13129
GO:0006096	glycolytic process	27	1	0.15	143	0.13599	0.13599
GO:0032008	positive regulation of TOR signaling	27	1	0.15	144	0.13599	0.13599
GO:0036335	intestinal stem cell homeostasis	27	1	0.15	145	0.13599	0.13599
GO:0046716	muscle cell cellular homeostasis	27	1	0.15	146	0.13599	0.13599
GO:0007494	midgut development	28	1	0.15	155	0.14066	0.14066
GO:0035069	larval midgut histolysis	28	1	0.15	156	0.14066	0.14066
GO:0071456	cellular response to hypoxia	28	1	0.15	157	0.14066	0.14066
GO:0042594	response to starvation	126	2	0.68	167	0.1476	0.1476
GO:0010508	positive regulation of autophagy	31	1	0.17	176	0.15453	0.15453
GO:0010952	positive regulation of peptidase activity	31	1	0.17	177	0.15453	0.15453
GO:0003012	muscle system process	34	1	0.18	189	0.16818	0.16818
GO:0008258	head involution	34	1	0.18	190	0.16818	0.16818
GO:0006120	mitochondrial electron transport, NADH to ubiquinone	35	1	0.19	193	0.17268	0.17268
GO:0015988	energy coupled proton transmembrane transport, against electrochemical gradient	36	1	0.19	201	0.17716	0.17716
GO:0035070	salivary gland histolysis	36	1	0.19	202	0.17716	0.17716
GO:0007186	G-protein coupled receptor signaling pathway	200	3	1.08	98	0.09279	0.18747
GO:0009408	response to heat	75	4	0.4	3	0.00069	0.18924
GO:0034599	cellular response to oxidative stress	44	1	0.24	241	0.21213	0.21213
GO:0045454	cell redox homeostasis	44	1	0.24	242	0.21213	0.21213
GO:0050830	defense response to Gram-positive bacterium	44	1	0.24	243	0.21213	0.21213
GO:0031146	SCF-dependent proteasomal ubiquitin-dependent protein catabolic process	47	1	0.25	251	0.22486	0.22486
GO:0006629	lipid metabolic process	424	4	2.29	222	0.19401	0.22917
GO:0061077	chaperone-mediated protein folding	49	1	0.26	255	0.23324	0.23324
GO:0007218	neuropeptide signaling pathway	51	1	0.27	265	0.24153	0.24153
GO:0051726	regulation of cell cycle	275	2	1.48	402	0.43919	0.24242
GO:0016999	antibiotic metabolic process	60	1	0.32	292	0.27776	0.27776
GO:0043547	positive regulation of GTPase activity	60	1	0.32	293	0.27776	0.27776
GO:0071407	cellular response to organic cyclic compound	61	1	0.33	294	0.28168	0.28168
GO:0055065	metal ion homeostasis	105	2	0.57	113	0.1097	0.2933
GO:0009060	aerobic respiration	65	1	0.35	311	0.29715	0.29715
GO:0045595	regulation of cell differentiation	316	2	1.7	435	0.51221	0.30653
GO:0006030	chitin metabolic process	76	1	0.41	340	0.33802	0.33802
GO:0006302	double-strand break repair	76	1	0.41	341	0.33802	0.33802
GO:0006979	response to oxidative stress	126	2	0.68	168	0.1476	0.35502
GO:0008285	negative regulation of cell proliferation	85	1	0.46	355	0.36972	0.36972
GO:0042060	wound healing	85	1	0.46	356	0.36972	0.36972
GO:0050804	modulation of chemical synaptic transmission	108	2	0.58	118	0.11494	0.39754
GO:0060271	cilium assembly	95	1	0.51	383	0.4032	0.4032
GO:0007391	dorsal closure	101	1	0.54	395	0.42244	0.42244
GO:0008152	metabolic process	5305	28	28.6	481	0.62428	0.42622
GO:0010623	programmed cell death involved in cell development	103	1	0.56	397	0.42872	0.42872
GO:0016042	lipid catabolic process	105	1	0.57	400	0.43493	0.43493
GO:0010033	response to organic substance	475	3	2.56	420	0.47576	0.46469
GO:0007298	border follicle cell migration	116	1	0.63	416	0.46793	0.46793
GO:0006811	ion transport	467	2	2.52	520	0.72495	0.48555
GO:0006520	cellular amino acid metabolic process	156	1	0.84	455	0.57275	0.57275
GO:0005975	carbohydrate metabolic process	263	2	1.42	391	0.41676	0.67587
GO:0007424	open tracheal system development	221	1	1.19	509	0.70149	0.70149
GO:0007417	central nervous system development	233	1	1.26	517	0.72068	0.72068
GO:0042325	regulation of phosphorylation	250	1	1.35	528	0.74582	0.74582
GO:0007476	imaginal disc-derived wing morphogenesis	256	1	1.38	530	0.75416	0.75416
GO:0048477	oogenesis	551	2	2.97	558	0.80616	0.77498
GO:0006955	immune response	288	1	1.55	554	0.79427	0.79427
GO:0007166	cell surface receptor signaling pathway	635	2	3.42	584	0.86576	0.88563
GO:0006357	regulation of transcription by RNA polymerase II	627	1	3.38	635	0.97003	0.97003
GO:0000003	reproduction	1287	2	6.94	665	0.99488	1
GO:0000075	cell cycle checkpoint	58	1	0.31	287	0.26986	1
GO:0000077	DNA damage checkpoint	34	1	0.18	191	0.16818	1
GO:0000086	G2/M transition of mitotic cell cycle	35	1	0.19	194	0.17268	1
GO:0000226	microtubule cytoskeleton organization	324	1	1.75	576	0.83175	1
GO:0000278	mitotic cell cycle	446	1	2.4	600	0.91541	1
GO:0000723	telomere maintenance	30	1	0.16	169	0.14993	1
GO:0000737	DNA catabolic process, endonucleolytic	18	1	0.1	99	0.09281	1
GO:0000902	cell morphogenesis	548	1	2.95	619	0.95274	1
GO:0000904	cell morphogenesis involved in differentiation	457	1	2.46	606	0.92053	1
GO:0001101	response to acid chemical	16	1	0.09	85	0.08293	1
GO:0001558	regulation of cell growth	72	1	0.39	329	0.32343	1
GO:0001666	response to hypoxia	50	1	0.27	264	0.2374	1
GO:0001667	ameboidal-type cell migration	172	1	0.93	472	0.60875	1
GO:0001700	embryonic development via the syncytial blastoderm	167	1	0.9	469	0.59783	1
GO:0001736	establishment of planar polarity	100	1	0.54	393	0.41928	1
GO:0001738	morphogenesis of a polarized epithelium	112	1	0.6	413	0.45616	1
GO:0002009	morphogenesis of an epithelium	552	3	2.98	460	0.57868	1
GO:0002064	epithelial cell development	306	1	1.65	562	0.81393	1
GO:0002066	columnar/cuboidal epithelial cell development	275	1	1.48	544	0.77881	1
GO:0002118	aggressive behavior	19	1	0.1	103	0.09771	1
GO:0002165	instar larval or pupal development	502	3	2.71	438	0.51316	1
GO:0002376	immune system process	428	1	2.31	598	0.90632	1
GO:0003006	developmental process involved in reproduction	749	2	4.04	605	0.92038	1
GO:0003008	system process	560	2	3.02	561	0.8135	1
GO:0003014	renal system process	23	1	0.12	120	0.11705	1
GO:0006022	aminoglycan metabolic process	104	1	0.56	398	0.43184	1
GO:0006040	amino sugar metabolic process	88	1	0.47	362	0.37995	1
GO:0006082	organic acid metabolic process	372	3	2.01	332	0.32484	1
GO:0006090	pyruvate metabolic process	41	1	0.22	226	0.19919	1
GO:0006091	generation of precursor metabolites and energy	192	2	1.04	291	0.27732	1
GO:0006119	oxidative phosphorylation	83	1	0.45	352	0.36281	1
GO:0006139	nucleobase-containing compound metabolic process	2219	8	11.96	611	0.93624	1
GO:0006163	purine nucleotide metabolic process	203	3	1.09	102	0.09599	1
GO:0006164	purine nucleotide biosynthetic process	106	2	0.57	115	0.11144	1
GO:0006165	nucleoside diphosphate phosphorylation	32	1	0.17	181	0.1591	1
GO:0006259	DNA metabolic process	295	3	1.59	244	0.21218	1
GO:0006281	DNA repair	171	2	0.92	262	0.2352	1
GO:0006308	DNA catabolic process	23	1	0.12	121	0.11705	1
GO:0006351	transcription, DNA-templated	1101	1	5.94	675	0.99822	1
GO:0006355	regulation of transcription, DNA-templated	1033	1	5.57	668	0.9973	1
GO:0006366	transcription by RNA polymerase II	671	1	3.62	641	0.97678	1
GO:0006396	RNA processing	552	1	2.98	621	0.95381	1
GO:0006457	protein folding	136	1	0.73	441	0.52316	1
GO:0006511	ubiquitin-dependent protein catabolic process	260	1	1.4	533	0.75956	1
GO:0006631	fatty acid metabolic process	92	1	0.5	375	0.39334	1
GO:0006694	steroid biosynthetic process	27	1	0.15	147	0.13599	1
GO:0006725	cellular aromatic compound metabolic process	2341	8	12.62	626	0.95818	1
GO:0006732	coenzyme metabolic process	135	1	0.73	440	0.52053	1
GO:0006733	oxidoreduction coenzyme metabolic process	54	1	0.29	274	0.2538	1
GO:0006753	nucleoside phosphate metabolic process	253	3	1.36	179	0.15538	1
GO:0006754	ATP biosynthetic process	56	1	0.3	280	0.26187	1
GO:0006757	ATP generation from ADP	27	1	0.15	148	0.13599	1
GO:0006793	phosphorus metabolic process	1023	4	5.52	567	0.8168	1
GO:0006796	phosphate-containing compound metabolic process	976	4	5.26	549	0.78601	1
GO:0006805	xenobiotic metabolic process	13	1	0.07	67	0.06791	1
GO:0006807	nitrogen compound metabolic process	4348	18	23.44	622	0.95414	1
GO:0006810	transport	1624	2	8.76	687	0.99924	1
GO:0006812	cation transport	265	1	1.43	535	0.76615	1
GO:0006914	autophagy	161	1	0.87	464	0.58434	1
GO:0006915	apoptotic process	282	2	1.52	410	0.45206	1
GO:0006921	cellular component disassembly involved in execution phase of apoptosis	16	1	0.09	86	0.08293	1
GO:0006928	movement of cell or subcellular component	658	2	3.55	588	0.87894	1
GO:0006950	response to stress	1109	10	5.98	69	0.06919	1
GO:0006952	defense response	357	1	1.92	582	0.86018	1
GO:0006974	cellular response to DNA damage stimulus	211	2	1.14	321	0.3154	1
GO:0006996	organelle organization	1699	6	9.16	601	0.91621	1
GO:0007005	mitochondrion organization	200	1	1.08	494	0.66473	1
GO:0007010	cytoskeleton organization	581	3	3.13	476	0.61418	1
GO:0007015	actin filament organization	137	1	0.74	442	0.52576	1
GO:0007017	microtubule-based process	420	1	2.26	596	0.90198	1
GO:0007049	cell cycle	684	3	3.69	519	0.72403	1
GO:0007093	mitotic cell cycle checkpoint	42	1	0.23	233	0.20352	1
GO:0007098	centrosome cycle	78	1	0.42	346	0.3452	1
GO:0007154	cell communication	1702	8	9.18	518	0.7215	1
GO:0007155	cell adhesion	180	1	0.97	483	0.62562	1
GO:0007163	establishment or maintenance of cell polarity	205	1	1.11	497	0.67387	1
GO:0007164	establishment of tissue polarity	100	1	0.54	394	0.41928	1
GO:0007165	signal transduction	1445	7	7.79	500	0.68028	1
GO:0007167	enzyme linked receptor protein signaling pathway	245	1	1.32	525	0.73867	1
GO:0007169	transmembrane receptor protein tyrosine kinase signaling pathway	173	1	0.93	473	0.6109	1
GO:0007267	cell-cell signaling	468	2	2.52	522	0.72606	1
GO:0007268	chemical synaptic transmission	279	2	1.5	404	0.44656	1
GO:0007275	multicellular organism development	2076	5	11.19	661	0.99315	1
GO:0007276	gamete generation	850	2	4.58	618	0.95085	1
GO:0007281	germ cell development	658	2	3.55	589	0.87894	1
GO:0007292	female gamete generation	611	2	3.29	579	0.85066	1
GO:0007297	ovarian follicle cell migration	126	1	0.68	429	0.49628	1
GO:0007346	regulation of mitotic cell cycle	176	1	0.95	478	0.61728	1
GO:0007399	nervous system development	1037	1	5.59	671	0.99736	1
GO:0007431	salivary gland development	126	1	0.68	430	0.49628	1
GO:0007435	salivary gland morphogenesis	95	1	0.51	384	0.4032	1
GO:0007444	imaginal disc development	532	1	2.87	616	0.94819	1
GO:0007472	wing disc morphogenesis	264	1	1.42	534	0.76485	1
GO:0007552	metamorphosis	433	2	2.33	501	0.68491	1
GO:0007560	imaginal disc morphogenesis	365	1	1.97	585	0.86633	1
GO:0007568	aging	157	3	0.85	49	0.05237	1
GO:0007610	behavior	531	1	2.86	615	0.9479	1
GO:0008104	protein localization	669	2	3.61	593	0.88482	1
GO:0008150	biological_process	9459	51	51	702	1	1
GO:0008202	steroid metabolic process	42	1	0.23	234	0.20352	1
GO:0008219	cell death	383	3	2.07	343	0.34126	1
GO:0008283	cell proliferation	322	1	1.74	571	0.82986	1
GO:0008286	insulin receptor signaling pathway	39	1	0.21	219	0.19045	1
GO:0008361	regulation of cell size	93	1	0.5	377	0.39665	1
GO:0008610	lipid biosynthetic process	174	1	0.94	474	0.61304	1
GO:0009056	catabolic process	924	6	4.98	366	0.38049	1
GO:0009057	macromolecule catabolic process	484	3	2.61	425	0.48837	1
GO:0009058	biosynthetic process	2286	4	12.33	689	0.9994	1
GO:0009059	macromolecule biosynthetic process	1788	1	9.64	701	0.99998	1
GO:0009108	coenzyme biosynthetic process	86	1	0.46	359	0.37315	1
GO:0009117	nucleotide metabolic process	250	3	1.35	174	0.15153	1
GO:0009123	nucleoside monophosphate metabolic process	163	2	0.88	246	0.21925	1
GO:0009124	nucleoside monophosphate biosynthetic process	75	1	0.4	338	0.3344	1
GO:0009126	purine nucleoside monophosphate metabolic process	153	2	0.82	228	0.19948	1
GO:0009127	purine nucleoside monophosphate biosynthetic process	66	1	0.36	314	0.30096	1
GO:0009132	nucleoside diphosphate metabolic process	35	1	0.19	195	0.17268	1
GO:0009135	purine nucleoside diphosphate metabolic process	29	1	0.16	161	0.14531	1
GO:0009141	nucleoside triphosphate metabolic process	154	2	0.83	230	0.20145	1
GO:0009142	nucleoside triphosphate biosynthetic process	64	1	0.35	306	0.29331	1
GO:0009144	purine nucleoside triphosphate metabolic process	149	2	0.8	220	0.19163	1
GO:0009145	purine nucleoside triphosphate biosynthetic process	61	1	0.33	295	0.28168	1
GO:0009150	purine ribonucleotide metabolic process	199	3	1.07	96	0.09174	1
GO:0009152	purine ribonucleotide biosynthetic process	104	2	0.56	112	0.10797	1
GO:0009156	ribonucleoside monophosphate biosynthetic process	71	1	0.38	325	0.31974	1
GO:0009161	ribonucleoside monophosphate metabolic process	159	2	0.86	240	0.21132	1
GO:0009165	nucleotide biosynthetic process	132	2	0.71	180	0.15888	1
GO:0009166	nucleotide catabolic process	41	1	0.22	227	0.19919	1
GO:0009167	purine ribonucleoside monophosphate metabolic process	153	2	0.82	229	0.19948	1
GO:0009168	purine ribonucleoside monophosphate biosynthetic process	66	1	0.36	315	0.30096	1
GO:0009179	purine ribonucleoside diphosphate metabolic process	29	1	0.16	162	0.14531	1
GO:0009185	ribonucleoside diphosphate metabolic process	29	1	0.16	163	0.14531	1
GO:0009187	cyclic nucleotide metabolic process	33	1	0.18	185	0.16365	1
GO:0009190	cyclic nucleotide biosynthetic process	27	1	0.15	149	0.13599	1
GO:0009199	ribonucleoside triphosphate metabolic process	149	2	0.8	221	0.19163	1
GO:0009201	ribonucleoside triphosphate biosynthetic process	62	1	0.33	301	0.28558	1
GO:0009205	purine ribonucleoside triphosphate metabolic process	148	2	0.8	217	0.18968	1
GO:0009206	purine ribonucleoside triphosphate biosynthetic process	61	1	0.33	296	0.28168	1
GO:0009259	ribonucleotide metabolic process	205	3	1.11	105	0.09815	1
GO:0009260	ribonucleotide biosynthetic process	110	2	0.59	123	0.11847	1
GO:0009266	response to temperature stimulus	126	4	0.68	7	0.00463	1
GO:0009314	response to radiation	179	3	0.97	70	0.07173	1
GO:0009404	toxin metabolic process	12	1	0.06	60	0.06285	1
GO:0009410	response to xenobiotic stimulus	36	1	0.19	203	0.17716	1
GO:0009411	response to UV	26	3	0.14	2	0.00035	1
GO:0009416	response to light stimulus	139	3	0.75	31	0.03875	1
GO:0009605	response to external stimulus	860	6	4.64	324	0.31718	1
GO:0009607	response to biotic stimulus	328	3	1.77	277	0.25963	1
GO:0009611	response to wounding	113	1	0.61	414	0.45912	1
GO:0009612	response to mechanical stimulus	35	1	0.19	196	0.17268	1
GO:0009628	response to abiotic stimulus	398	6	2.15	11	0.01944	1
GO:0009636	response to toxic substance	142	1	0.77	445	0.5386	1
GO:0009653	anatomical structure morphogenesis	1385	4	7.47	620	0.95296	1
GO:0009719	response to endogenous stimulus	214	1	1.15	505	0.6897	1
GO:0009725	response to hormone	127	1	0.68	432	0.49904	1
GO:0009790	embryo development	487	1	2.63	609	0.933	1
GO:0009791	post-embryonic development	566	3	3.05	468	0.59606	1
GO:0009792	embryo development ending in birth or egg hatching	171	1	0.92	471	0.60659	1
GO:0009886	post-embryonic animal morphogenesis	425	2	2.29	498	0.67484	1
GO:0009887	animal organ morphogenesis	698	1	3.76	646	0.98016	1
GO:0009888	tissue development	950	4	5.12	536	0.76736	1
GO:0009889	regulation of biosynthetic process	1235	1	6.66	686	0.99922	1
GO:0009893	positive regulation of metabolic process	741	2	4	602	0.91734	1
GO:0009894	regulation of catabolic process	183	1	0.99	486	0.63176	1
GO:0009896	positive regulation of catabolic process	87	1	0.47	360	0.37656	1
GO:0009966	regulation of signal transduction	718	3	3.87	531	0.75466	1
GO:0009967	positive regulation of signal transduction	323	3	1.74	273	0.25233	1
GO:0009968	negative regulation of signal transduction	287	1	1.55	553	0.79312	1
GO:0009987	cellular process	6627	29	35.73	652	0.98451	1
GO:0009991	response to extracellular stimulus	146	3	0.79	39	0.0438	1
GO:0010035	response to inorganic substance	55	2	0.3	25	0.0353	1
GO:0010243	response to organonitrogen compound	130	2	0.7	178	0.1551	1
GO:0010257	NADH dehydrogenase complex assembly	12	1	0.06	61	0.06285	1
GO:0010259	multicellular organism aging	153	3	0.82	48	0.04917	1
GO:0010389	regulation of G2/M transition of mitotic cell cycle	29	1	0.16	164	0.14531	1
GO:0010467	gene expression	2107	2	11.36	699	0.99996	1
GO:0010468	regulation of gene expression	1376	1	7.42	694	0.99968	1
GO:0010498	proteasomal protein catabolic process	214	1	1.15	506	0.6897	1
GO:0010506	regulation of autophagy	94	1	0.51	381	0.39993	1
GO:0010556	regulation of macromolecule biosynthetic process	1189	1	6.41	682	0.99896	1
GO:0010564	regulation of cell cycle process	148	1	0.8	451	0.55355	1
GO:0010604	positive regulation of macromolecule metabolic process	683	1	3.68	645	0.97835	1
GO:0010631	epithelial cell migration	157	1	0.85	456	0.57509	1
GO:0010638	positive regulation of organelle organization	131	1	0.71	434	0.5099	1
GO:0010646	regulation of cell communication	811	5	4.37	406	0.44689	1
GO:0010647	positive regulation of cell communication	344	3	1.85	299	0.28318	1
GO:0010648	negative regulation of cell communication	308	1	1.66	563	0.816	1
GO:0010720	positive regulation of cell development	88	1	0.47	363	0.37995	1
GO:0010769	regulation of cell morphogenesis involved in differentiation	72	1	0.39	330	0.32343	1
GO:0010817	regulation of hormone levels	67	1	0.36	318	0.30476	1
GO:0010941	regulation of cell death	275	1	1.48	545	0.77881	1
GO:0010942	positive regulation of cell death	89	1	0.48	368	0.38333	1
GO:0010948	negative regulation of cell cycle process	61	1	0.33	297	0.28168	1
GO:0010972	negative regulation of G2/M transition of mitotic cell cycle	17	1	0.09	92	0.08788	1
GO:0012501	programmed cell death	347	3	1.87	305	0.28762	1
GO:0014070	response to organic cyclic compound	122	2	0.66	154	0.14018	1
GO:0014074	response to purine-containing compound	12	1	0.06	62	0.06285	1
GO:0015672	monovalent inorganic cation transport	132	1	0.71	436	0.51258	1
GO:0015980	energy derivation by oxidation of organic compounds	151	1	0.81	452	0.56085	1
GO:0016043	cellular component organization	2575	8	13.88	648	0.98271	1
GO:0016049	cell growth	145	1	0.78	448	0.54613	1
GO:0016052	carbohydrate catabolic process	54	1	0.29	275	0.2538	1
GO:0016053	organic acid biosynthetic process	116	1	0.63	417	0.46793	1
GO:0016070	RNA metabolic process	1715	2	9.25	693	0.99955	1
GO:0016073	snRNA metabolic process	36	1	0.19	204	0.17716	1
GO:0016310	phosphorylation	590	3	3.18	482	0.6248	1
GO:0016331	morphogenesis of embryonic epithelium	116	1	0.63	418	0.46793	1
GO:0016477	cell migration	289	2	1.56	415	0.46478	1
GO:0017085	response to insecticide	18	1	0.1	100	0.09281	1
GO:0017144	drug metabolic process	353	4	1.9	125	0.12171	1
GO:0018130	heterocycle biosynthetic process	1363	3	7.35	651	0.98384	1
GO:0019219	regulation of nucleobase-containing compound metabolic process	1185	1	6.39	681	0.99894	1
GO:0019220	regulation of phosphate metabolic process	286	1	1.54	551	0.79196	1
GO:0019222	regulation of metabolic process	1906	3	10.28	683	0.99904	1
GO:0019359	nicotinamide nucleotide biosynthetic process	33	1	0.18	186	0.16365	1
GO:0019362	pyridine nucleotide metabolic process	43	1	0.23	236	0.20784	1
GO:0019363	pyridine nucleotide biosynthetic process	33	1	0.18	187	0.16365	1
GO:0019438	aromatic compound biosynthetic process	1360	3	7.33	649	0.98361	1
GO:0019439	aromatic compound catabolic process	189	2	1.02	290	0.2713	1
GO:0019538	protein metabolic process	2268	8	12.23	613	0.946	1
GO:0019637	organophosphate metabolic process	410	3	2.21	367	0.38147	1
GO:0019693	ribose phosphate metabolic process	210	3	1.13	111	0.10363	1
GO:0019725	cellular homeostasis	232	2	1.25	351	0.35701	1
GO:0019748	secondary metabolic process	91	1	0.49	371	0.39002	1
GO:0019752	carboxylic acid metabolic process	354	3	1.91	313	0.29801	1
GO:0019932	second-messenger-mediated signaling	71	1	0.38	326	0.31974	1
GO:0019935	cyclic-nucleotide-mediated signaling	49	1	0.26	256	0.23324	1
GO:0019941	modification-dependent protein catabolic process	267	1	1.44	537	0.76874	1
GO:0019953	sexual reproduction	963	2	5.19	636	0.9719	1
GO:0022402	cell cycle process	515	2	2.78	540	0.77428	1
GO:0022411	cellular component disassembly	130	1	0.7	433	0.50721	1
GO:0022412	cellular process involved in reproduction in multicellular organism	788	2	4.25	610	0.93377	1
GO:0022414	reproductive process	1070	2	5.77	650	0.98374	1
GO:0022603	regulation of anatomical structure morphogenesis	231	1	1.25	515	0.71757	1
GO:0022604	regulation of cell morphogenesis	134	1	0.72	439	0.5179	1
GO:0022607	cellular component assembly	1097	5	5.91	516	0.72032	1
GO:0022610	biological adhesion	181	1	0.98	485	0.62768	1
GO:0022612	gland morphogenesis	95	1	0.51	385	0.4032	1
GO:0022900	electron transport chain	88	1	0.47	364	0.37995	1
GO:0022904	respiratory electron transport chain	85	1	0.46	357	0.36972	1
GO:0023051	regulation of signaling	817	5	4.41	412	0.45341	1
GO:0023052	signaling	1673	8	9.02	510	0.70225	1
GO:0023056	positive regulation of signaling	344	3	1.85	300	0.28318	1
GO:0023057	negative regulation of signaling	308	1	1.66	564	0.816	1
GO:0030010	establishment of cell polarity	58	1	0.31	288	0.26986	1
GO:0030029	actin filament-based process	277	2	1.49	403	0.44288	1
GO:0030030	cell projection organization	626	1	3.38	634	0.96985	1
GO:0030031	cell projection assembly	157	1	0.85	457	0.57509	1
GO:0030036	actin cytoskeleton organization	262	2	1.41	388	0.41487	1
GO:0030038	contractile actin filament bundle assembly	9	1	0.05	46	0.04751	1
GO:0030154	cell differentiation	1535	3	8.28	660	0.99308	1
GO:0030155	regulation of cell adhesion	46	1	0.25	248	0.22064	1
GO:0030162	regulation of proteolysis	132	1	0.71	437	0.51258	1
GO:0030163	protein catabolic process	327	2	1.76	443	0.53076	1
GO:0030262	apoptotic nuclear changes	16	1	0.09	87	0.08293	1
GO:0030334	regulation of cell migration	35	1	0.19	197	0.17268	1
GO:0030707	ovarian follicle cell development	274	1	1.48	542	0.77758	1
GO:0030855	epithelial cell differentiation	347	2	1.87	453	0.56328	1
GO:0031023	microtubule organizing center organization	84	1	0.45	353	0.36627	1
GO:0031032	actomyosin structure organization	96	1	0.52	387	0.40645	1
GO:0031323	regulation of cellular metabolic process	1745	3	9.41	672	0.99768	1
GO:0031325	positive regulation of cellular metabolic process	697	2	3.76	595	0.89864	1
GO:0031326	regulation of cellular biosynthetic process	1232	1	6.64	685	0.9992	1
GO:0031329	regulation of cellular catabolic process	161	1	0.87	465	0.58434	1
GO:0031331	positive regulation of cellular catabolic process	72	1	0.39	331	0.32343	1
GO:0031570	DNA integrity checkpoint	37	1	0.2	209	0.18161	1
GO:0031572	G2 DNA damage checkpoint	12	1	0.06	63	0.06285	1
GO:0031589	cell-substrate adhesion	25	1	0.13	132	0.12657	1
GO:0031667	response to nutrient levels	144	3	0.78	33	0.04233	1
GO:0031929	TOR signaling	57	1	0.31	284	0.26588	1
GO:0032006	regulation of TOR signaling	42	1	0.23	235	0.20352	1
GO:0032007	negative regulation of TOR signaling	15	1	0.08	77	0.07795	1
GO:0032200	telomere organization	30	1	0.16	170	0.14993	1
GO:0032231	regulation of actin filament bundle assembly	11	1	0.06	56	0.05777	1
GO:0032268	regulation of cellular protein metabolic process	575	1	3.1	627	0.95953	1
GO:0032270	positive regulation of cellular protein metabolic process	274	1	1.48	543	0.77758	1
GO:0032501	multicellular organismal process	3123	6	16.84	698	0.99989	1
GO:0032502	developmental process	2482	6	13.38	667	0.99671	1
GO:0032504	multicellular organism reproduction	1188	2	6.41	659	0.99126	1
GO:0032535	regulation of cellular component size	159	1	0.86	462	0.57974	1
GO:0032774	RNA biosynthetic process	1102	1	5.94	677	0.99823	1
GO:0032787	monocarboxylic acid metabolic process	145	2	0.78	212	0.18384	1
GO:0032868	response to insulin	49	1	0.26	257	0.23324	1
GO:0032869	cellular response to insulin stimulus	47	1	0.25	252	0.22486	1
GO:0032870	cellular response to hormone stimulus	99	1	0.53	389	0.4161	1
GO:0032879	regulation of localization	385	1	2.08	591	0.88056	1
GO:0032970	regulation of actin filament-based process	95	2	0.51	97	0.09275	1
GO:0032989	cellular component morphogenesis	642	1	3.46	638	0.97252	1
GO:0033036	macromolecule localization	835	2	4.5	614	0.94714	1
GO:0033043	regulation of organelle organization	387	2	2.09	480	0.62354	1
GO:0033108	mitochondrial respiratory chain complex assembly	34	1	0.18	192	0.16818	1
GO:0033365	protein localization to organelle	213	1	1.15	504	0.68798	1
GO:0033554	cellular response to stress	564	6	3.04	80	0.08127	1
GO:0034220	ion transmembrane transport	268	1	1.44	539	0.77002	1
GO:0034404	nucleobase-containing small molecule biosynthetic process	69	1	0.37	320	0.31229	1
GO:0034470	ncRNA processing	236	1	1.27	521	0.72529	1
GO:0034613	cellular protein localization	526	2	2.84	547	0.78447	1
GO:0034622	cellular protein-containing complex assembly	456	1	2.46	604	0.92008	1
GO:0034641	cellular nitrogen compound metabolic process	2686	8	14.48	657	0.989	1
GO:0034645	cellular macromolecule biosynthetic process	1765	1	9.52	700	0.99997	1
GO:0034654	nucleobase-containing compound biosynthetic process	1299	3	7	644	0.9781	1
GO:0034655	nucleobase-containing compound catabolic process	169	2	0.91	254	0.2312	1
GO:0034660	ncRNA metabolic process	305	1	1.64	560	0.81289	1
GO:0034754	cellular hormone metabolic process	35	1	0.19	198	0.17268	1
GO:0035107	appendage morphogenesis	311	1	1.68	568	0.81906	1
GO:0035114	imaginal disc-derived appendage morphogenesis	308	1	1.66	565	0.816	1
GO:0035120	post-embryonic appendage morphogenesis	300	1	1.62	559	0.80759	1
GO:0035209	pupal development	16	1	0.09	88	0.08293	1
GO:0035220	wing disc development	358	1	1.93	583	0.86096	1
GO:0035239	tube morphogenesis	464	1	2.5	607	0.92363	1
GO:0035265	organ growth	70	1	0.38	322	0.31602	1
GO:0035272	exocrine system development	126	1	0.68	431	0.49628	1
GO:0035295	tube development	660	2	3.56	590	0.88003	1
GO:0035329	hippo signaling	36	1	0.19	205	0.17716	1
GO:0035330	regulation of hippo signaling	28	1	0.15	158	0.14066	1
GO:0035556	intracellular signal transduction	646	3	3.48	502	0.6865	1
GO:0036270	response to diuretic	10	1	0.05	53	0.05265	1
GO:0036293	response to decreased oxygen levels	55	1	0.3	276	0.25785	1
GO:0036294	cellular response to decreased oxygen levels	30	1	0.16	171	0.14993	1
GO:0038202	TORC1 signaling	38	1	0.2	214	0.18604	1
GO:0040007	growth	423	2	2.28	496	0.67228	1
GO:0040008	regulation of growth	285	1	1.54	550	0.7908	1
GO:0040011	locomotion	609	2	3.28	578	0.84934	1
GO:0040012	regulation of locomotion	62	1	0.33	302	0.28558	1
GO:0040017	positive regulation of locomotion	19	1	0.1	104	0.09771	1
GO:0042127	regulation of cell proliferation	204	1	1.1	495	0.67206	1
GO:0042180	cellular ketone metabolic process	49	1	0.26	258	0.23324	1
GO:0042181	ketone biosynthetic process	28	1	0.15	159	0.14066	1
GO:0042221	response to chemical	937	4	5.05	532	0.75759	1
GO:0042445	hormone metabolic process	51	1	0.27	266	0.24153	1
GO:0042446	hormone biosynthetic process	29	1	0.16	165	0.14531	1
GO:0042493	response to drug	172	2	0.93	263	0.2372	1
GO:0042592	homeostatic process	436	6	2.35	17	0.02889	1
GO:0042742	defense response to bacterium	185	1	1	487	0.6358	1
GO:0042773	ATP synthesis coupled electron transport	76	1	0.41	342	0.33802	1
GO:0042775	mitochondrial ATP synthesis coupled electron transport	75	1	0.4	339	0.3344	1
GO:0042866	pyruvate biosynthetic process	27	1	0.15	150	0.13599	1
GO:0042981	regulation of apoptotic process	217	1	1.17	508	0.6948	1
GO:0043065	positive regulation of apoptotic process	62	1	0.33	303	0.28558	1
GO:0043067	regulation of programmed cell death	243	1	1.31	523	0.73575	1
GO:0043068	positive regulation of programmed cell death	81	1	0.44	349	0.35582	1
GO:0043085	positive regulation of catalytic activity	200	2	1.08	310	0.29338	1
GO:0043087	regulation of GTPase activity	91	1	0.49	372	0.39002	1
GO:0043149	stress fiber assembly	8	1	0.04	38	0.04234	1
GO:0043161	proteasome-mediated ubiquitin-dependent protein catabolic process	199	1	1.07	493	0.66287	1
GO:0043170	macromolecule metabolic process	3879	14	20.91	653	0.98467	1
GO:0043207	response to external biotic stimulus	328	3	1.77	278	0.25963	1
GO:0043279	response to alkaloid	25	1	0.13	133	0.12657	1
GO:0043434	response to peptide hormone	51	1	0.27	267	0.24153	1
GO:0043436	oxoacid metabolic process	371	3	2	328	0.32335	1
GO:0043632	modification-dependent macromolecule catabolic process	273	1	1.47	541	0.77634	1
GO:0043933	protein-containing complex subunit organization	616	2	3.32	581	0.85393	1
GO:0044085	cellular component biogenesis	1265	5	6.82	573	0.8303	1
GO:0044087	regulation of cellular component biogenesis	291	1	1.57	556	0.79768	1
GO:0044089	positive regulation of cellular component biogenesis	125	1	0.67	427	0.49352	1
GO:0044093	positive regulation of molecular function	230	2	1.24	347	0.35307	1
GO:0044237	cellular metabolic process	4543	15	24.49	673	0.99785	1
GO:0044238	primary metabolic process	4543	22	24.49	557	0.7997	1
GO:0044248	cellular catabolic process	841	5	4.53	422	0.47934	1
GO:0044249	cellular biosynthetic process	2233	4	12.04	684	0.9992	1
GO:0044255	cellular lipid metabolic process	323	1	1.74	575	0.83081	1
GO:0044257	cellular protein catabolic process	302	2	1.63	424	0.48794	1
GO:0044260	cellular macromolecule metabolic process	3068	6	16.54	696	0.99985	1
GO:0044265	cellular macromolecule catabolic process	416	3	2.24	373	0.39036	1
GO:0044267	cellular protein metabolic process	1907	2	10.28	697	0.99986	1
GO:0044270	cellular nitrogen compound catabolic process	185	2	1	283	0.26326	1
GO:0044271	cellular nitrogen compound biosynthetic process	1782	3	9.61	674	0.9981	1
GO:0044281	small molecule metabolic process	782	6	4.22	268	0.24336	1
GO:0044283	small molecule biosynthetic process	216	2	1.16	335	0.32537	1
GO:0044703	multi-organism reproductive process	963	2	5.19	637	0.9719	1
GO:0044770	cell cycle phase transition	111	1	0.6	411	0.45317	1
GO:0044772	mitotic cell cycle phase transition	106	1	0.57	401	0.43801	1
GO:0044773	mitotic DNA damage checkpoint	20	1	0.11	109	0.10258	1
GO:0044774	mitotic DNA integrity checkpoint	23	1	0.12	122	0.11705	1
GO:0044782	cilium organization	101	1	0.54	396	0.42244	1
GO:0044818	mitotic G2/M transition checkpoint	15	1	0.08	78	0.07795	1
GO:0044839	cell cycle G2/M phase transition	38	1	0.2	215	0.18604	1
GO:0045333	cellular respiration	125	1	0.67	428	0.49352	1
GO:0045455	ecdysteroid metabolic process	27	1	0.15	151	0.13599	1
GO:0045597	positive regulation of cell differentiation	93	1	0.5	378	0.39665	1
GO:0045786	negative regulation of cell cycle	94	1	0.51	382	0.39993	1
GO:0045862	positive regulation of proteolysis	57	1	0.31	285	0.26588	1
GO:0045926	negative regulation of growth	99	1	0.53	390	0.4161	1
GO:0045930	negative regulation of mitotic cell cycle	61	1	0.33	298	0.28168	1
GO:0046031	ADP metabolic process	29	1	0.16	166	0.14531	1
GO:0046034	ATP metabolic process	142	2	0.77	208	0.17802	1
GO:0046068	cGMP metabolic process	25	1	0.13	134	0.12657	1
GO:0046390	ribose phosphate biosynthetic process	110	2	0.59	124	0.11847	1
GO:0046394	carboxylic acid biosynthetic process	116	1	0.63	419	0.46793	1
GO:0046434	organophosphate catabolic process	64	1	0.35	307	0.29331	1
GO:0046483	heterocycle metabolic process	2291	8	12.35	617	0.95012	1
GO:0046496	nicotinamide nucleotide metabolic process	43	1	0.23	237	0.20784	1
GO:0046620	regulation of organ growth	56	1	0.3	281	0.26187	1
GO:0046626	regulation of insulin receptor signaling pathway	24	1	0.13	128	0.12182	1
GO:0046677	response to antibiotic	81	1	0.44	350	0.35582	1
GO:0046700	heterocycle catabolic process	187	2	1.01	286	0.26728	1
GO:0046939	nucleotide phosphorylation	33	1	0.18	188	0.16365	1
GO:0048468	cell development	1293	3	6.97	643	0.97747	1
GO:0048513	animal organ development	1116	1	6.02	678	0.99837	1
GO:0048518	positive regulation of biological process	1310	4	7.06	612	0.93628	1
GO:0048519	negative regulation of biological process	1265	2	6.82	662	0.99422	1
GO:0048522	positive regulation of cellular process	1157	4	6.24	594	0.88564	1
GO:0048523	negative regulation of cellular process	1095	2	5.9	656	0.98572	1
GO:0048563	post-embryonic animal organ morphogenesis	365	1	1.97	586	0.86633	1
GO:0048565	digestive tract development	93	1	0.5	379	0.39665	1
GO:0048569	post-embryonic animal organ development	427	1	2.3	597	0.90579	1
GO:0048583	regulation of response to stimulus	911	3	4.91	592	0.88114	1
GO:0048584	positive regulation of response to stimulus	417	3	2.25	374	0.39184	1
GO:0048585	negative regulation of response to stimulus	336	1	1.81	577	0.84269	1
GO:0048589	developmental growth	336	2	1.81	447	0.54559	1
GO:0048598	embryonic morphogenesis	215	1	1.16	507	0.69141	1
GO:0048609	multicellular organismal reproductive process	969	2	5.22	639	0.97274	1
GO:0048638	regulation of developmental growth	208	1	1.12	499	0.67923	1
GO:0048640	negative regulation of developmental growth	73	1	0.39	336	0.32711	1
GO:0048707	instar larval or pupal morphogenesis	414	2	2.23	492	0.66058	1
GO:0048729	tissue morphogenesis	568	3	3.06	470	0.5985	1
GO:0048731	system development	1622	3	8.75	666	0.99557	1
GO:0048732	gland development	174	1	0.94	475	0.61304	1
GO:0048736	appendage development	320	1	1.73	570	0.82794	1
GO:0048737	imaginal disc-derived appendage development	315	1	1.7	569	0.82306	1
GO:0048856	anatomical structure development	2366	6	12.76	663	0.99432	1
GO:0048869	cellular developmental process	1582	3	8.53	664	0.99455	1
GO:0048870	cell motility	333	2	1.8	446	0.54068	1
GO:0048872	homeostasis of number of cells	28	1	0.15	160	0.14066	1
GO:0048878	chemical homeostasis	250	3	1.35	175	0.15153	1
GO:0050789	regulation of biological process	3476	12	18.74	654	0.98505	1
GO:0050790	regulation of catalytic activity	349	2	1.88	454	0.56645	1
GO:0050793	regulation of developmental process	644	2	3.47	587	0.87106	1
GO:0050794	regulation of cellular process	3202	12	17.26	628	0.95996	1
GO:0050801	ion homeostasis	155	2	0.84	231	0.20342	1
GO:0050803	regulation of synapse structure or activity	163	2	0.88	247	0.21925	1
GO:0050807	regulation of synapse organization	139	1	0.75	444	0.53094	1
GO:0050808	synapse organization	275	1	1.48	546	0.77881	1
GO:0050896	response to stimulus	2618	16	14.12	334	0.32535	1
GO:0051017	actin filament bundle assembly	32	1	0.17	182	0.1591	1
GO:0051093	negative regulation of developmental process	180	1	0.97	484	0.62562	1
GO:0051094	positive regulation of developmental process	187	1	1.01	490	0.63979	1
GO:0051128	regulation of cellular component organization	743	2	4.01	603	0.91811	1
GO:0051130	positive regulation of cellular component organization	250	1	1.35	529	0.74582	1
GO:0051171	regulation of nitrogen compound metabolic process	1682	2	9.07	691	0.99946	1
GO:0051173	positive regulation of nitrogen compound metabolic process	672	1	3.62	642	0.97692	1
GO:0051174	regulation of phosphorus metabolic process	286	1	1.54	552	0.79196	1
GO:0051179	localization	2110	6	11.38	647	0.98252	1
GO:0051186	cofactor metabolic process	230	1	1.24	514	0.716	1
GO:0051188	cofactor biosynthetic process	104	1	0.56	399	0.43184	1
GO:0051234	establishment of localization	1678	2	9.05	690	0.99945	1
GO:0051239	regulation of multicellular organismal process	648	1	3.49	640	0.97346	1
GO:0051241	negative regulation of multicellular organismal process	175	1	0.94	477	0.61516	1
GO:0051246	regulation of protein metabolic process	615	1	3.32	630	0.96787	1
GO:0051247	positive regulation of protein metabolic process	289	1	1.56	555	0.79541	1
GO:0051252	regulation of RNA metabolic process	1132	1	6.1	679	0.99852	1
GO:0051259	protein complex oligomerization	40	1	0.22	223	0.19483	1
GO:0051260	protein homooligomerization	24	1	0.13	129	0.12182	1
GO:0051262	protein tetramerization	9	1	0.05	47	0.04751	1
GO:0051270	regulation of cellular component movement	58	1	0.31	289	0.26986	1
GO:0051272	positive regulation of cellular component movement	17	1	0.09	93	0.08788	1
GO:0051276	chromosome organization	560	1	3.02	624	0.95588	1
GO:0051298	centrosome duplication	40	1	0.22	224	0.19483	1
GO:0051336	regulation of hydrolase activity	204	2	1.1	317	0.3014	1
GO:0051345	positive regulation of hydrolase activity	105	2	0.57	114	0.1097	1
GO:0051493	regulation of cytoskeleton organization	147	2	0.79	216	0.18773	1
GO:0051495	positive regulation of cytoskeleton organization	53	1	0.29	270	0.24973	1
GO:0051641	cellular localization	941	2	5.07	633	0.96863	1
GO:0051674	localization of cell	337	2	1.82	449	0.54722	1
GO:0051704	multi-organism process	1257	6	6.78	503	0.6879	1
GO:0051705	multi-organism behavior	26	1	0.14	139	0.13129	1
GO:0051707	response to other organism	328	3	1.77	279	0.25963	1
GO:0051716	cellular response to stimulus	1852	13	9.99	213	0.18456	1
GO:0052547	regulation of peptidase activity	70	1	0.38	323	0.31602	1
GO:0052652	cyclic purine nucleotide metabolic process	27	1	0.15	152	0.13599	1
GO:0055076	transition metal ion homeostasis	40	1	0.22	225	0.19483	1
GO:0055080	cation homeostasis	144	2	0.78	211	0.18189	1
GO:0055085	transmembrane transport	560	1	3.02	625	0.95588	1
GO:0055086	nucleobase-containing small molecule metabolic process	322	3	1.74	272	0.25087	1
GO:0055088	lipid homeostasis	65	1	0.35	312	0.29715	1
GO:0055092	sterol homeostasis	14	1	0.08	74	0.07294	1
GO:0055123	digestive system development	93	1	0.5	380	0.39665	1
GO:0060033	anatomical structure regression	60	2	0.32	32	0.04136	1
GO:0060249	anatomical structure homeostasis	134	2	0.72	184	0.16267	1
GO:0060255	regulation of macromolecule metabolic process	1776	2	9.58	695	0.99969	1
GO:0060284	regulation of cell development	244	1	1.32	524	0.73722	1
GO:0060429	epithelium development	873	4	4.71	511	0.70509	1
GO:0060438	trachea development	18	1	0.1	101	0.09281	1
GO:0060541	respiratory system development	230	2	1.24	348	0.35307	1
GO:0060562	epithelial tube morphogenesis	431	1	2.32	599	0.9079	1
GO:0061572	actin filament bundle organization	35	1	0.19	199	0.17268	1
GO:0061919	process utilizing autophagic mechanism	161	1	0.87	466	0.58434	1
GO:0065003	protein-containing complex assembly	510	2	2.75	538	0.76952	1
GO:0065007	biological regulation	3871	15	20.87	629	0.96769	1
GO:0065008	regulation of biological quality	1210	8	6.52	333	0.32531	1
GO:0065009	regulation of molecular function	409	2	2.21	491	0.65394	1
GO:0070482	response to oxygen levels	64	1	0.35	308	0.29331	1
GO:0070727	cellular macromolecule localization	582	2	3.14	574	0.83042	1
GO:0070887	cellular response to chemical stimulus	370	3	1.99	327	0.32185	1
GO:0070925	organelle assembly	357	2	1.92	461	0.57895	1
GO:0071214	cellular response to abiotic stimulus	70	3	0.38	8	0.00627	1
GO:0071310	cellular response to organic substance	280	1	1.51	548	0.78489	1
GO:0071375	cellular response to peptide hormone stimulus	49	1	0.26	259	0.23324	1
GO:0071417	cellular response to organonitrogen compound	64	1	0.35	309	0.29331	1
GO:0071453	cellular response to oxygen levels	30	1	0.16	172	0.14993	1
GO:0071466	cellular response to xenobiotic stimulus	13	1	0.07	68	0.06791	1
GO:0071478	cellular response to radiation	61	3	0.33	6	0.00427	1
GO:0071482	cellular response to light stimulus	43	3	0.23	5	0.00157	1
GO:0071495	cellular response to endogenous stimulus	186	1	1	488	0.6378	1
GO:0071496	cellular response to external stimulus	77	1	0.42	344	0.34162	1
GO:0071704	organic substance metabolic process	4863	23	26.22	580	0.85199	1
GO:0071840	cellular component organization or biogenesis	2723	8	14.68	658	0.99058	1
GO:0072330	monocarboxylic acid biosynthetic process	66	1	0.36	316	0.30096	1
GO:0072521	purine-containing compound metabolic process	234	3	1.26	142	0.13157	1
GO:0072522	purine-containing compound biosynthetic process	117	2	0.63	136	0.13102	1
GO:0072524	pyridine-containing compound metabolic process	49	1	0.26	260	0.23324	1
GO:0072525	pyridine-containing compound biosynthetic process	37	1	0.2	210	0.18161	1
GO:0072553	terminal button organization	36	1	0.19	206	0.17716	1
GO:0072593	reactive oxygen species metabolic process	35	1	0.19	200	0.17268	1
GO:0080090	regulation of primary metabolic process	1697	2	9.15	692	0.9995	1
GO:0090066	regulation of anatomical structure size	228	1	1.23	512	0.71284	1
GO:0090130	tissue migration	165	1	0.89	467	0.59338	1
GO:0090132	epithelium migration	157	1	0.85	458	0.57509	1
GO:0090162	establishment of epithelial cell polarity	16	1	0.09	89	0.08293	1
GO:0090304	nucleic acid metabolic process	1906	5	10.28	655	0.98523	1
GO:0090305	nucleic acid phosphodiester bond hydrolysis	77	1	0.42	345	0.34162	1
GO:0090407	organophosphate biosynthetic process	220	2	1.19	337	0.33331	1
GO:0097190	apoptotic signaling pathway	43	1	0.23	238	0.20784	1
GO:0097194	execution phase of apoptosis	27	1	0.15	153	0.13599	1
GO:0097205	renal filtration	7	1	0.04	29	0.03715	1
GO:0097435	supramolecular fiber organization	228	1	1.23	513	0.71284	1
GO:0097659	nucleic acid-templated transcription	1101	1	5.94	676	0.99822	1
GO:0098534	centriole assembly	26	1	0.14	140	0.13129	1
GO:0098542	defense response to other organism	248	1	1.34	527	0.74299	1
GO:0098655	cation transmembrane transport	176	1	0.95	479	0.61728	1
GO:0098660	inorganic ion transmembrane transport	186	1	1	489	0.6378	1
GO:0098662	inorganic cation transmembrane transport	159	1	0.86	463	0.57974	1
GO:0098771	inorganic ion homeostasis	148	2	0.8	218	0.18968	1
GO:0098916	anterograde trans-synaptic signaling	279	2	1.5	405	0.44656	1
GO:0099172	presynapse organization	45	1	0.24	245	0.2164	1
GO:0099174	regulation of presynapse organization	25	1	0.13	135	0.12657	1
GO:0099177	regulation of trans-synaptic signaling	108	2	0.58	119	0.11494	1
GO:0099536	synaptic signaling	281	2	1.52	409	0.45023	1
GO:0099537	trans-synaptic signaling	280	2	1.51	407	0.4484	1
GO:0104004	cellular response to environmental stimulus	70	3	0.38	9	0.00627	1
GO:0110020	regulation of actomyosin structure organization	16	1	0.09	90	0.08293	1
GO:0110053	regulation of actin filament organization	68	1	0.37	319	0.30853	1
GO:0120031	plasma membrane bounded cell projection assembly	147	1	0.79	450	0.55109	1
GO:0120036	plasma membrane bounded cell projection organization	615	1	3.32	631	0.96787	1
GO:1900076	regulation of cellular response to insulin stimulus	24	1	0.13	130	0.12182	1
GO:1900077	negative regulation of cellular response to insulin stimulus	15	1	0.08	79	0.07795	1
GO:1901071	glucosamine-containing compound metabolic process	84	1	0.45	354	0.36627	1
GO:1901135	carbohydrate derivative metabolic process	571	4	3.08	358	0.37088	1
GO:1901137	carbohydrate derivative biosynthetic process	303	2	1.63	426	0.4897	1
GO:1901292	nucleoside phosphate catabolic process	43	1	0.23	239	0.20784	1
GO:1901293	nucleoside phosphate biosynthetic process	133	2	0.72	183	0.16077	1
GO:1901360	organic cyclic compound metabolic process	2385	9	12.86	608	0.92547	1
GO:1901361	organic cyclic compound catabolic process	197	2	1.06	304	0.28736	1
GO:1901362	organic cyclic compound biosynthetic process	1395	4	7.52	623	0.95486	1
GO:1901564	organonitrogen compound metabolic process	2901	13	15.64	572	0.83021	1
GO:1901565	organonitrogen compound catabolic process	481	2	2.59	526	0.74019	1
GO:1901566	organonitrogen compound biosynthetic process	937	2	5.05	632	0.96799	1
GO:1901575	organic substance catabolic process	763	5	4.11	376	0.39426	1
GO:1901576	organic substance biosynthetic process	2263	4	12.2	688	0.99932	1
GO:1901652	response to peptide	53	1	0.29	271	0.24973	1
GO:1901653	cellular response to peptide	49	1	0.26	261	0.23324	1
GO:1901698	response to nitrogen compound	155	2	0.84	232	0.20342	1
GO:1901699	cellular response to nitrogen compound	88	1	0.47	365	0.37995	1
GO:1901700	response to oxygen-containing compound	264	2	1.42	392	0.41864	1
GO:1901701	cellular response to oxygen-containing compound	119	1	0.64	421	0.4766	1
GO:1901987	regulation of cell cycle phase transition	89	1	0.48	369	0.38333	1
GO:1901988	negative regulation of cell cycle phase transition	46	1	0.25	249	0.22064	1
GO:1901990	regulation of mitotic cell cycle phase transition	87	1	0.47	361	0.37656	1
GO:1901991	negative regulation of mitotic cell cycle phase transition	46	1	0.25	250	0.22064	1
GO:1902531	regulation of intracellular signal transduction	356	2	1.92	459	0.5774	1
GO:1902532	negative regulation of intracellular signal transduction	95	1	0.51	386	0.4032	1
GO:1902533	positive regulation of intracellular signal transduction	176	2	0.95	269	0.24521	1
GO:1902600	proton transmembrane transport	56	1	0.3	282	0.26187	1
GO:1902749	regulation of cell cycle G2/M phase transition	30	1	0.16	173	0.14993	1
GO:1902750	negative regulation of cell cycle G2/M phase transition	17	1	0.09	94	0.08788	1
GO:1902903	regulation of supramolecular fiber organization	90	1	0.49	370	0.38668	1
GO:1902905	positive regulation of supramolecular fiber organization	48	1	0.26	253	0.22906	1
GO:1903047	mitotic cell cycle process	308	1	1.66	566	0.816	1
GO:1903432	regulation of TORC1 signaling	26	1	0.14	141	0.13129	1
GO:1903506	regulation of nucleic acid-templated transcription	1033	1	5.57	669	0.9973	1
GO:2000112	regulation of cellular macromolecule biosynthetic process	1183	1	6.38	680	0.99892	1
GO:2000145	regulation of cell motility	36	1	0.19	207	0.17716	1
GO:2000147	positive regulation of cell motility	7	1	0.04	30	0.03715	1
GO:2001141	regulation of RNA biosynthetic process	1033	1	5.57	670	0.9973	1
GO:2001233	regulation of apoptotic signaling pathway	22	1	0.12	117	0.11225	1
GO:0000002	mitochondrial genome maintenance	9	0	0.05	703	1	1
GO:0000018	regulation of DNA recombination	14	0	0.08	704	1	1
GO:0000022	mitotic spindle elongation	10	0	0.05	705	1	1
GO:0000027	ribosomal large subunit assembly	22	0	0.12	706	1	1
GO:0000028	ribosomal small subunit assembly	23	0	0.12	707	1	1
GO:0000038	very long-chain fatty acid metabolic process	22	0	0.12	708	1	1
GO:0000041	transition metal ion transport	33	0	0.18	709	1	1
GO:0000045	autophagosome assembly	35	0	0.19	710	1	1
GO:0000054	ribosomal subunit export from nucleus	13	0	0.07	711	1	1
GO:0000055	ribosomal large subunit export from nucleus	7	0	0.04	712	1	1
GO:0000060	protein import into nucleus, translocation	14	0	0.08	713	1	1
GO:0000070	mitotic sister chromatid segregation	102	0	0.55	714	1	1
GO:0000076	DNA replication checkpoint	14	0	0.08	715	1	1
GO:0000079	regulation of cyclin-dependent protein serine/threonine kinase activity	17	0	0.09	716	1	1
GO:0000082	G1/S transition of mitotic cell cycle	35	0	0.19	717	1	1
GO:0000096	sulfur amino acid metabolic process	21	0	0.11	718	1	1
GO:0000097	sulfur amino acid biosynthetic process	11	0	0.06	719	1	1
GO:0000122	negative regulation of transcription by RNA polymerase II	162	0	0.87	720	1	1
GO:0000132	establishment of mitotic spindle orientation	19	0	0.1	721	1	1
GO:0000154	rRNA modification	25	0	0.13	722	1	1
GO:0000165	MAPK cascade	162	0	0.87	723	1	1
GO:0000184	nuclear-transcribed mRNA catabolic process, nonsense-mediated decay	17	0	0.09	724	1	1
GO:0000186	activation of MAPKK activity	7	0	0.04	725	1	1
GO:0000187	activation of MAPK activity	9	0	0.05	726	1	1
GO:0000209	protein polyubiquitination	87	0	0.47	727	1	1
GO:0000212	meiotic spindle organization	38	0	0.2	728	1	1
GO:0000245	spliceosomal complex assembly	23	0	0.12	729	1	1
GO:0000266	mitochondrial fission	13	0	0.07	730	1	1
GO:0000270	peptidoglycan metabolic process	9	0	0.05	731	1	1
GO:0000271	polysaccharide biosynthetic process	19	0	0.1	732	1	1
GO:0000272	polysaccharide catabolic process	14	0	0.08	733	1	1
GO:0000280	nuclear division	281	0	1.52	734	1	1
GO:0000281	mitotic cytokinesis	61	0	0.33	735	1	1
GO:0000288	nuclear-transcribed mRNA catabolic process, deadenylation-dependent decay	33	0	0.18	736	1	1
GO:0000289	nuclear-transcribed mRNA poly(A) tail shortening	15	0	0.08	737	1	1
GO:0000290	deadenylation-dependent decapping of nuclear-transcribed mRNA	6	0	0.03	738	1	1
GO:0000291	nuclear-transcribed mRNA catabolic process, exonucleolytic	10	0	0.05	739	1	1
GO:0000302	response to reactive oxygen species	29	0	0.16	740	1	1
GO:0000305	response to oxygen radical	6	0	0.03	741	1	1
GO:0000335	negative regulation of transposition, DNA-mediated	6	0	0.03	742	1	1
GO:0000337	regulation of transposition, DNA-mediated	6	0	0.03	743	1	1
GO:0000338	protein deneddylation	10	0	0.05	744	1	1
GO:0000375	RNA splicing, via transesterification reactions	243	0	1.31	745	1	1
GO:0000377	RNA splicing, via transesterification reactions with bulged adenosine as nucleophile	243	0	1.31	746	1	1
GO:0000380	alternative mRNA splicing, via spliceosome	81	0	0.44	747	1	1
GO:0000381	regulation of alternative mRNA splicing, via spliceosome	81	0	0.44	748	1	1
GO:0000387	spliceosomal snRNP assembly	18	0	0.1	749	1	1
GO:0000393	spliceosomal conformational changes to generate catalytic conformation	5	0	0.03	750	1	1
GO:0000394	RNA splicing, via endonucleolytic cleavage and ligation	6	0	0.03	751	1	1
GO:0000398	mRNA splicing, via spliceosome	243	0	1.31	752	1	1
GO:0000413	protein peptidyl-prolyl isomerization	26	0	0.14	753	1	1
GO:0000422	autophagy of mitochondrion	31	0	0.17	754	1	1
GO:0000447	endonucleolytic cleavage in ITS1 to separate SSU-rRNA from 5.8S rRNA and LSU-rRNA from tricistronic ...	8	0	0.04	755	1	1
GO:0000459	exonucleolytic trimming involved in rRNA processing	5	0	0.03	756	1	1
GO:0000460	maturation of 5.8S rRNA	28	0	0.15	757	1	1
GO:0000462	maturation of SSU-rRNA from tricistronic rRNA transcript (SSU-rRNA, 5.8S rRNA, LSU-rRNA)	38	0	0.2	758	1	1
GO:0000463	maturation of LSU-rRNA from tricistronic rRNA transcript (SSU-rRNA, 5.8S rRNA, LSU-rRNA)	8	0	0.04	759	1	1
GO:0000466	maturation of 5.8S rRNA from tricistronic rRNA transcript (SSU-rRNA, 5.8S rRNA, LSU-rRNA)	16	0	0.09	760	1	1
GO:0000467	exonucleolytic trimming to generate mature 3'-end of 5.8S rRNA from tricistronic rRNA transcript (SS...	5	0	0.03	761	1	1
GO:0000469	cleavage involved in rRNA processing	22	0	0.12	762	1	1
GO:0000470	maturation of LSU-rRNA	24	0	0.13	763	1	1
GO:0000478	endonucleolytic cleavage involved in rRNA processing	13	0	0.07	764	1	1
GO:0000479	endonucleolytic cleavage of tricistronic rRNA transcript (SSU-rRNA, 5.8S rRNA, LSU-rRNA)	12	0	0.06	765	1	1
GO:0000491	small nucleolar ribonucleoprotein complex assembly	5	0	0.03	766	1	1
GO:0000578	embryonic axis specification	123	0	0.66	767	1	1
GO:0000724	double-strand break repair via homologous recombination	43	0	0.23	768	1	1
GO:0000725	recombinational repair	43	0	0.23	769	1	1
GO:0000726	non-recombinational repair	12	0	0.06	770	1	1
GO:0000727	double-strand break repair via break-induced replication	6	0	0.03	771	1	1
GO:0000729	DNA double-strand break processing	6	0	0.03	772	1	1
GO:0000731	DNA synthesis involved in DNA repair	12	0	0.06	773	1	1
GO:0000768	syncytium formation by plasma membrane fusion	49	0	0.26	774	1	1
GO:0000819	sister chromatid segregation	114	0	0.61	775	1	1
GO:0000910	cytokinesis	110	0	0.59	776	1	1
GO:0000912	assembly of actomyosin apparatus involved in cytokinesis	20	0	0.11	777	1	1
GO:0000915	actomyosin contractile ring assembly	20	0	0.11	778	1	1
GO:0000916	actomyosin contractile ring contraction	12	0	0.06	779	1	1
GO:0000956	nuclear-transcribed mRNA catabolic process	62	0	0.33	780	1	1
GO:0000959	mitochondrial RNA metabolic process	20	0	0.11	781	1	1
GO:0000963	mitochondrial RNA processing	8	0	0.04	782	1	1
GO:0000966	RNA 5'-end processing	10	0	0.05	783	1	1
GO:0000972	transcription-dependent tethering of RNA polymerase II gene DNA at nuclear periphery	7	0	0.04	784	1	1
GO:0001109	promoter clearance during DNA-templated transcription	7	0	0.04	785	1	1
GO:0001111	promoter clearance from RNA polymerase II promoter	7	0	0.04	786	1	1
GO:0001112	DNA-templated transcriptional open complex formation	7	0	0.04	787	1	1
GO:0001113	transcriptional open complex formation at RNA polymerase II promoter	7	0	0.04	788	1	1
GO:0001120	protein-DNA complex remodeling	7	0	0.04	789	1	1
GO:0001173	DNA-templated transcriptional start site selection	9	0	0.05	790	1	1
GO:0001174	transcriptional start site selection at RNA polymerase II promoter	9	0	0.05	791	1	1
GO:0001178	regulation of transcriptional start site selection at RNA polymerase II promoter	8	0	0.04	792	1	1
GO:0001505	regulation of neurotransmitter levels	134	0	0.72	793	1	1
GO:0001508	action potential	11	0	0.06	794	1	1
GO:0001510	RNA methylation	42	0	0.23	795	1	1
GO:0001522	pseudouridine synthesis	13	0	0.07	796	1	1
GO:0001539	cilium or flagellum-dependent cell motility	16	0	0.09	797	1	1
GO:0001573	ganglioside metabolic process	7	0	0.04	798	1	1
GO:0001578	microtubule bundle formation	52	0	0.28	799	1	1
GO:0001654	eye development	367	0	1.98	800	1	1
GO:0001655	urogenital system development	66	0	0.36	801	1	1
GO:0001672	regulation of chromatin assembly or disassembly	16	0	0.09	802	1	1
GO:0001676	long-chain fatty acid metabolic process	8	0	0.04	803	1	1
GO:0001678	cellular glucose homeostasis	6	0	0.03	804	1	1
GO:0001682	tRNA 5'-leader removal	6	0	0.03	805	1	1
GO:0001703	gastrulation with mouth forming first	32	0	0.17	806	1	1
GO:0001704	formation of primary germ layer	31	0	0.17	807	1	1
GO:0001706	endoderm formation	6	0	0.03	808	1	1
GO:0001707	mesoderm formation	26	0	0.14	809	1	1
GO:0001708	cell fate specification	77	0	0.42	810	1	1
GO:0001709	cell fate determination	127	0	0.68	811	1	1
GO:0001710	mesodermal cell fate commitment	12	0	0.06	812	1	1
GO:0001731	formation of translation preinitiation complex	10	0	0.05	813	1	1
GO:0001737	establishment of imaginal disc-derived wing hair orientation	23	0	0.12	814	1	1
GO:0001742	oenocyte differentiation	8	0	0.04	815	1	1
GO:0001745	compound eye morphogenesis	281	0	1.52	816	1	1
GO:0001746	Bolwig's organ morphogenesis	7	0	0.04	817	1	1
GO:0001751	compound eye photoreceptor cell differentiation	161	0	0.87	818	1	1
GO:0001752	compound eye photoreceptor fate commitment	49	0	0.26	819	1	1
GO:0001754	eye photoreceptor cell differentiation	167	0	0.9	820	1	1
GO:0001763	morphogenesis of a branching structure	59	0	0.32	821	1	1
GO:0001764	neuron migration	6	0	0.03	822	1	1
GO:0001775	cell activation	7	0	0.04	823	1	1
GO:0001838	embryonic epithelial tube formation	5	0	0.03	824	1	1
GO:0001885	endothelial cell development	10	0	0.05	825	1	1
GO:0001894	tissue homeostasis	45	0	0.24	826	1	1
GO:0001895	retina homeostasis	16	0	0.09	827	1	1
GO:0001932	regulation of protein phosphorylation	232	0	1.25	828	1	1
GO:0001933	negative regulation of protein phosphorylation	66	0	0.36	829	1	1
GO:0001934	positive regulation of protein phosphorylation	146	0	0.79	830	1	1
GO:0001941	postsynaptic membrane organization	16	0	0.09	831	1	1
GO:0001952	regulation of cell-matrix adhesion	6	0	0.03	832	1	1
GO:0002027	regulation of heart rate	13	0	0.07	833	1	1
GO:0002028	regulation of sodium ion transport	8	0	0.04	834	1	1
GO:0002052	positive regulation of neuroblast proliferation	9	0	0.05	835	1	1
GO:0002097	tRNA wobble base modification	14	0	0.08	836	1	1
GO:0002098	tRNA wobble uridine modification	13	0	0.07	837	1	1
GO:0002164	larval development	143	0	0.77	838	1	1
GO:0002168	instar larval development	63	0	0.34	839	1	1
GO:0002181	cytoplasmic translation	118	0	0.64	840	1	1
GO:0002182	cytoplasmic translational elongation	6	0	0.03	841	1	1
GO:0002183	cytoplasmic translational initiation	13	0	0.07	842	1	1
GO:0002218	activation of innate immune response	18	0	0.1	843	1	1
GO:0002221	pattern recognition receptor signaling pathway	12	0	0.06	844	1	1
GO:0002224	toll-like receptor signaling pathway	11	0	0.06	845	1	1
GO:0002225	positive regulation of antimicrobial peptide production	29	0	0.16	846	1	1
GO:0002230	positive regulation of defense response to virus by host	11	0	0.06	847	1	1
GO:0002237	response to molecule of bacterial origin	13	0	0.07	848	1	1
GO:0002251	organ or tissue specific immune response	14	0	0.08	849	1	1
GO:0002252	immune effector process	118	0	0.64	850	1	1
GO:0002253	activation of immune response	19	0	0.1	851	1	1
GO:0002385	mucosal immune response	14	0	0.08	852	1	1
GO:0002440	production of molecular mediator of immune response	48	0	0.26	853	1	1
GO:0002520	immune system development	91	0	0.49	854	1	1
GO:0002682	regulation of immune system process	208	0	1.12	855	1	1
GO:0002683	negative regulation of immune system process	58	0	0.31	856	1	1
GO:0002684	positive regulation of immune system process	84	0	0.45	857	1	1
GO:0002697	regulation of immune effector process	59	0	0.32	858	1	1
GO:0002698	negative regulation of immune effector process	5	0	0.03	859	1	1
GO:0002699	positive regulation of immune effector process	29	0	0.16	860	1	1
GO:0002700	regulation of production of molecular mediator of immune response	46	0	0.25	861	1	1
GO:0002701	negative regulation of production of molecular mediator of immune response	5	0	0.03	862	1	1
GO:0002702	positive regulation of production of molecular mediator of immune response	29	0	0.16	863	1	1
GO:0002755	MyD88-dependent toll-like receptor signaling pathway	10	0	0.05	864	1	1
GO:0002757	immune response-activating signal transduction	15	0	0.08	865	1	1
GO:0002758	innate immune response-activating signal transduction	15	0	0.08	866	1	1
GO:0002759	regulation of antimicrobial humoral response	51	0	0.27	867	1	1
GO:0002760	positive regulation of antimicrobial humoral response	29	0	0.16	868	1	1
GO:0002764	immune response-regulating signaling pathway	18	0	0.1	869	1	1
GO:0002775	antimicrobial peptide production	47	0	0.25	870	1	1
GO:0002777	antimicrobial peptide biosynthetic process	37	0	0.2	871	1	1
GO:0002778	antibacterial peptide production	22	0	0.12	872	1	1
GO:0002780	antibacterial peptide biosynthetic process	22	0	0.12	873	1	1
GO:0002781	antifungal peptide production	10	0	0.05	874	1	1
GO:0002783	antifungal peptide biosynthetic process	7	0	0.04	875	1	1
GO:0002784	regulation of antimicrobial peptide production	45	0	0.24	876	1	1
GO:0002786	regulation of antibacterial peptide production	22	0	0.12	877	1	1
GO:0002788	regulation of antifungal peptide production	10	0	0.05	878	1	1
GO:0002790	peptide secretion	81	0	0.44	879	1	1
GO:0002791	regulation of peptide secretion	31	0	0.17	880	1	1
GO:0002792	negative regulation of peptide secretion	9	0	0.05	881	1	1
GO:0002793	positive regulation of peptide secretion	15	0	0.08	882	1	1
GO:0002803	positive regulation of antibacterial peptide production	19	0	0.1	883	1	1
GO:0002804	positive regulation of antifungal peptide production	10	0	0.05	884	1	1
GO:0002805	regulation of antimicrobial peptide biosynthetic process	37	0	0.2	885	1	1
GO:0002807	positive regulation of antimicrobial peptide biosynthetic process	25	0	0.13	886	1	1
GO:0002808	regulation of antibacterial peptide biosynthetic process	22	0	0.12	887	1	1
GO:0002810	regulation of antifungal peptide biosynthetic process	7	0	0.04	888	1	1
GO:0002812	biosynthetic process of antibacterial peptides active against Gram-negative bacteria	14	0	0.08	889	1	1
GO:0002813	regulation of biosynthetic process of antibacterial peptides active against Gram-negative bacteria	14	0	0.08	890	1	1
GO:0002831	regulation of response to biotic stimulus	73	0	0.39	891	1	1
GO:0002832	negative regulation of response to biotic stimulus	15	0	0.08	892	1	1
GO:0002833	positive regulation of response to biotic stimulus	33	0	0.18	893	1	1
GO:0002920	regulation of humoral immune response	52	0	0.28	894	1	1
GO:0002921	negative regulation of humoral immune response	10	0	0.05	895	1	1
GO:0002922	positive regulation of humoral immune response	29	0	0.16	896	1	1
GO:0003002	regionalization	417	0	2.25	897	1	1
GO:0003007	heart morphogenesis	35	0	0.19	898	1	1
GO:0003013	circulatory system process	44	0	0.24	899	1	1
GO:0003015	heart process	41	0	0.22	900	1	1
GO:0003156	regulation of animal organ formation	9	0	0.05	901	1	1
GO:0003158	endothelium development	10	0	0.05	902	1	1
GO:0003333	amino acid transmembrane transport	36	0	0.19	903	1	1
GO:0003341	cilium movement	32	0	0.17	904	1	1
GO:0003381	epithelial cell morphogenesis involved in gastrulation	11	0	0.06	905	1	1
GO:0003382	epithelial cell morphogenesis	27	0	0.15	906	1	1
GO:0003383	apical constriction	20	0	0.11	907	1	1
GO:0003384	apical constriction involved in gastrulation	11	0	0.06	908	1	1
GO:0003401	axis elongation	8	0	0.04	909	1	1
GO:0003407	neural retina development	7	0	0.04	910	1	1
GO:0005976	polysaccharide metabolic process	39	0	0.21	911	1	1
GO:0005977	glycogen metabolic process	26	0	0.14	912	1	1
GO:0005978	glycogen biosynthetic process	7	0	0.04	913	1	1
GO:0005980	glycogen catabolic process	13	0	0.07	914	1	1
GO:0005984	disaccharide metabolic process	11	0	0.06	915	1	1
GO:0005991	trehalose metabolic process	10	0	0.05	916	1	1
GO:0005996	monosaccharide metabolic process	68	0	0.37	917	1	1
GO:0006000	fructose metabolic process	7	0	0.04	918	1	1
GO:0006006	glucose metabolic process	40	0	0.22	919	1	1
GO:0006011	UDP-glucose metabolic process	8	0	0.04	920	1	1
GO:0006012	galactose metabolic process	10	0	0.05	921	1	1
GO:0006013	mannose metabolic process	10	0	0.05	922	1	1
GO:0006020	inositol metabolic process	10	0	0.05	923	1	1
GO:0006023	aminoglycan biosynthetic process	23	0	0.12	924	1	1
GO:0006024	glycosaminoglycan biosynthetic process	12	0	0.06	925	1	1
GO:0006026	aminoglycan catabolic process	31	0	0.17	926	1	1
GO:0006027	glycosaminoglycan catabolic process	9	0	0.05	927	1	1
GO:0006029	proteoglycan metabolic process	20	0	0.11	928	1	1
GO:0006031	chitin biosynthetic process	7	0	0.04	929	1	1
GO:0006032	chitin catabolic process	22	0	0.12	930	1	1
GO:0006034	cuticle chitin metabolic process	7	0	0.04	931	1	1
GO:0006035	cuticle chitin biosynthetic process	6	0	0.03	932	1	1
GO:0006044	N-acetylglucosamine metabolic process	8	0	0.04	933	1	1
GO:0006047	UDP-N-acetylglucosamine metabolic process	6	0	0.03	934	1	1
GO:0006066	alcohol metabolic process	58	0	0.31	935	1	1
GO:0006071	glycerol metabolic process	8	0	0.04	936	1	1
GO:0006072	glycerol-3-phosphate metabolic process	12	0	0.06	937	1	1
GO:0006073	cellular glucan metabolic process	26	0	0.14	938	1	1
GO:0006081	cellular aldehyde metabolic process	26	0	0.14	939	1	1
GO:0006084	acetyl-CoA metabolic process	10	0	0.05	940	1	1
GO:0006085	acetyl-CoA biosynthetic process	5	0	0.03	941	1	1
GO:0006094	gluconeogenesis	11	0	0.06	942	1	1
GO:0006098	pentose-phosphate shunt	8	0	0.04	943	1	1
GO:0006099	tricarboxylic acid cycle	41	0	0.22	944	1	1
GO:0006101	citrate metabolic process	42	0	0.23	945	1	1
GO:0006106	fumarate metabolic process	6	0	0.03	946	1	1
GO:0006108	malate metabolic process	10	0	0.05	947	1	1
GO:0006109	regulation of carbohydrate metabolic process	25	0	0.13	948	1	1
GO:0006112	energy reserve metabolic process	26	0	0.14	949	1	1
GO:0006121	mitochondrial electron transport, succinate to ubiquinone	9	0	0.05	950	1	1
GO:0006122	mitochondrial electron transport, ubiquinol to cytochrome c	14	0	0.08	951	1	1
GO:0006123	mitochondrial electron transport, cytochrome c to oxygen	14	0	0.08	952	1	1
GO:0006140	regulation of nucleotide metabolic process	16	0	0.09	953	1	1
GO:0006144	purine nucleobase metabolic process	20	0	0.11	954	1	1
GO:0006145	purine nucleobase catabolic process	6	0	0.03	955	1	1
GO:0006152	purine nucleoside catabolic process	12	0	0.06	956	1	1
GO:0006154	adenosine catabolic process	7	0	0.04	957	1	1
GO:0006171	cAMP biosynthetic process	18	0	0.1	958	1	1
GO:0006183	GTP biosynthetic process	5	0	0.03	959	1	1
GO:0006206	pyrimidine nucleobase metabolic process	14	0	0.08	960	1	1
GO:0006207	'de novo' pyrimidine nucleobase biosynthetic process	8	0	0.04	961	1	1
GO:0006213	pyrimidine nucleoside metabolic process	12	0	0.06	962	1	1
GO:0006220	pyrimidine nucleotide metabolic process	16	0	0.09	963	1	1
GO:0006221	pyrimidine nucleotide biosynthetic process	16	0	0.09	964	1	1
GO:0006241	CTP biosynthetic process	5	0	0.03	965	1	1
GO:0006260	DNA replication	89	0	0.48	966	1	1
GO:0006261	DNA-dependent DNA replication	73	0	0.39	967	1	1
GO:0006264	mitochondrial DNA replication	5	0	0.03	968	1	1
GO:0006265	DNA topological change	5	0	0.03	969	1	1
GO:0006270	DNA replication initiation	20	0	0.11	970	1	1
GO:0006271	DNA strand elongation involved in DNA replication	14	0	0.08	971	1	1
GO:0006272	leading strand elongation	7	0	0.04	972	1	1
GO:0006273	lagging strand elongation	6	0	0.03	973	1	1
GO:0006275	regulation of DNA replication	25	0	0.13	974	1	1
GO:0006277	DNA amplification	20	0	0.11	975	1	1
GO:0006278	RNA-dependent DNA biosynthetic process	5	0	0.03	976	1	1
GO:0006282	regulation of DNA repair	16	0	0.09	977	1	1
GO:0006298	mismatch repair	10	0	0.05	978	1	1
GO:0006301	postreplication repair	11	0	0.06	979	1	1
GO:0006303	double-strand break repair via nonhomologous end joining	9	0	0.05	980	1	1
GO:0006304	DNA modification	10	0	0.05	981	1	1
GO:0006310	DNA recombination	72	0	0.39	982	1	1
GO:0006312	mitotic recombination	5	0	0.03	983	1	1
GO:0006313	transposition, DNA-mediated	6	0	0.03	984	1	1
GO:0006323	DNA packaging	99	0	0.53	985	1	1
GO:0006325	chromatin organization	374	0	2.02	986	1	1
GO:0006333	chromatin assembly or disassembly	50	0	0.27	987	1	1
GO:0006334	nucleosome assembly	27	0	0.15	988	1	1
GO:0006336	DNA replication-independent nucleosome assembly	7	0	0.04	989	1	1
GO:0006338	chromatin remodeling	114	0	0.61	990	1	1
GO:0006342	chromatin silencing	104	0	0.56	991	1	1
GO:0006346	methylation-dependent chromatin silencing	8	0	0.04	992	1	1
GO:0006348	chromatin silencing at telomere	10	0	0.05	993	1	1
GO:0006352	DNA-templated transcription, initiation	95	0	0.51	994	1	1
GO:0006353	DNA-templated transcription, termination	6	0	0.03	995	1	1
GO:0006354	DNA-templated transcription, elongation	42	0	0.23	996	1	1
GO:0006356	regulation of transcription by RNA polymerase I	7	0	0.04	997	1	1
GO:0006360	transcription by RNA polymerase I	14	0	0.08	998	1	1
GO:0006364	rRNA processing	144	0	0.78	999	1	1
GO:0006367	transcription initiation from RNA polymerase II promoter	83	0	0.45	1000	1	1
GO:0006368	transcription elongation from RNA polymerase II promoter	38	0	0.2	1001	1	1
GO:0006376	mRNA splice site selection	9	0	0.05	1002	1	1
GO:0006378	mRNA polyadenylation	26	0	0.14	1003	1	1
GO:0006379	mRNA cleavage	19	0	0.1	1004	1	1
GO:0006383	transcription by RNA polymerase III	18	0	0.1	1005	1	1
GO:0006384	transcription initiation from RNA polymerase III promoter	6	0	0.03	1006	1	1
GO:0006390	mitochondrial transcription	8	0	0.04	1007	1	1
GO:0006397	mRNA processing	297	0	1.6	1008	1	1
GO:0006398	mRNA 3'-end processing by stem-loop binding and cleavage	7	0	0.04	1009	1	1
GO:0006399	tRNA metabolic process	116	0	0.63	1010	1	1
GO:0006400	tRNA modification	47	0	0.25	1011	1	1
GO:0006401	RNA catabolic process	90	0	0.49	1012	1	1
GO:0006402	mRNA catabolic process	77	0	0.42	1013	1	1
GO:0006403	RNA localization	176	0	0.95	1014	1	1
GO:0006405	RNA export from nucleus	70	0	0.38	1015	1	1
GO:0006406	mRNA export from nucleus	39	0	0.21	1016	1	1
GO:0006412	translation	422	0	2.28	1017	1	1
GO:0006413	translational initiation	63	0	0.34	1018	1	1
GO:0006414	translational elongation	29	0	0.16	1019	1	1
GO:0006415	translational termination	7	0	0.04	1020	1	1
GO:0006417	regulation of translation	147	0	0.79	1021	1	1
GO:0006418	tRNA aminoacylation for protein translation	40	0	0.22	1022	1	1
GO:0006446	regulation of translational initiation	18	0	0.1	1023	1	1
GO:0006448	regulation of translational elongation	7	0	0.04	1024	1	1
GO:0006458	'de novo' protein folding	28	0	0.15	1025	1	1
GO:0006464	cellular protein modification process	1229	0	6.63	1026	1	1
GO:0006465	signal peptide processing	9	0	0.05	1027	1	1
GO:0006468	protein phosphorylation	420	0	2.26	1028	1	1
GO:0006469	negative regulation of protein kinase activity	28	0	0.15	1029	1	1
GO:0006470	protein dephosphorylation	118	0	0.64	1030	1	1
GO:0006471	protein ADP-ribosylation	5	0	0.03	1031	1	1
GO:0006473	protein acetylation	86	0	0.46	1032	1	1
GO:0006474	N-terminal protein amino acid acetylation	11	0	0.06	1033	1	1
GO:0006475	internal protein amino acid acetylation	79	0	0.43	1034	1	1
GO:0006476	protein deacetylation	12	0	0.06	1035	1	1
GO:0006479	protein methylation	85	0	0.46	1036	1	1
GO:0006482	protein demethylation	9	0	0.05	1037	1	1
GO:0006486	protein glycosylation	101	0	0.54	1038	1	1
GO:0006487	protein N-linked glycosylation	35	0	0.19	1039	1	1
GO:0006488	dolichol-linked oligosaccharide biosynthetic process	8	0	0.04	1040	1	1
GO:0006490	oligosaccharide-lipid intermediate biosynthetic process	12	0	0.06	1041	1	1
GO:0006491	N-glycan processing	18	0	0.1	1042	1	1
GO:0006493	protein O-linked glycosylation	51	0	0.27	1043	1	1
GO:0006497	protein lipidation	65	0	0.35	1044	1	1
GO:0006501	C-terminal protein lipidation	5	0	0.03	1045	1	1
GO:0006505	GPI anchor metabolic process	32	0	0.17	1046	1	1
GO:0006506	GPI anchor biosynthetic process	30	0	0.16	1047	1	1
GO:0006509	membrane protein ectodomain proteolysis	7	0	0.04	1048	1	1
GO:0006513	protein monoubiquitination	7	0	0.04	1049	1	1
GO:0006515	protein quality control for misfolded or incompletely synthesized proteins	14	0	0.08	1050	1	1
GO:0006517	protein deglycosylation	15	0	0.08	1051	1	1
GO:0006518	peptide metabolic process	547	0	2.95	1052	1	1
GO:0006525	arginine metabolic process	8	0	0.04	1053	1	1
GO:0006528	asparagine metabolic process	5	0	0.03	1054	1	1
GO:0006534	cysteine metabolic process	9	0	0.05	1055	1	1
GO:0006536	glutamate metabolic process	14	0	0.08	1056	1	1
GO:0006537	glutamate biosynthetic process	5	0	0.03	1057	1	1
GO:0006538	glutamate catabolic process	5	0	0.03	1058	1	1
GO:0006541	glutamine metabolic process	8	0	0.04	1059	1	1
GO:0006544	glycine metabolic process	8	0	0.04	1060	1	1
GO:0006551	leucine metabolic process	5	0	0.03	1061	1	1
GO:0006555	methionine metabolic process	17	0	0.09	1062	1	1
GO:0006560	proline metabolic process	7	0	0.04	1063	1	1
GO:0006563	L-serine metabolic process	5	0	0.03	1064	1	1
GO:0006568	tryptophan metabolic process	5	0	0.03	1065	1	1
GO:0006570	tyrosine metabolic process	7	0	0.04	1066	1	1
GO:0006575	cellular modified amino acid metabolic process	75	0	0.4	1067	1	1
GO:0006576	cellular biogenic amine metabolic process	18	0	0.1	1068	1	1
GO:0006582	melanin metabolic process	51	0	0.27	1069	1	1
GO:0006584	catecholamine metabolic process	17	0	0.09	1070	1	1
GO:0006586	indolalkylamine metabolic process	5	0	0.03	1071	1	1
GO:0006595	polyamine metabolic process	5	0	0.03	1072	1	1
GO:0006605	protein targeting	114	0	0.61	1073	1	1
GO:0006606	protein import into nucleus	66	0	0.36	1074	1	1
GO:0006607	NLS-bearing protein import into nucleus	16	0	0.09	1075	1	1
GO:0006610	ribosomal protein import into nucleus	6	0	0.03	1076	1	1
GO:0006611	protein export from nucleus	64	0	0.35	1077	1	1
GO:0006612	protein targeting to membrane	37	0	0.2	1078	1	1
GO:0006613	cotranslational protein targeting to membrane	12	0	0.06	1079	1	1
GO:0006614	SRP-dependent cotranslational protein targeting to membrane	10	0	0.05	1080	1	1
GO:0006616	SRP-dependent cotranslational protein targeting to membrane, translocation	5	0	0.03	1081	1	1
GO:0006623	protein targeting to vacuole	13	0	0.07	1082	1	1
GO:0006625	protein targeting to peroxisome	7	0	0.04	1083	1	1
GO:0006626	protein targeting to mitochondrion	48	0	0.26	1084	1	1
GO:0006627	protein processing involved in protein targeting to mitochondrion	5	0	0.03	1085	1	1
GO:0006633	fatty acid biosynthetic process	36	0	0.19	1086	1	1
GO:0006635	fatty acid beta-oxidation	31	0	0.17	1087	1	1
GO:0006637	acyl-CoA metabolic process	37	0	0.2	1088	1	1
GO:0006638	neutral lipid metabolic process	31	0	0.17	1089	1	1
GO:0006639	acylglycerol metabolic process	31	0	0.17	1090	1	1
GO:0006641	triglyceride metabolic process	28	0	0.15	1091	1	1
GO:0006643	membrane lipid metabolic process	103	0	0.56	1092	1	1
GO:0006644	phospholipid metabolic process	131	0	0.71	1093	1	1
GO:0006650	glycerophospholipid metabolic process	89	0	0.48	1094	1	1
GO:0006655	phosphatidylglycerol biosynthetic process	6	0	0.03	1095	1	1
GO:0006661	phosphatidylinositol biosynthetic process	38	0	0.2	1096	1	1
GO:0006662	glycerol ether metabolic process	10	0	0.05	1097	1	1
GO:0006664	glycolipid metabolic process	60	0	0.32	1098	1	1
GO:0006665	sphingolipid metabolic process	62	0	0.33	1099	1	1
GO:0006672	ceramide metabolic process	23	0	0.12	1100	1	1
GO:0006677	glycosylceramide metabolic process	6	0	0.03	1101	1	1
GO:0006684	sphingomyelin metabolic process	5	0	0.03	1102	1	1
GO:0006687	glycosphingolipid metabolic process	21	0	0.11	1103	1	1
GO:0006688	glycosphingolipid biosynthetic process	9	0	0.05	1104	1	1
GO:0006689	ganglioside catabolic process	7	0	0.04	1105	1	1
GO:0006697	ecdysone biosynthetic process	7	0	0.04	1106	1	1
GO:0006714	sesquiterpenoid metabolic process	7	0	0.04	1107	1	1
GO:0006716	juvenile hormone metabolic process	7	0	0.04	1108	1	1
GO:0006718	juvenile hormone biosynthetic process	5	0	0.03	1109	1	1
GO:0006720	isoprenoid metabolic process	23	0	0.12	1110	1	1
GO:0006721	terpenoid metabolic process	13	0	0.07	1111	1	1
GO:0006723	cuticle hydrocarbon biosynthetic process	5	0	0.03	1112	1	1
GO:0006726	eye pigment biosynthetic process	35	0	0.19	1113	1	1
GO:0006727	ommochrome biosynthetic process	17	0	0.09	1114	1	1
GO:0006730	one-carbon metabolic process	17	0	0.09	1115	1	1
GO:0006734	NADH metabolic process	5	0	0.03	1116	1	1
GO:0006739	NADP metabolic process	13	0	0.07	1117	1	1
GO:0006743	ubiquinone metabolic process	11	0	0.06	1118	1	1
GO:0006744	ubiquinone biosynthetic process	11	0	0.06	1119	1	1
GO:0006749	glutathione metabolic process	50	0	0.27	1120	1	1
GO:0006751	glutathione catabolic process	6	0	0.03	1121	1	1
GO:0006760	folic acid-containing compound metabolic process	13	0	0.07	1122	1	1
GO:0006766	vitamin metabolic process	16	0	0.09	1123	1	1
GO:0006767	water-soluble vitamin metabolic process	14	0	0.08	1124	1	1
GO:0006778	porphyrin-containing compound metabolic process	15	0	0.08	1125	1	1
GO:0006779	porphyrin-containing compound biosynthetic process	14	0	0.08	1126	1	1
GO:0006783	heme biosynthetic process	14	0	0.08	1127	1	1
GO:0006790	sulfur compound metabolic process	148	0	0.8	1128	1	1
GO:0006801	superoxide metabolic process	8	0	0.04	1129	1	1
GO:0006813	potassium ion transport	54	0	0.29	1130	1	1
GO:0006814	sodium ion transport	36	0	0.19	1131	1	1
GO:0006816	calcium ion transport	58	0	0.31	1132	1	1
GO:0006817	phosphate ion transport	11	0	0.06	1133	1	1
GO:0006820	anion transport	199	0	1.07	1134	1	1
GO:0006821	chloride transport	36	0	0.19	1135	1	1
GO:0006825	copper ion transport	9	0	0.05	1136	1	1
GO:0006826	iron ion transport	10	0	0.05	1137	1	1
GO:0006829	zinc ion transport	13	0	0.07	1138	1	1
GO:0006835	dicarboxylic acid transport	21	0	0.11	1139	1	1
GO:0006836	neurotransmitter transport	136	0	0.73	1140	1	1
GO:0006839	mitochondrial transport	110	0	0.59	1141	1	1
GO:0006848	pyruvate transport	5	0	0.03	1142	1	1
GO:0006855	drug transmembrane transport	15	0	0.08	1143	1	1
GO:0006862	nucleotide transport	6	0	0.03	1144	1	1
GO:0006865	amino acid transport	45	0	0.24	1145	1	1
GO:0006869	lipid transport	68	0	0.37	1146	1	1
GO:0006873	cellular ion homeostasis	128	0	0.69	1147	1	1
GO:0006874	cellular calcium ion homeostasis	46	0	0.25	1148	1	1
GO:0006875	cellular metal ion homeostasis	83	0	0.45	1149	1	1
GO:0006878	cellular copper ion homeostasis	6	0	0.03	1150	1	1
GO:0006879	cellular iron ion homeostasis	10	0	0.05	1151	1	1
GO:0006882	cellular zinc ion homeostasis	10	0	0.05	1152	1	1
GO:0006883	cellular sodium ion homeostasis	8	0	0.04	1153	1	1
GO:0006884	cell volume homeostasis	6	0	0.03	1154	1	1
GO:0006885	regulation of pH	38	0	0.2	1155	1	1
GO:0006886	intracellular protein transport	368	0	1.98	1156	1	1
GO:0006887	exocytosis	101	0	0.54	1157	1	1
GO:0006888	ER to Golgi vesicle-mediated transport	66	0	0.36	1158	1	1
GO:0006890	retrograde vesicle-mediated transport, Golgi to ER	20	0	0.11	1159	1	1
GO:0006891	intra-Golgi vesicle-mediated transport	27	0	0.15	1160	1	1
GO:0006892	post-Golgi vesicle-mediated transport	37	0	0.2	1161	1	1
GO:0006893	Golgi to plasma membrane transport	24	0	0.13	1162	1	1
GO:0006895	Golgi to endosome transport	5	0	0.03	1163	1	1
GO:0006896	Golgi to vacuole transport	8	0	0.04	1164	1	1
GO:0006897	endocytosis	200	0	1.08	1165	1	1
GO:0006898	receptor-mediated endocytosis	33	0	0.18	1166	1	1
GO:0006900	vesicle budding from membrane	18	0	0.1	1167	1	1
GO:0006901	vesicle coating	5	0	0.03	1168	1	1
GO:0006903	vesicle targeting	16	0	0.09	1169	1	1
GO:0006904	vesicle docking involved in exocytosis	37	0	0.2	1170	1	1
GO:0006906	vesicle fusion	70	0	0.38	1171	1	1
GO:0006909	phagocytosis	62	0	0.33	1172	1	1
GO:0006911	phagocytosis, engulfment	12	0	0.06	1173	1	1
GO:0006913	nucleocytoplasmic transport	126	0	0.68	1174	1	1
GO:0006919	activation of cysteine-type endopeptidase activity involved in apoptotic process	16	0	0.09	1175	1	1
GO:0006935	chemotaxis	270	0	1.46	1176	1	1
GO:0006936	muscle contraction	25	0	0.13	1177	1	1
GO:0006937	regulation of muscle contraction	9	0	0.05	1178	1	1
GO:0006939	smooth muscle contraction	6	0	0.03	1179	1	1
GO:0006941	striated muscle contraction	8	0	0.04	1180	1	1
GO:0006949	syncytium formation	49	0	0.26	1181	1	1
GO:0006954	inflammatory response	5	0	0.03	1182	1	1
GO:0006959	humoral immune response	109	0	0.59	1183	1	1
GO:0006963	positive regulation of antibacterial peptide biosynthetic process	19	0	0.1	1184	1	1
GO:0006964	positive regulation of biosynthetic process of antibacterial peptides active against Gram-negative b...	12	0	0.06	1185	1	1
GO:0006967	positive regulation of antifungal peptide biosynthetic process	7	0	0.04	1186	1	1
GO:0006970	response to osmotic stress	13	0	0.07	1187	1	1
GO:0006984	ER-nucleus signaling pathway	8	0	0.04	1188	1	1
GO:0006986	response to unfolded protein	34	0	0.18	1189	1	1
GO:0006991	response to sterol depletion	6	0	0.03	1190	1	1
GO:0006995	cellular response to nitrogen starvation	6	0	0.03	1191	1	1
GO:0006997	nucleus organization	72	0	0.39	1192	1	1
GO:0006998	nuclear envelope organization	16	0	0.09	1193	1	1
GO:0006999	nuclear pore organization	11	0	0.06	1194	1	1
GO:0007000	nucleolus organization	5	0	0.03	1195	1	1
GO:0007004	telomere maintenance via telomerase	5	0	0.03	1196	1	1
GO:0007006	mitochondrial membrane organization	30	0	0.16	1197	1	1
GO:0007007	inner mitochondrial membrane organization	15	0	0.08	1198	1	1
GO:0007009	plasma membrane organization	26	0	0.14	1199	1	1
GO:0007016	cytoskeletal anchoring at plasma membrane	12	0	0.06	1200	1	1
GO:0007018	microtubule-based movement	143	0	0.77	1201	1	1
GO:0007019	microtubule depolymerization	20	0	0.11	1202	1	1
GO:0007020	microtubule nucleation	20	0	0.11	1203	1	1
GO:0007021	tubulin complex assembly	6	0	0.03	1204	1	1
GO:0007026	negative regulation of microtubule depolymerization	10	0	0.05	1205	1	1
GO:0007028	cytoplasm organization	68	0	0.37	1206	1	1
GO:0007029	endoplasmic reticulum organization	25	0	0.13	1207	1	1
GO:0007030	Golgi organization	85	0	0.46	1208	1	1
GO:0007031	peroxisome organization	17	0	0.09	1209	1	1
GO:0007032	endosome organization	15	0	0.08	1210	1	1
GO:0007033	vacuole organization	59	0	0.32	1211	1	1
GO:0007034	vacuolar transport	45	0	0.24	1212	1	1
GO:0007035	vacuolar acidification	18	0	0.1	1213	1	1
GO:0007040	lysosome organization	20	0	0.11	1214	1	1
GO:0007041	lysosomal transport	19	0	0.1	1215	1	1
GO:0007042	lysosomal lumen acidification	5	0	0.03	1216	1	1
GO:0007043	cell-cell junction assembly	64	0	0.35	1217	1	1
GO:0007050	cell cycle arrest	5	0	0.03	1218	1	1
GO:0007051	spindle organization	116	0	0.63	1219	1	1
GO:0007052	mitotic spindle organization	71	0	0.38	1220	1	1
GO:0007053	spindle assembly involved in male meiosis	8	0	0.04	1221	1	1
GO:0007056	spindle assembly involved in female meiosis	13	0	0.07	1222	1	1
GO:0007059	chromosome segregation	171	0	0.92	1223	1	1
GO:0007060	male meiosis chromosome segregation	11	0	0.06	1224	1	1
GO:0007062	sister chromatid cohesion	28	0	0.15	1225	1	1
GO:0007063	regulation of sister chromatid cohesion	5	0	0.03	1226	1	1
GO:0007064	mitotic sister chromatid cohesion	12	0	0.06	1227	1	1
GO:0007065	male meiosis sister chromatid cohesion	5	0	0.03	1228	1	1
GO:0007076	mitotic chromosome condensation	22	0	0.12	1229	1	1
GO:0007080	mitotic metaphase plate congression	12	0	0.06	1230	1	1
GO:0007088	regulation of mitotic nuclear division	64	0	0.35	1231	1	1
GO:0007091	metaphase/anaphase transition of mitotic cell cycle	31	0	0.17	1232	1	1
GO:0007094	mitotic spindle assembly checkpoint	14	0	0.08	1233	1	1
GO:0007096	regulation of exit from mitosis	11	0	0.06	1234	1	1
GO:0007097	nuclear migration	29	0	0.16	1235	1	1
GO:0007100	mitotic centrosome separation	12	0	0.06	1236	1	1
GO:0007110	meiosis I cytokinesis	16	0	0.09	1237	1	1
GO:0007111	meiosis II cytokinesis	12	0	0.06	1238	1	1
GO:0007112	male meiosis cytokinesis	34	0	0.18	1239	1	1
GO:0007113	endomitotic cell cycle	11	0	0.06	1240	1	1
GO:0007127	meiosis I	44	0	0.24	1241	1	1
GO:0007129	synapsis	6	0	0.03	1242	1	1
GO:0007130	synaptonemal complex assembly	6	0	0.03	1243	1	1
GO:0007131	reciprocal meiotic recombination	20	0	0.11	1244	1	1
GO:0007135	meiosis II	11	0	0.06	1245	1	1
GO:0007140	male meiotic nuclear division	77	0	0.42	1246	1	1
GO:0007141	male meiosis I	11	0	0.06	1247	1	1
GO:0007143	female meiotic nuclear division	63	0	0.34	1248	1	1
GO:0007144	female meiosis I	6	0	0.03	1249	1	1
GO:0007147	female meiosis II	5	0	0.03	1250	1	1
GO:0007156	homophilic cell adhesion via plasma membrane adhesion molecules	31	0	0.17	1251	1	1
GO:0007157	heterophilic cell-cell adhesion via plasma membrane cell adhesion molecules	25	0	0.13	1252	1	1
GO:0007158	neuron cell-cell adhesion	10	0	0.05	1253	1	1
GO:0007160	cell-matrix adhesion	18	0	0.1	1254	1	1
GO:0007162	negative regulation of cell adhesion	15	0	0.08	1255	1	1
GO:0007173	epidermal growth factor receptor signaling pathway	67	0	0.36	1256	1	1
GO:0007176	regulation of epidermal growth factor-activated receptor activity	5	0	0.03	1257	1	1
GO:0007178	transmembrane receptor protein serine/threonine kinase signaling pathway	74	0	0.4	1258	1	1
GO:0007179	transforming growth factor beta receptor signaling pathway	22	0	0.12	1259	1	1
GO:0007187	G-protein coupled receptor signaling pathway, coupled to cyclic nucleotide second messenger	50	0	0.27	1260	1	1
GO:0007188	adenylate cyclase-modulating G-protein coupled receptor signaling pathway	46	0	0.25	1261	1	1
GO:0007189	adenylate cyclase-activating G-protein coupled receptor signaling pathway	31	0	0.17	1262	1	1
GO:0007191	adenylate cyclase-activating dopamine receptor signaling pathway	8	0	0.04	1263	1	1
GO:0007193	adenylate cyclase-inhibiting G-protein coupled receptor signaling pathway	23	0	0.12	1264	1	1
GO:0007200	phospholipase C-activating G-protein coupled receptor signaling pathway	15	0	0.08	1265	1	1
GO:0007204	positive regulation of cytosolic calcium ion concentration	16	0	0.09	1266	1	1
GO:0007205	protein kinase C-activating G-protein coupled receptor signaling pathway	5	0	0.03	1267	1	1
GO:0007210	serotonin receptor signaling pathway	5	0	0.03	1268	1	1
GO:0007211	octopamine or tyramine signaling pathway	6	0	0.03	1269	1	1
GO:0007212	dopamine receptor signaling pathway	13	0	0.07	1270	1	1
GO:0007215	glutamate receptor signaling pathway	9	0	0.05	1271	1	1
GO:0007216	G-protein coupled glutamate receptor signaling pathway	6	0	0.03	1272	1	1
GO:0007219	Notch signaling pathway	129	0	0.7	1273	1	1
GO:0007220	Notch receptor processing	13	0	0.07	1274	1	1
GO:0007221	positive regulation of transcription of Notch receptor target	6	0	0.03	1275	1	1
GO:0007224	smoothened signaling pathway	55	0	0.3	1276	1	1
GO:0007229	integrin-mediated signaling pathway	5	0	0.03	1277	1	1
GO:0007249	I-kappaB kinase/NF-kappaB signaling	6	0	0.03	1278	1	1
GO:0007254	JNK cascade	68	0	0.37	1279	1	1
GO:0007259	JAK-STAT cascade	43	0	0.23	1280	1	1
GO:0007264	small GTPase mediated signal transduction	224	0	1.21	1281	1	1
GO:0007265	Ras protein signal transduction	193	0	1.04	1282	1	1
GO:0007266	Rho protein signal transduction	53	0	0.29	1283	1	1
GO:0007269	neurotransmitter secretion	101	0	0.54	1284	1	1
GO:0007271	synaptic transmission, cholinergic	17	0	0.09	1285	1	1
GO:0007272	ensheathment of neurons	12	0	0.06	1286	1	1
GO:0007274	neuromuscular synaptic transmission	73	0	0.39	1287	1	1
GO:0007277	pole cell development	26	0	0.14	1288	1	1
GO:0007279	pole cell formation	17	0	0.09	1289	1	1
GO:0007280	pole cell migration	20	0	0.11	1290	1	1
GO:0007282	cystoblast division	17	0	0.09	1291	1	1
GO:0007283	spermatogenesis	231	0	1.25	1292	1	1
GO:0007286	spermatid development	99	0	0.53	1293	1	1
GO:0007288	sperm axoneme assembly	16	0	0.09	1294	1	1
GO:0007289	spermatid nucleus differentiation	16	0	0.09	1295	1	1
GO:0007291	sperm individualization	49	0	0.26	1296	1	1
GO:0007293	germarium-derived egg chamber formation	91	0	0.49	1297	1	1
GO:0007294	germarium-derived oocyte fate determination	26	0	0.14	1298	1	1
GO:0007296	vitellogenesis	9	0	0.05	1299	1	1
GO:0007299	ovarian follicle cell-cell adhesion	6	0	0.03	1300	1	1
GO:0007300	ovarian nurse cell to oocyte transport	33	0	0.18	1301	1	1
GO:0007301	female germline ring canal formation	10	0	0.05	1302	1	1
GO:0007303	cytoplasmic transport, nurse cell to oocyte	15	0	0.08	1303	1	1
GO:0007304	chorion-containing eggshell formation	82	0	0.44	1304	1	1
GO:0007306	eggshell chorion assembly	66	0	0.36	1305	1	1
GO:0007307	eggshell chorion gene amplification	18	0	0.1	1306	1	1
GO:0007308	oocyte construction	117	0	0.63	1307	1	1
GO:0007309	oocyte axis specification	114	0	0.61	1308	1	1
GO:0007310	oocyte dorsal/ventral axis specification	37	0	0.2	1309	1	1
GO:0007311	maternal specification of dorsal/ventral axis, oocyte, germ-line encoded	5	0	0.03	1310	1	1
GO:0007312	oocyte nucleus migration involved in oocyte dorsal/ventral axis specification	6	0	0.03	1311	1	1
GO:0007313	maternal specification of dorsal/ventral axis, oocyte, soma encoded	5	0	0.03	1312	1	1
GO:0007314	oocyte anterior/posterior axis specification	80	0	0.43	1313	1	1
GO:0007315	pole plasm assembly	60	0	0.32	1314	1	1
GO:0007316	pole plasm RNA localization	49	0	0.26	1315	1	1
GO:0007317	regulation of pole plasm oskar mRNA localization	22	0	0.12	1316	1	1
GO:0007318	pole plasm protein localization	11	0	0.06	1317	1	1
GO:0007319	negative regulation of oskar mRNA translation	6	0	0.03	1318	1	1
GO:0007320	insemination	27	0	0.15	1319	1	1
GO:0007338	single fertilization	23	0	0.12	1320	1	1
GO:0007348	regulation of syncytial blastoderm mitotic cell cycle	6	0	0.03	1321	1	1
GO:0007349	cellularization	94	0	0.51	1322	1	1
GO:0007350	blastoderm segmentation	187	0	1.01	1323	1	1
GO:0007351	tripartite regional subdivision	118	0	0.64	1324	1	1
GO:0007354	zygotic determination of anterior/posterior axis, embryo	25	0	0.13	1325	1	1
GO:0007362	terminal region determination	21	0	0.11	1326	1	1
GO:0007365	periodic partitioning	41	0	0.22	1327	1	1
GO:0007366	periodic partitioning by pair rule gene	6	0	0.03	1328	1	1
GO:0007367	segment polarity determination	33	0	0.18	1329	1	1
GO:0007368	determination of left/right symmetry	9	0	0.05	1330	1	1
GO:0007369	gastrulation	75	0	0.4	1331	1	1
GO:0007370	ventral furrow formation	16	0	0.09	1332	1	1
GO:0007377	germ-band extension	8	0	0.04	1333	1	1
GO:0007379	segment specification	32	0	0.17	1334	1	1
GO:0007380	specification of segmental identity, head	12	0	0.06	1335	1	1
GO:0007386	compartment pattern specification	9	0	0.05	1336	1	1
GO:0007389	pattern specification process	451	0	2.43	1337	1	1
GO:0007390	germ-band shortening	21	0	0.11	1338	1	1
GO:0007392	initiation of dorsal closure	16	0	0.09	1339	1	1
GO:0007394	dorsal closure, elongation of leading edge cells	11	0	0.06	1340	1	1
GO:0007395	dorsal closure, spreading of leading edge cells	9	0	0.05	1341	1	1
GO:0007398	ectoderm development	26	0	0.14	1342	1	1
GO:0007400	neuroblast fate determination	19	0	0.1	1343	1	1
GO:0007402	ganglion mother cell fate determination	8	0	0.04	1344	1	1
GO:0007405	neuroblast proliferation	86	0	0.46	1345	1	1
GO:0007406	negative regulation of neuroblast proliferation	30	0	0.16	1346	1	1
GO:0007409	axonogenesis	314	0	1.69	1347	1	1
GO:0007411	axon guidance	248	0	1.34	1348	1	1
GO:0007412	axon target recognition	11	0	0.06	1349	1	1
GO:0007413	axonal fasciculation	20	0	0.11	1350	1	1
GO:0007414	axonal defasciculation	11	0	0.06	1351	1	1
GO:0007415	defasciculation of motor neuron axon	7	0	0.04	1352	1	1
GO:0007416	synapse assembly	165	0	0.89	1353	1	1
GO:0007418	ventral midline development	8	0	0.04	1354	1	1
GO:0007419	ventral cord development	70	0	0.38	1355	1	1
GO:0007420	brain development	106	0	0.57	1356	1	1
GO:0007422	peripheral nervous system development	80	0	0.43	1357	1	1
GO:0007423	sensory organ development	441	0	2.38	1358	1	1
GO:0007425	epithelial cell fate determination, open tracheal system	6	0	0.03	1359	1	1
GO:0007426	tracheal outgrowth, open tracheal system	23	0	0.12	1360	1	1
GO:0007427	epithelial cell migration, open tracheal system	37	0	0.2	1361	1	1
GO:0007428	primary branching, open tracheal system	15	0	0.08	1362	1	1
GO:0007430	terminal branching, open tracheal system	21	0	0.11	1363	1	1
GO:0007432	salivary gland boundary specification	21	0	0.11	1364	1	1
GO:0007436	larval salivary gland morphogenesis	11	0	0.06	1365	1	1
GO:0007438	oenocyte development	7	0	0.04	1366	1	1
GO:0007439	ectodermal digestive tract development	8	0	0.04	1367	1	1
GO:0007440	foregut morphogenesis	10	0	0.05	1368	1	1
GO:0007442	hindgut morphogenesis	52	0	0.28	1369	1	1
GO:0007443	Malpighian tubule morphogenesis	40	0	0.22	1370	1	1
GO:0007445	determination of imaginal disc primordium	10	0	0.05	1371	1	1
GO:0007446	imaginal disc growth	44	0	0.24	1372	1	1
GO:0007447	imaginal disc pattern formation	97	0	0.52	1373	1	1
GO:0007448	anterior/posterior pattern specification, imaginal disc	18	0	0.1	1374	1	1
GO:0007449	proximal/distal pattern formation, imaginal disc	19	0	0.1	1375	1	1
GO:0007450	dorsal/ventral pattern formation, imaginal disc	52	0	0.28	1376	1	1
GO:0007451	dorsal/ventral lineage restriction, imaginal disc	6	0	0.03	1377	1	1
GO:0007455	eye-antennal disc morphogenesis	38	0	0.2	1378	1	1
GO:0007458	progression of morphogenetic furrow involved in compound eye morphogenesis	9	0	0.05	1379	1	1
GO:0007460	R8 cell fate commitment	10	0	0.05	1380	1	1
GO:0007464	R3/R4 cell fate commitment	15	0	0.08	1381	1	1
GO:0007465	R7 cell fate commitment	19	0	0.1	1382	1	1
GO:0007469	antennal development	23	0	0.12	1383	1	1
GO:0007473	wing disc proximal/distal pattern formation	6	0	0.03	1384	1	1
GO:0007474	imaginal disc-derived wing vein specification	51	0	0.27	1385	1	1
GO:0007475	apposition of dorsal and ventral imaginal disc-derived wing surfaces	19	0	0.1	1386	1	1
GO:0007477	notum development	9	0	0.05	1387	1	1
GO:0007478	leg disc morphogenesis	79	0	0.43	1388	1	1
GO:0007479	leg disc proximal/distal pattern formation	15	0	0.08	1389	1	1
GO:0007480	imaginal disc-derived leg morphogenesis	76	0	0.41	1390	1	1
GO:0007482	haltere development	13	0	0.07	1391	1	1
GO:0007483	genital disc morphogenesis	21	0	0.11	1392	1	1
GO:0007484	imaginal disc-derived genitalia development	28	0	0.15	1393	1	1
GO:0007485	imaginal disc-derived male genitalia development	25	0	0.13	1394	1	1
GO:0007486	imaginal disc-derived female genitalia development	8	0	0.04	1395	1	1
GO:0007487	analia development	6	0	0.03	1396	1	1
GO:0007488	histoblast morphogenesis	9	0	0.05	1397	1	1
GO:0007492	endoderm development	7	0	0.04	1398	1	1
GO:0007498	mesoderm development	89	0	0.48	1399	1	1
GO:0007501	mesodermal cell fate specification	7	0	0.04	1400	1	1
GO:0007503	fat body development	6	0	0.03	1401	1	1
GO:0007506	gonadal mesoderm development	7	0	0.04	1402	1	1
GO:0007507	heart development	100	0	0.54	1403	1	1
GO:0007509	mesoderm migration involved in gastrulation	12	0	0.06	1404	1	1
GO:0007516	hemocyte development	7	0	0.04	1405	1	1
GO:0007517	muscle organ development	96	0	0.52	1406	1	1
GO:0007519	skeletal muscle tissue development	12	0	0.06	1407	1	1
GO:0007520	myoblast fusion	49	0	0.26	1408	1	1
GO:0007521	muscle cell fate determination	5	0	0.03	1409	1	1
GO:0007522	visceral muscle development	13	0	0.07	1410	1	1
GO:0007523	larval visceral muscle development	8	0	0.04	1411	1	1
GO:0007525	somatic muscle development	81	0	0.44	1412	1	1
GO:0007526	larval somatic muscle development	30	0	0.16	1413	1	1
GO:0007527	adult somatic muscle development	15	0	0.08	1414	1	1
GO:0007528	neuromuscular junction development	171	0	0.92	1415	1	1
GO:0007530	sex determination	28	0	0.15	1416	1	1
GO:0007538	primary sex determination	13	0	0.07	1417	1	1
GO:0007539	primary sex determination, soma	8	0	0.04	1418	1	1
GO:0007542	primary sex determination, germ-line	6	0	0.03	1419	1	1
GO:0007548	sex differentiation	93	0	0.5	1420	1	1
GO:0007549	dosage compensation	19	0	0.1	1421	1	1
GO:0007553	regulation of ecdysteroid metabolic process	6	0	0.03	1422	1	1
GO:0007554	regulation of ecdysteroid biosynthetic process	5	0	0.03	1423	1	1
GO:0007561	imaginal disc eversion	6	0	0.03	1424	1	1
GO:0007562	eclosion	18	0	0.1	1425	1	1
GO:0007563	regulation of eclosion	5	0	0.03	1426	1	1
GO:0007564	regulation of chitin-based cuticle tanning	12	0	0.06	1427	1	1
GO:0007586	digestion	8	0	0.04	1428	1	1
GO:0007589	body fluid secretion	5	0	0.03	1429	1	1
GO:0007591	molting cycle, chitin-based cuticle	88	0	0.47	1430	1	1
GO:0007593	chitin-based cuticle sclerotization	35	0	0.19	1431	1	1
GO:0007599	hemostasis	11	0	0.06	1432	1	1
GO:0007600	sensory perception	280	0	1.51	1433	1	1
GO:0007601	visual perception	22	0	0.12	1434	1	1
GO:0007602	phototransduction	57	0	0.31	1435	1	1
GO:0007603	phototransduction, visible light	28	0	0.15	1436	1	1
GO:0007604	phototransduction, UV	5	0	0.03	1437	1	1
GO:0007605	sensory perception of sound	58	0	0.31	1438	1	1
GO:0007606	sensory perception of chemical stimulus	112	0	0.6	1439	1	1
GO:0007608	sensory perception of smell	61	0	0.33	1440	1	1
GO:0007611	learning or memory	158	0	0.85	1441	1	1
GO:0007612	learning	66	0	0.36	1442	1	1
GO:0007613	memory	111	0	0.6	1443	1	1
GO:0007614	short-term memory	25	0	0.13	1444	1	1
GO:0007615	anesthesia-resistant memory	11	0	0.06	1445	1	1
GO:0007616	long-term memory	69	0	0.37	1446	1	1
GO:0007617	mating behavior	112	0	0.6	1447	1	1
GO:0007618	mating	129	0	0.7	1448	1	1
GO:0007619	courtship behavior	66	0	0.36	1449	1	1
GO:0007620	copulation	33	0	0.18	1450	1	1
GO:0007621	negative regulation of female receptivity	18	0	0.1	1451	1	1
GO:0007622	rhythmic behavior	104	0	0.56	1452	1	1
GO:0007623	circadian rhythm	157	0	0.85	1453	1	1
GO:0007626	locomotory behavior	174	0	0.94	1454	1	1
GO:0007628	adult walking behavior	14	0	0.08	1455	1	1
GO:0007629	flight behavior	17	0	0.09	1456	1	1
GO:0007630	jump response	7	0	0.04	1457	1	1
GO:0007631	feeding behavior	44	0	0.24	1458	1	1
GO:0007632	visual behavior	23	0	0.12	1459	1	1
GO:0007634	optokinetic behavior	5	0	0.03	1460	1	1
GO:0007635	chemosensory behavior	75	0	0.4	1461	1	1
GO:0007638	mechanosensory behavior	11	0	0.06	1462	1	1
GO:0008015	blood circulation	33	0	0.18	1463	1	1
GO:0008016	regulation of heart contraction	24	0	0.13	1464	1	1
GO:0008033	tRNA processing	68	0	0.37	1465	1	1
GO:0008037	cell recognition	106	0	0.57	1466	1	1
GO:0008038	neuron recognition	102	0	0.55	1467	1	1
GO:0008039	synaptic target recognition	45	0	0.24	1468	1	1
GO:0008045	motor neuron axon guidance	69	0	0.37	1469	1	1
GO:0008049	male courtship behavior	55	0	0.3	1470	1	1
GO:0008052	sensory organ boundary specification	19	0	0.1	1471	1	1
GO:0008053	mitochondrial fusion	11	0	0.06	1472	1	1
GO:0008055	ocellus pigment biosynthetic process	17	0	0.09	1473	1	1
GO:0008057	eye pigment granule organization	11	0	0.06	1474	1	1
GO:0008062	eclosion rhythm	10	0	0.05	1475	1	1
GO:0008063	Toll signaling pathway	44	0	0.24	1476	1	1
GO:0008064	regulation of actin polymerization or depolymerization	57	0	0.31	1477	1	1
GO:0008069	dorsal/ventral axis specification, ovarian follicular epithelium	13	0	0.07	1478	1	1
GO:0008078	mesodermal cell migration	15	0	0.08	1479	1	1
GO:0008088	axo-dendritic transport	37	0	0.2	1480	1	1
GO:0008089	anterograde axonal transport	10	0	0.05	1481	1	1
GO:0008090	retrograde axonal transport	9	0	0.05	1482	1	1
GO:0008101	decapentaplegic signaling pathway	21	0	0.11	1483	1	1
GO:0008103	oocyte microtubule cytoskeleton polarization	18	0	0.1	1484	1	1
GO:0008154	actin polymerization or depolymerization	67	0	0.36	1485	1	1
GO:0008156	negative regulation of DNA replication	9	0	0.05	1486	1	1
GO:0008203	cholesterol metabolic process	5	0	0.03	1487	1	1
GO:0008205	ecdysone metabolic process	9	0	0.05	1488	1	1
GO:0008213	protein alkylation	85	0	0.46	1489	1	1
GO:0008214	protein dealkylation	9	0	0.05	1490	1	1
GO:0008272	sulfate transport	13	0	0.07	1491	1	1
GO:0008277	regulation of G-protein coupled receptor protein signaling pathway	26	0	0.14	1492	1	1
GO:0008284	positive regulation of cell proliferation	61	0	0.33	1493	1	1
GO:0008293	torso signaling pathway	28	0	0.15	1494	1	1
GO:0008298	intracellular mRNA localization	75	0	0.4	1495	1	1
GO:0008299	isoprenoid biosynthetic process	17	0	0.09	1496	1	1
GO:0008306	associative learning	52	0	0.28	1497	1	1
GO:0008333	endosome to lysosome transport	10	0	0.05	1498	1	1
GO:0008334	histone mRNA metabolic process	7	0	0.04	1499	1	1
GO:0008335	female germline ring canal stabilization	5	0	0.03	1500	1	1
GO:0008343	adult feeding behavior	11	0	0.06	1501	1	1
GO:0008344	adult locomotory behavior	78	0	0.42	1502	1	1
GO:0008345	larval locomotory behavior	29	0	0.16	1503	1	1
GO:0008347	glial cell migration	28	0	0.15	1504	1	1
GO:0008348	negative regulation of antimicrobial humoral response	9	0	0.05	1505	1	1
GO:0008354	germ cell migration	42	0	0.23	1506	1	1
GO:0008355	olfactory learning	43	0	0.23	1507	1	1
GO:0008356	asymmetric cell division	101	0	0.54	1508	1	1
GO:0008358	maternal determination of anterior/posterior axis, embryo	82	0	0.44	1509	1	1
GO:0008360	regulation of cell shape	72	0	0.39	1510	1	1
GO:0008362	chitin-based embryonic cuticle biosynthetic process	19	0	0.1	1511	1	1
GO:0008363	larval chitin-based cuticle development	22	0	0.12	1512	1	1
GO:0008366	axon ensheathment	11	0	0.06	1513	1	1
GO:0008380	RNA splicing	260	0	1.4	1514	1	1
GO:0008406	gonad development	49	0	0.26	1515	1	1
GO:0008407	chaeta morphogenesis	38	0	0.2	1516	1	1
GO:0008535	respiratory chain complex IV assembly	15	0	0.08	1517	1	1
GO:0008543	fibroblast growth factor receptor signaling pathway	16	0	0.09	1518	1	1
GO:0008544	epidermis development	56	0	0.3	1519	1	1
GO:0008582	regulation of synaptic growth at neuromuscular junction	100	0	0.54	1520	1	1
GO:0008584	male gonad development	8	0	0.04	1521	1	1
GO:0008585	female gonad development	13	0	0.07	1522	1	1
GO:0008586	imaginal disc-derived wing vein morphogenesis	46	0	0.25	1523	1	1
GO:0008587	imaginal disc-derived wing margin morphogenesis	48	0	0.26	1524	1	1
GO:0008589	regulation of smoothened signaling pathway	37	0	0.2	1525	1	1
GO:0008592	regulation of Toll signaling pathway	25	0	0.13	1526	1	1
GO:0008593	regulation of Notch signaling pathway	104	0	0.56	1527	1	1
GO:0008594	photoreceptor cell morphogenesis	18	0	0.1	1528	1	1
GO:0008595	anterior/posterior axis specification, embryo	118	0	0.64	1529	1	1
GO:0008608	attachment of spindle microtubules to kinetochore	9	0	0.05	1530	1	1
GO:0008616	queuosine biosynthetic process	5	0	0.03	1531	1	1
GO:0008630	intrinsic apoptotic signaling pathway in response to DNA damage	16	0	0.09	1532	1	1
GO:0008637	apoptotic mitochondrial changes	11	0	0.06	1533	1	1
GO:0008643	carbohydrate transport	24	0	0.13	1534	1	1
GO:0008645	hexose transmembrane transport	21	0	0.11	1535	1	1
GO:0008652	cellular amino acid biosynthetic process	43	0	0.23	1536	1	1
GO:0008654	phospholipid biosynthetic process	70	0	0.38	1537	1	1
GO:0009047	dosage compensation by hyperactivation of X chromosome	13	0	0.07	1538	1	1
GO:0009062	fatty acid catabolic process	43	0	0.23	1539	1	1
GO:0009063	cellular amino acid catabolic process	43	0	0.23	1540	1	1
GO:0009064	glutamine family amino acid metabolic process	32	0	0.17	1541	1	1
GO:0009065	glutamine family amino acid catabolic process	14	0	0.08	1542	1	1
GO:0009066	aspartate family amino acid metabolic process	31	0	0.17	1543	1	1
GO:0009067	aspartate family amino acid biosynthetic process	15	0	0.08	1544	1	1
GO:0009068	aspartate family amino acid catabolic process	8	0	0.04	1545	1	1
GO:0009069	serine family amino acid metabolic process	22	0	0.12	1546	1	1
GO:0009070	serine family amino acid biosynthetic process	10	0	0.05	1547	1	1
GO:0009071	serine family amino acid catabolic process	5	0	0.03	1548	1	1
GO:0009072	aromatic amino acid family metabolic process	18	0	0.1	1549	1	1
GO:0009074	aromatic amino acid family catabolic process	7	0	0.04	1550	1	1
GO:0009081	branched-chain amino acid metabolic process	9	0	0.05	1551	1	1
GO:0009083	branched-chain amino acid catabolic process	7	0	0.04	1552	1	1
GO:0009084	glutamine family amino acid biosynthetic process	13	0	0.07	1553	1	1
GO:0009086	methionine biosynthetic process	10	0	0.05	1554	1	1
GO:0009100	glycoprotein metabolic process	143	0	0.77	1555	1	1
GO:0009101	glycoprotein biosynthetic process	117	0	0.63	1556	1	1
GO:0009110	vitamin biosynthetic process	9	0	0.05	1557	1	1
GO:0009112	nucleobase metabolic process	33	0	0.18	1558	1	1
GO:0009113	purine nucleobase biosynthetic process	12	0	0.06	1559	1	1
GO:0009116	nucleoside metabolic process	55	0	0.3	1560	1	1
GO:0009119	ribonucleoside metabolic process	37	0	0.2	1561	1	1
GO:0009129	pyrimidine nucleoside monophosphate metabolic process	7	0	0.04	1562	1	1
GO:0009130	pyrimidine nucleoside monophosphate biosynthetic process	7	0	0.04	1563	1	1
GO:0009147	pyrimidine nucleoside triphosphate metabolic process	7	0	0.04	1564	1	1
GO:0009148	pyrimidine nucleoside triphosphate biosynthetic process	6	0	0.03	1565	1	1
GO:0009163	nucleoside biosynthetic process	26	0	0.14	1566	1	1
GO:0009164	nucleoside catabolic process	15	0	0.08	1567	1	1
GO:0009208	pyrimidine ribonucleoside triphosphate metabolic process	5	0	0.03	1568	1	1
GO:0009209	pyrimidine ribonucleoside triphosphate biosynthetic process	5	0	0.03	1569	1	1
GO:0009218	pyrimidine ribonucleotide metabolic process	9	0	0.05	1570	1	1
GO:0009219	pyrimidine deoxyribonucleotide metabolic process	5	0	0.03	1571	1	1
GO:0009220	pyrimidine ribonucleotide biosynthetic process	9	0	0.05	1572	1	1
GO:0009221	pyrimidine deoxyribonucleotide biosynthetic process	5	0	0.03	1573	1	1
GO:0009225	nucleotide-sugar metabolic process	20	0	0.11	1574	1	1
GO:0009226	nucleotide-sugar biosynthetic process	8	0	0.04	1575	1	1
GO:0009247	glycolipid biosynthetic process	44	0	0.24	1576	1	1
GO:0009250	glucan biosynthetic process	7	0	0.04	1577	1	1
GO:0009251	glucan catabolic process	13	0	0.07	1578	1	1
GO:0009253	peptidoglycan catabolic process	9	0	0.05	1579	1	1
GO:0009262	deoxyribonucleotide metabolic process	9	0	0.05	1580	1	1
GO:0009263	deoxyribonucleotide biosynthetic process	7	0	0.04	1581	1	1
GO:0009265	2'-deoxyribonucleotide biosynthetic process	5	0	0.03	1582	1	1
GO:0009267	cellular response to starvation	67	0	0.36	1583	1	1
GO:0009301	snRNA transcription	6	0	0.03	1584	1	1
GO:0009303	rRNA transcription	8	0	0.04	1585	1	1
GO:0009306	protein secretion	73	0	0.39	1586	1	1
GO:0009308	amine metabolic process	22	0	0.12	1587	1	1
GO:0009309	amine biosynthetic process	8	0	0.04	1588	1	1
GO:0009311	oligosaccharide metabolic process	33	0	0.18	1589	1	1
GO:0009312	oligosaccharide biosynthetic process	22	0	0.12	1590	1	1
GO:0009394	2'-deoxyribonucleotide metabolic process	6	0	0.03	1591	1	1
GO:0009395	phospholipid catabolic process	9	0	0.05	1592	1	1
GO:0009396	folic acid-containing compound biosynthetic process	8	0	0.04	1593	1	1
GO:0009407	toxin catabolic process	10	0	0.05	1594	1	1
GO:0009451	RNA modification	89	0	0.48	1595	1	1
GO:0009453	energy taxis	23	0	0.12	1596	1	1
GO:0009566	fertilization	26	0	0.14	1597	1	1
GO:0009581	detection of external stimulus	85	0	0.46	1598	1	1
GO:0009582	detection of abiotic stimulus	85	0	0.46	1599	1	1
GO:0009583	detection of light stimulus	64	0	0.35	1600	1	1
GO:0009584	detection of visible light	36	0	0.19	1601	1	1
GO:0009589	detection of UV	6	0	0.03	1602	1	1
GO:0009593	detection of chemical stimulus	31	0	0.17	1603	1	1
GO:0009595	detection of biotic stimulus	5	0	0.03	1604	1	1
GO:0009608	response to symbiont	6	0	0.03	1605	1	1
GO:0009615	response to virus	50	0	0.27	1606	1	1
GO:0009620	response to fungus	60	0	0.32	1607	1	1
GO:0009629	response to gravity	24	0	0.13	1608	1	1
GO:0009631	cold acclimation	7	0	0.04	1609	1	1
GO:0009642	response to light intensity	9	0	0.05	1610	1	1
GO:0009648	photoperiodism	11	0	0.06	1611	1	1
GO:0009649	entrainment of circadian clock	19	0	0.1	1612	1	1
GO:0009651	response to salt stress	9	0	0.05	1613	1	1
GO:0009712	catechol-containing compound metabolic process	17	0	0.09	1614	1	1
GO:0009713	catechol-containing compound biosynthetic process	6	0	0.03	1615	1	1
GO:0009743	response to carbohydrate	21	0	0.11	1616	1	1
GO:0009744	response to sucrose	15	0	0.08	1617	1	1
GO:0009755	hormone-mediated signaling pathway	39	0	0.21	1618	1	1
GO:0009794	regulation of mitotic cell cycle, embryonic	12	0	0.06	1619	1	1
GO:0009798	axis specification	174	0	0.94	1620	1	1
GO:0009799	specification of symmetry	13	0	0.07	1621	1	1
GO:0009826	unidimensional cell growth	21	0	0.11	1622	1	1
GO:0009855	determination of bilateral symmetry	13	0	0.07	1623	1	1
GO:0009880	embryonic pattern specification	204	0	1.1	1624	1	1
GO:0009890	negative regulation of biosynthetic process	402	0	2.17	1625	1	1
GO:0009891	positive regulation of biosynthetic process	444	0	2.39	1626	1	1
GO:0009892	negative regulation of metabolic process	707	0	3.81	1627	1	1
GO:0009895	negative regulation of catabolic process	37	0	0.2	1628	1	1
GO:0009913	epidermal cell differentiation	47	0	0.25	1629	1	1
GO:0009914	hormone transport	15	0	0.08	1630	1	1
GO:0009948	anterior/posterior axis specification	125	0	0.67	1631	1	1
GO:0009950	dorsal/ventral axis specification	65	0	0.35	1632	1	1
GO:0009952	anterior/posterior pattern specification	156	0	0.84	1633	1	1
GO:0009953	dorsal/ventral pattern formation	129	0	0.7	1634	1	1
GO:0009954	proximal/distal pattern formation	23	0	0.12	1635	1	1
GO:0009994	oocyte differentiation	150	0	0.81	1636	1	1
GO:0009996	negative regulation of cell fate specification	18	0	0.1	1637	1	1
GO:0010001	glial cell differentiation	36	0	0.19	1638	1	1
GO:0010002	cardioblast differentiation	15	0	0.08	1639	1	1
GO:0010004	gastrulation involving germ band extension	32	0	0.17	1640	1	1
GO:0010025	wax biosynthetic process	13	0	0.07	1641	1	1
GO:0010032	meiotic chromosome condensation	8	0	0.04	1642	1	1
GO:0010043	response to zinc ion	12	0	0.06	1643	1	1
GO:0010107	potassium ion import	16	0	0.09	1644	1	1
GO:0010160	formation of animal organ boundary	40	0	0.22	1645	1	1
GO:0010165	response to X-ray	12	0	0.06	1646	1	1
GO:0010166	wax metabolic process	13	0	0.07	1647	1	1
GO:0010171	body morphogenesis	10	0	0.05	1648	1	1
GO:0010212	response to ionizing radiation	37	0	0.2	1649	1	1
GO:0010256	endomembrane system organization	162	0	0.87	1650	1	1
GO:0010312	detoxification of zinc ion	10	0	0.05	1651	1	1
GO:0010324	membrane invagination	19	0	0.1	1652	1	1
GO:0010332	response to gamma radiation	19	0	0.1	1653	1	1
GO:0010378	temperature compensation of the circadian clock	5	0	0.03	1654	1	1
GO:0010452	histone H3-K36 methylation	5	0	0.03	1655	1	1
GO:0010453	regulation of cell fate commitment	32	0	0.17	1656	1	1
GO:0010454	negative regulation of cell fate commitment	20	0	0.11	1657	1	1
GO:0010457	centriole-centriole cohesion	5	0	0.03	1658	1	1
GO:0010458	exit from mitosis	13	0	0.07	1659	1	1
GO:0010466	negative regulation of peptidase activity	36	0	0.19	1660	1	1
GO:0010469	regulation of signaling receptor activity	7	0	0.04	1661	1	1
GO:0010470	regulation of gastrulation	5	0	0.03	1662	1	1
GO:0010496	intercellular transport	7	0	0.04	1663	1	1
GO:0010499	proteasomal ubiquitin-independent protein catabolic process	26	0	0.14	1664	1	1
GO:0010501	RNA secondary structure unwinding	30	0	0.16	1665	1	1
GO:0010507	negative regulation of autophagy	25	0	0.13	1666	1	1
GO:0010525	regulation of transposition, RNA-mediated	5	0	0.03	1667	1	1
GO:0010526	negative regulation of transposition, RNA-mediated	5	0	0.03	1668	1	1
GO:0010528	regulation of transposition	20	0	0.11	1669	1	1
GO:0010529	negative regulation of transposition	19	0	0.1	1670	1	1
GO:0010557	positive regulation of macromolecule biosynthetic process	410	0	2.21	1671	1	1
GO:0010558	negative regulation of macromolecule biosynthetic process	391	0	2.11	1672	1	1
GO:0010562	positive regulation of phosphorus metabolic process	161	0	0.87	1673	1	1
GO:0010563	negative regulation of phosphorus metabolic process	85	0	0.46	1674	1	1
GO:0010565	regulation of cellular ketone metabolic process	10	0	0.05	1675	1	1
GO:0010566	regulation of ketone biosynthetic process	5	0	0.03	1676	1	1
GO:0010586	miRNA metabolic process	6	0	0.03	1677	1	1
GO:0010591	regulation of lamellipodium assembly	17	0	0.09	1678	1	1
GO:0010592	positive regulation of lamellipodium assembly	9	0	0.05	1679	1	1
GO:0010603	regulation of cytoplasmic mRNA processing body assembly	6	0	0.03	1680	1	1
GO:0010605	negative regulation of macromolecule metabolic process	664	0	3.58	1681	1	1
GO:0010608	posttranscriptional regulation of gene expression	177	0	0.95	1682	1	1
GO:0010628	positive regulation of gene expression	432	0	2.33	1683	1	1
GO:0010629	negative regulation of gene expression	520	0	2.8	1684	1	1
GO:0010632	regulation of epithelial cell migration	15	0	0.08	1685	1	1
GO:0010635	regulation of mitochondrial fusion	6	0	0.03	1686	1	1
GO:0010639	negative regulation of organelle organization	82	0	0.44	1687	1	1
GO:0010669	epithelial structure maintenance	16	0	0.09	1688	1	1
GO:0010675	regulation of cellular carbohydrate metabolic process	19	0	0.1	1689	1	1
GO:0010721	negative regulation of cell development	72	0	0.39	1690	1	1
GO:0010771	negative regulation of cell morphogenesis involved in differentiation	7	0	0.04	1691	1	1
GO:0010821	regulation of mitochondrion organization	24	0	0.13	1692	1	1
GO:0010822	positive regulation of mitochondrion organization	11	0	0.06	1693	1	1
GO:0010824	regulation of centrosome duplication	8	0	0.04	1694	1	1
GO:0010826	negative regulation of centrosome duplication	5	0	0.03	1695	1	1
GO:0010830	regulation of myotube differentiation	8	0	0.04	1696	1	1
GO:0010833	telomere maintenance via telomere lengthening	5	0	0.03	1697	1	1
GO:0010847	regulation of chromatin assembly	13	0	0.07	1698	1	1
GO:0010862	positive regulation of pathway-restricted SMAD protein phosphorylation	7	0	0.04	1699	1	1
GO:0010876	lipid localization	112	0	0.6	1700	1	1
GO:0010883	regulation of lipid storage	30	0	0.16	1701	1	1
GO:0010884	positive regulation of lipid storage	7	0	0.04	1702	1	1
GO:0010888	negative regulation of lipid storage	6	0	0.03	1703	1	1
GO:0010889	regulation of sequestering of triglyceride	5	0	0.03	1704	1	1
GO:0010893	positive regulation of steroid biosynthetic process	5	0	0.03	1705	1	1
GO:0010906	regulation of glucose metabolic process	14	0	0.08	1706	1	1
GO:0010921	regulation of phosphatase activity	19	0	0.1	1707	1	1
GO:0010923	negative regulation of phosphatase activity	13	0	0.07	1708	1	1
GO:0010927	cellular component assembly involved in morphogenesis	120	0	0.65	1709	1	1
GO:0010950	positive regulation of endopeptidase activity	28	0	0.15	1710	1	1
GO:0010951	negative regulation of endopeptidase activity	35	0	0.19	1711	1	1
GO:0010955	negative regulation of protein processing	5	0	0.03	1712	1	1
GO:0010959	regulation of metal ion transport	34	0	0.18	1713	1	1
GO:0010965	regulation of mitotic sister chromatid separation	31	0	0.17	1714	1	1
GO:0010970	transport along microtubule	68	0	0.37	1715	1	1
GO:0010975	regulation of neuron projection development	88	0	0.47	1716	1	1
GO:0010976	positive regulation of neuron projection development	31	0	0.17	1717	1	1
GO:0010977	negative regulation of neuron projection development	11	0	0.06	1718	1	1
GO:0010996	response to auditory stimulus	6	0	0.03	1719	1	1
GO:0012502	induction of programmed cell death	15	0	0.08	1720	1	1
GO:0014009	glial cell proliferation	13	0	0.07	1721	1	1
GO:0014013	regulation of gliogenesis	10	0	0.05	1722	1	1
GO:0014014	negative regulation of gliogenesis	6	0	0.03	1723	1	1
GO:0014016	neuroblast differentiation	33	0	0.18	1724	1	1
GO:0014017	neuroblast fate commitment	23	0	0.12	1725	1	1
GO:0014019	neuroblast development	15	0	0.08	1726	1	1
GO:0014041	regulation of neuron maturation	11	0	0.06	1727	1	1
GO:0014042	positive regulation of neuron maturation	6	0	0.03	1728	1	1
GO:0014065	phosphatidylinositol 3-kinase signaling	9	0	0.05	1729	1	1
GO:0014066	regulation of phosphatidylinositol 3-kinase signaling	6	0	0.03	1730	1	1
GO:0014067	negative regulation of phosphatidylinositol 3-kinase signaling	6	0	0.03	1731	1	1
GO:0014706	striated muscle tissue development	27	0	0.15	1732	1	1
GO:0014866	skeletal myofibril assembly	8	0	0.04	1733	1	1
GO:0014902	myotube differentiation	52	0	0.28	1734	1	1
GO:0015012	heparan sulfate proteoglycan biosynthetic process	15	0	0.08	1735	1	1
GO:0015014	heparan sulfate proteoglycan biosynthetic process, polysaccharide chain biosynthetic process	6	0	0.03	1736	1	1
GO:0015031	protein transport	446	0	2.4	1737	1	1
GO:0015695	organic cation transport	12	0	0.06	1738	1	1
GO:0015696	ammonium transport	14	0	0.08	1739	1	1
GO:0015697	quaternary ammonium group transport	5	0	0.03	1740	1	1
GO:0015698	inorganic anion transport	48	0	0.26	1741	1	1
GO:0015701	bicarbonate transport	10	0	0.05	1742	1	1
GO:0015709	thiosulfate transport	5	0	0.03	1743	1	1
GO:0015711	organic anion transport	149	0	0.8	1744	1	1
GO:0015718	monocarboxylic acid transport	24	0	0.13	1745	1	1
GO:0015729	oxaloacetate transport	5	0	0.03	1746	1	1
GO:0015740	C4-dicarboxylate transport	12	0	0.06	1747	1	1
GO:0015743	malate transport	8	0	0.04	1748	1	1
GO:0015744	succinate transport	7	0	0.04	1749	1	1
GO:0015748	organophosphate ester transport	21	0	0.11	1750	1	1
GO:0015749	monosaccharide transmembrane transport	21	0	0.11	1751	1	1
GO:0015780	nucleotide-sugar transmembrane transport	7	0	0.04	1752	1	1
GO:0015800	acidic amino acid transport	9	0	0.05	1753	1	1
GO:0015804	neutral amino acid transport	5	0	0.03	1754	1	1
GO:0015807	L-amino acid transport	11	0	0.06	1755	1	1
GO:0015833	peptide transport	456	0	2.46	1756	1	1
GO:0015837	amine transport	6	0	0.03	1757	1	1
GO:0015849	organic acid transport	79	0	0.43	1758	1	1
[truncated: 2,299 more rows]

## Sheet: CH
GO.ID	Term	Annotated	Significant	Expected	Rank in Fisher.classic	Fisher.classic	Fisher.weight01
[truncated: 4,057 more rows]
